# Supplementary material for: The adhesion GPCR ADGRV1 controls glutamate homeostasis in hippocampal astrocytes supporting neurons
Source: Acta Neuropathol Commun. 2026 Apr 19;14:98. doi: 10.1186/s40478-026-02282-2 (PMC13101372; doi:10.1186/s40478-026-02282-2)
Supplement: Supplementary file 1 — Supplementary Material 1. [file 40478_2026_2282_MOESM1_ESM.xlsx]

## Sheet: Enriched protein annotations
Protein name
ACSL3	Long-chain-fatty-acid--CoA ligase 3; Acyl-CoA synthetases (ACSL) activates long-chain fatty acids for both synthesis of cellular lipids, and degradation via beta-oxidation. ACSL3 mediates hepatic lipogenesis (By similarity). Preferentially uses myristate, laurate, arachidonate and eicosapentaenoate as substrates (By similarity). Has mainly an anabolic role in energy metabolism. Required for the i…
ACTB	Actin, cytoplasmic 1; Actins are highly conserved proteins that are involved in various types of cell motility and are ubiquitously expressed in all eukaryotic cells
AGPAT5	1-acyl-sn-glycerol-3-phosphate acyltransferase epsilon; Converts lysophosphatidic acid (LPA) into phosphatidic acid by incorporating an acyl moiety at the sn-2 position of the glycerol backbone. Acts on LPA containing saturated or unsaturated fatty acids C15:0-C20:4 at the sn-1 position using C18:1-CoA as the acyl donor. Also acts on lysophosphatidylethanolamine using oleoyl-CoA, but not arachido…
AHSA1	Activator of 90 kDa heat shock protein ATPase homolog 1; Acts as a co-chaperone of HSP90AA1. Activates the ATPase activity of HSP90AA1 leading to increase in its chaperone activity. Competes with the inhibitory co-chaperone FNIP1 for binding to HSP90AA1, thereby providing a reciprocal regulatory mechanism for chaperoning of client proteins
APOO	MICOS complex subunit MIC26; Component of the MICOS complex, a large protein complex of the mitochondrial inner membrane that plays crucial roles in the maintenance of crista junctions, inner membrane architecture, and formation of contact sites to the outer membrane. Plays a crucial role in crista junction formation and mitochondrial function. Can promote cardiac lipotoxicity by enhancing mitoch…
ARF4	ADP-ribosylation factor 4; GTP-binding protein that functions as an allosteric activator of the cholera toxin catalytic subunit, an ADP- ribosyltransferase. Involved in protein trafficking; may modulate vesicle budding and uncoating within the Golgi apparatus; ARF GTPase family
ARL6IP1	ADP-ribosylation factor-like protein 6-interacting protein 1; Positively regulates SLC1A1/EAAC1-mediated glutamate transport by increasing its affinity for glutamate in a PKC activity-dependent manner. Promotes the catalytic efficiency of SLC1A1/EAAC1 probably by reducing its interaction with ARL6IP5, a negative regulator of SLC1A1/EAAC1-mediated glutamate transport (By similarity). Plays a role …
ARL6IP5	Adp ribosylation factor like gtpase 6 interacting protein 5; PRA1 family protein 3; Regulates intracellular concentrations of taurine and glutamate. Negatively modulates SLC1A1/EAAC1 glutamate transport activity by decreasing its affinity for glutamate in a PKC activity-dependent manner. May be involved in membrane traffic; YIP family
ATP1A1	Sodium/potassium-transporting ATPase subunit alpha-1; This is the catalytic component of the active enzyme, which catalyzes the hydrolysis of ATP coupled with the exchange of sodium and potassium ions across the plasma membrane. This action creates the electrochemical gradient of sodium and potassium ions, providing the energy for active transport of various nutrients; ATPase Na+/K+ transporting …
ATP1A2	Sodium/potassium-transporting ATPase subunit alpha-2; This is the catalytic component of the active enzyme, which catalyzes the hydrolysis of ATP coupled with the exchange of sodium and potassium ions across the plasma membrane. This action creates the electrochemical gradient of sodium and potassium, providing the energy for active transport of various nutrients; Belongs to the cation transport …
ATP1B1	Sodium/potassium-transporting ATPase subunit beta-1; This is the non-catalytic component of the active enzyme, which catalyzes the hydrolysis of ATP coupled with the exchange of Na(+) and K(+) ions across the plasma membrane. The beta subunit regulates, through assembly of alpha/beta heterodimers, the number of sodium pumps transported to the plasma membrane; ATPase Na+/K+ transporting subunits
ATP5A1	ATP synthase subunit alpha, mitochondrial; Mitochondrial membrane ATP synthase (F(1)F(0) ATP synthase or Complex V) produces ATP from ADP in the presence of a proton gradient across the membrane which is generated by electron transport complexes of the respiratory chain. F-type ATPases consist of two structural domains, F(1) - containing the extramembraneous catalytic core, and F(0) - containing …
ATP5B	ATP synthase subunit beta, mitochondrial; Mitochondrial membrane ATP synthase (F(1)F(0) ATP synthase or Complex V) produces ATP from ADP in the presence of a proton gradient across the membrane which is generated by electron transport complexes of the respiratory chain. F-type ATPases consist of two structural domains, F(1) - containing the extramembraneous catalytic core, and F(0) - containing t…
ATP5C1	ATP synthase subunit gamma, mitochondrial; Mitochondrial membrane ATP synthase (F(1)F(0) ATP synthase or Complex V) produces ATP from ADP in the presence of a proton gradient across the membrane which is generated by electron transport complexes of the respiratory chain. F-type ATPases consist of two structural domains, F(1) - containing the extramembraneous catalytic core, and F(0) - containing …
ATP5D	ATP synthase subunit delta, mitochondrial; Mitochondrial membrane ATP synthase (F(1)F(0) ATP synthase or Complex V) produces ATP from ADP in the presence of a proton gradient across the membrane which is generated by electron transport complexes of the respiratory chain. F-type ATPases consist of two structural domains, F(1) - containing the extramembraneous catalytic core, and F(0) - containing …
ATP5E	ATP synthase subunit epsilon, mitochondrial; Mitochondrial membrane ATP synthase (F(1)F(0) ATP synthase or Complex V) produces ATP from ADP in the presence of a proton gradient across the membrane which is generated by electron transport complexes of the respiratory chain. F-type ATPases consist of two structural domains, F(1) - containing the extramembraneous catalytic core, and F(0) - containin…
ATP5F1	ATP synthase F(0) complex subunit B1, mitochondrial; Mitochondrial membrane ATP synthase (F(1)F(0) ATP synthase or Complex V) produces ATP from ADP in the presence of a proton gradient across the membrane which is generated by electron transport complexes of the respiratory chain. F-type ATPases consist of two structural domains, F(1) - containing the extramembraneous catalytic core, and F(0) - c…
ATP5H	ATP synthase subunit d, mitochondrial; Mitochondrial membrane ATP synthase (F(1)F(0) ATP synthase or Complex V) produces ATP from ADP in the presence of a proton gradient across the membrane which is generated by electron transport complexes of the respiratory chain. F-type ATPases consist of two structural domains, F(1) - containing the extramembraneous catalytic core, and F(0) - containing the …
ATP5J	ATP synthase-coupling factor 6, mitochondrial; Mitochondrial membrane ATP synthase (F(1)F(0) ATP synthase or Complex V) produces ATP from ADP in the presence of a proton gradient across the membrane which is generated by electron transport complexes of the respiratory chain. F-type ATPases consist of two structural domains, F(1) - containing the extramembraneous catalytic core and F(0) - containi…
ATP5L	ATP synthase subunit g, mitochondrial; Mitochondrial membrane ATP synthase (F(1)F(0) ATP synthase or Complex V) produces ATP from ADP in the presence of a proton gradient across the membrane which is generated by electron transport complexes of the respiratory chain. F-type ATPases consist of two structural domains, F(1) - containing the extramembraneous catalytic core, and F(0) - containing the …
ATP5O	ATP synthase subunit O, mitochondrial; Mitochondrial membrane ATP synthase (F(1)F(0) ATP synthase or Complex V) produces ATP from ADP in the presence of a proton gradient across the membrane which is generated by electron transport complexes of the respiratory chain. F-type ATPases consist of two structural domains, F(1) - containing the extramembraneous catalytic core and F(0) - containing the m…
ATP6AP1	V-type proton ATPase subunit S1; Accessory subunit of the proton-transporting vacuolar (V)-ATPase protein pump, which is required for luminal acidification of secretory vesicles. Guides the V-type ATPase into specialized subcellular compartments, such as neuroendocrine regulated secretory vesicles or the ruffled border of the osteoclast, thereby regulating its activity. Involved in membrane traff…
ATP6V1F	ATPase H+ transporting V1 subunit F; V-type ATPases
ATXN10	Ataxin-10; Necessary for the survival of cerebellar neurons. Induces neuritogenesis by activating the Ras-MAP kinase pathway. May play a role in the maintenance of a critical intracellular glycosylation level and homeostasis; Armadillo-like helical domain containing
BSG	Basigin; Plays an important role in targeting the monocarboxylate transporters SLC16A1, SLC16A3, SLC16A8 and SLC16A11 to the plasma membrane. Plays pivotal roles in spermatogenesis, embryo implantation, neural network formation and tumor progression. Stimulates adjacent fibroblasts to produce matrix metalloproteinases (MMPS). Seems to be a receptor for oligomannosidic glycans. In vitro, promotes …
BSN	Protein bassoon; Is thought to be involved in the organization of the cytomatrix at the nerve terminals active zone (CAZ) which regulates neurotransmitter release. Seems to act through binding to ERC2/CAST1. Essential in regulated neurotransmitter release from a subset of brain glutamatergic synapses. Involved in the formation of the retinal photoreceptor ribbon synapses (By similarity); Zinc fin…
CACYBP	Calcyclin-binding protein; May be involved in calcium-dependent ubiquitination and subsequent proteasomal degradation of target proteins. Probably serves as a molecular bridge in ubiquitin E3 complexes. Participates in the ubiquitin-mediated degradation of beta-catenin (CTNNB1)
CALU	Calumenin; Involved in regulation of vitamin K-dependent carboxylation of multiple N-terminal glutamate residues. Seems to inhibit gamma-carboxylase GGCX. Binds 7 calcium ions with a low affinity (By similarity); Belongs to the CREC family
CANX	Calnexin; Calcium-binding protein that interacts with newly synthesized glycoproteins in the endoplasmic reticulum. It may act in assisting protein assembly and/or in the retention within the ER of unassembled protein subunits. It seems to play a major role in the quality control apparatus of the ER by the retention of incorrectly folded proteins. Associated with partial T-cell antigen receptor c…
CBSL	Cystathionine beta-synthase; Hydro-lyase catalyzing the first step of the transsulfuration pathway, where the hydroxyl group of L-serine is displaced by L- homocysteine in a beta-replacement reaction to form L-cystathionine, the precursor of L-cysteine. This catabolic route allows the elimination of L-methionine and the toxic metabolite L-homocysteine. Also involved in the production of hydrogen …
CBX3	Chromobox protein homolog 3; Seems to be involved in transcriptional silencing in heterochromatin-like complexes. Recognizes and binds histone H3 tails methylated at 'Lys-9', leading to epigenetic repression. May contribute to the association of the heterochromatin with the inner nuclear membrane through its interaction with lamin B receptor (LBR). Involved in the formation of functional kinetoch…
CCDC88A	Coiled-coil domain containing 88a; Girdin; Plays a role as a key modulator of the AKT-mTOR signaling pathway controlling the tempo of the process of newborn neurons integration during adult neurogenesis, including correct neuron positioning, dendritic development and synapse formation (By similarity). Enhances phosphoinositide 3-kinase (PI3K)- dependent phosphorylation and kinase activity of AKT1…
CCT3	T-complex protein 1 subunit gamma; Molecular chaperone; assists the folding of proteins upon ATP hydrolysis. As part of the BBS/CCT complex may play a role in the assembly of BBSome, a complex involved in ciliogenesis regulating transports vesicles to the cilia. Known to play a role, in vitro, in the folding of actin and tubulin; Chaperonins
CCT4	T-complex protein 1 subunit delta; Molecular chaperone; assists the folding of proteins upon ATP hydrolysis. As part of the BBS/CCT complex may play a role in the assembly of BBSome, a complex involved in ciliogenesis regulating transports vesicles to the cilia. Known to play a role, in vitro, in the folding of actin and tubulin; Chaperonins
CCT5	T-complex protein 1 subunit epsilon; Molecular chaperone; assists the folding of proteins upon ATP hydrolysis. As part of the BBS/CCT complex may play a role in the assembly of BBSome, a complex involved in ciliogenesis regulating transports vesicles to the cilia. Known to play a role, in vitro, in the folding of actin and tubulin; Chaperonins
CCT6A	T-complex protein 1 subunit zeta; Molecular chaperone; assists the folding of proteins upon ATP hydrolysis. Known to play a role, in vitro, in the folding of actin and tubulin; Belongs to the TCP-1 chaperonin family
CCT7	T-complex protein 1 subunit eta; Molecular chaperone; assists the folding of proteins upon ATP hydrolysis. Known to play a role, in vitro, in the folding of actin and tubulin (By similarity); Chaperonins
CCT8	T-complex protein 1 subunit theta; Molecular chaperone; assists the folding of proteins upon ATP hydrolysis. As part of the BBS/CCT complex may play a role in the assembly of BBSome, a complex involved in ciliogenesis regulating transports vesicles to the cilia. Known to play a role, in vitro, in the folding of actin and tubulin; Belongs to the TCP-1 chaperonin family
CD47	Leukocyte surface antigen CD47; Has a role in both cell adhesion by acting as an adhesion receptor for THBS1 on platelets, and in the modulation of integrins. Plays an important role in memory formation and synaptic plasticity in the hippocampus (By similarity). Receptor for SIRPA, binding to which prevents maturation of immature dendritic cells and inhibits cytokine production by mature dendriti…
CD81	CD81 antigen; May play an important role in the regulation of lymphoma cell growth. Interacts with a 16-kDa Leu-13 protein to form a complex possibly involved in signal transduction. May act as the viral receptor for HCV; CD molecules
CHCHD3	MICOS complex subunit MIC19; Component of the MICOS complex, a large protein complex of the mitochondrial inner membrane that plays crucial roles in the maintenance of crista junctions, inner membrane architecture, and formation of contact sites to the outer membrane. Has also been shown to function as a transcription factor which binds to the BAG1 promoter and represses BAG1 transcription. Plays…
CKB	Creatine kinase B-type; Reversibly catalyzes the transfer of phosphate between ATP and various phosphogens (e.g. creatine phosphate). Creatine kinase isoenzymes play a central role in energy transduction in tissues with large, fluctuating energy demands, such as skeletal muscle, heart, brain and spermatozoa
CNP	2',3'-cyclic-nucleotide 3'-phosphodiesterase; May participate in RNA metabolism in the myelinating cell, CNP is the third most abundant protein in central nervous system myelin
COA3	Cytochrome c oxidase assembly factor 3 homolog, mitochondrial; Core component of the MITRAC (mitochondrial translation regulation assembly intermediate of cytochrome c oxidase complex) complex, that regulates cytochrome c oxidase assembly. MITRAC complexes regulate both translation of mitochondrial encoded components and assembly of nuclear-encoded components imported in mitochondrion. Required f…
COX4I1	Cytochrome c oxidase subunit 4 isoform 1, mitochondrial; This protein is one of the nuclear-coded polypeptide chains of cytochrome c oxidase, the terminal oxidase in mitochondrial electron transport
COX5A	Cytochrome c oxidase subunit 5A, mitochondrial; This is the heme A-containing chain of cytochrome c oxidase, the terminal oxidase in mitochondrial electron transport
COX6C	Cytochrome c oxidase subunit 6C; This protein is one of the nuclear-coded polypeptide chains of cytochrome c oxidase, the terminal oxidase in mitochondrial electron transport
COX7B	Cytochrome c oxidase subunit 7B, mitochondrial; This protein is one of the nuclear-coded polypeptide chains of cytochrome c oxidase, the terminal oxidase in mitochondrial electron transport. Plays a role in proper central nervous system (CNS) development in vertebrates
CTSD	Cathepsin D; Acid protease active in intracellular protein breakdown. Plays a role in APP processing following cleavage and activation by ADAM30 which leads to APP degradation. Involved in the pathogenesis of several diseases such as breast cancer and possibly Alzheimer disease; Cathepsins
CYCS	Cytochrome c, somatic; Cytochrome c; Electron carrier protein. The oxidized form of the cytochrome c heme group can accept an electron from the heme group of the cytochrome c1 subunit of cytochrome reductase. Cytochrome c then transfers this electron to the cytochrome oxidase complex, the final protein carrier in the mitochondrial electron-transport chain
DARS	Aspartate--tRNA ligase, cytoplasmic; Catalyzes the specific attachment of an amino acid to its cognate tRNA in a 2 step reaction: the amino acid (AA) is first activated by ATP to form AA-AMP and then transferred to the acceptor end of the tRNA; Belongs to the class-II aminoacyl-tRNA synthetase family. Type 2 subfamily
DCAKD	Dephospho-coa kinase domain-containing protein; dephospho-CoA kinase domain containing
DDRGK1	DDRGK domain-containing protein 1; Protein which interacts with the E3 UFM1-protein ligase UFL1 and one of its substrates TRIP4 and is required for TRIP4 ufmylation. Through TRIP4 ufmylation may regulate nuclear receptors-mediated transcription. May play a role in NF-kappa-B-mediated transcription through regulation of the phosphorylation and the degradation of NFKBIA, the inhibitor of NF-kappa-B…
DHCR7	7-dehydrocholesterol reductase; Production of cholesterol by reduction of C7-C8 double bond of 7-dehydrocholesterol (7-DHC); Belongs to the ERG4/ERG24 family
DHRS7	Dehydrogenase/reductase SDR family member 7; Short chain dehydrogenase/reductase superfamily
DHRS7B	Dehydrogenase/reductase SDR family member 7B; Putative oxidoreductase; Short chain dehydrogenase/reductase superfamily
DNAJA1	DnaJ homolog subfamily A member 1; Co-chaperone for HSPA8/Hsc70. Stimulates ATP hydrolysis, but not the folding of unfolded proteins mediated by HSPA1A (in vitro). Plays a role in protein transport into mitochondria via its role as co- chaperone. Functions as co-chaperone for HSPA1B and negatively regulates the translocation of BAX from the cytosol to mitochondria in response to cellular stress, …
DNAJA2	DnaJ homolog subfamily A member 2; Co-chaperone of Hsc70. Stimulates ATP hydrolysis and the folding of unfolded proteins mediated by HSPA1A/B (in vitro); DNAJ heat shock proteins
DST	Dystonin; Cytoskeletal linker protein. Acts as an integrator of intermediate filaments, actin and microtubule cytoskeleton networks. Required for anchoring either intermediate filaments to the actin cytoskeleton in neural and muscle cells or keratin- containing intermediate filaments to hemidesmosomes in epithelial cells. The proteins may self-aggregate to form filaments or a two- dimensional mes…
DSTN	Destrin (actin-depolymerizing factor); Destrin; Actin-depolymerizing protein. Severs actin filaments (F- actin) and binds to actin monomers (G-actin). Acts in a pH- independent manner
EARS2	Probable glutamate--tRNA ligase, mitochondrial; Catalyzes the attachment of glutamate to tRNA(Glu) in a two-step reaction: glutamate is first activated by ATP to form Glu-AMP and then transferred to the acceptor end of tRNA(Glu); Aminoacyl tRNA synthetases, Class I
EEF1A1	Elongation factor 1-alpha 1; This protein promotes the GTP-dependent binding of aminoacyl-tRNA to the A-site of ribosomes during protein biosynthesis. With PARP1 and TXK, forms a complex that acts as a T helper 1 (Th1) cell-specific transcription factor and binds the promoter of IFN-gamma to directly regulate its transcription, and is thus involved importantly in Th1 cytokine production; Belongs …
EEF1B2	Eukaryotic translation elongation factor 1 beta 2; Elongation factor 1-beta; EF-1-beta and EF-1-delta stimulate the exchange of GDP bound to EF-1-alpha to GTP
EEF1D	Elongation factor 1-delta; Isoform 1: EF-1-beta and EF-1-delta stimulate the exchange of GDP bound to EF-1-alpha to GTP, regenerating EF-1- alpha for another round of transfer of aminoacyl-tRNAs to the ribosome; Belongs to the EF-1-beta/EF-1-delta family
EEF1G	Eukaryotic translation elongation factor 1 gamma; Elongation factor 1-gamma; Probably plays a role in anchoring the complex to other cellular components
EEF2	Elongation factor 2; Catalyzes the GTP-dependent ribosomal translocation step during translation elongation. During this step, the ribosome changes from the pre-translocational (PRE) to the post- translocational (POST) state as the newly formed A-site-bound peptidyl-tRNA and P-site-bound deacylated tRNA move to the P and E sites, respectively. Catalyzes the coordinated movement of the two tRNA mo…
EFNB1	Ephrin-B1; Binds to the receptor tyrosine kinases EPHB1 and EPHA1. Binds to, and induce the collapse of, commissural axons/growth cones in vitro. May play a role in constraining the orientation of longitudinally projecting axons (By similarity); Ephrins
EI24	Etoposide-induced protein 2.4 homolog; Acts as a negative growth regulator via p53-mediated apoptosis pathway. Regulates formation of degradative autolysosomes during autophagy (By similarity); Belongs to the EI24 family
EIF3F	Eukaryotic translation initiation factor 3 subunit F; Component of the eukaryotic translation initiation factor 3 (eIF-3) complex, which is required for several steps in the initiation of protein synthesis. The eIF-3 complex associates with the 40S ribosome and facilitates the recruitment of eIF-1, eIF-1A, eIF-2:GTP:methionyl-tRNAi and eIF-5 to form the 43S pre- initiation complex (43S PIC). The …
EIF3H	Eukaryotic translation initiation factor 3 subunit H; Component of the eukaryotic translation initiation factor 3 (eIF-3) complex, which is required for several steps in the initiation of protein synthesis. The eIF-3 complex associates with the 40S ribosome and facilitates the recruitment of eIF-1, eIF-1A, eIF-2:GTP:methionyl-tRNAi and eIF-5 to form the 43S pre- initiation complex (43S PIC). The …
EIF3I	Eukaryotic translation initiation factor 3 subunit I; Component of the eukaryotic translation initiation factor 3 (eIF-3) complex, which is required for several steps in the initiation of protein synthesis. The eIF-3 complex associates with the 40S ribosome and facilitates the recruitment of eIF-1, eIF-1A, eIF-2:GTP:methionyl-tRNAi and eIF-5 to form the 43S pre- initiation complex (43S PIC). The …
EMC3	ER membrane protein complex subunit 3
ENO1	Alpha-enolase; Multifunctional enzyme that, as well as its role in glycolysis, plays a part in various processes such as growth control, hypoxia tolerance and allergic responses. May also function in the intravascular and pericellular fibrinolytic system due to its ability to serve as a receptor and activator of plasminogen on the cell surface of several cell-types such as leukocytes and neurons.…
ERGIC3	Endoplasmic reticulum-Golgi intermediate compartment protein 3; Possible role in transport between endoplasmic reticulum and Golgi; Belongs to the ERGIC family
ERP44	Endoplasmic reticulum resident protein 44; Mediates thiol-dependent retention in the early secretory pathway, forming mixed disulfides with substrate proteins through its conserved CRFS motif. Inhibits the calcium channel activity of ITPR1. May have a role in the control of oxidative protein folding in the endoplasmic reticulum. Required to retain ERO1A and ERO1B in the endoplasmic reticulum
FABP5	Fatty acid-binding protein, epidermal; High specificity for fatty acids. Highest affinity for C18 chain length. Decreasing the chain length or introducing double bonds reduces the affinity. May be involved in keratinocyte differentiation; Belongs to the calycin superfamily. Fatty-acid binding protein (FABP) family
FADS1	Acyl-coa (8-3)-desaturase (delta-5 desaturase); Fatty acid desaturase 1; Isoform 2 does not exhibit any catalytic activity toward 20:3n-6, but it may enhance FADS2 activity (By similarity). Isoform 1 is a component of a lipid metabolic pathway that catalyzes biosynthesis of highly unsaturated fatty acids (HUFA) from precursor essential polyunsaturated fatty acids (PUFA) linoleic acid (LA) (18:2n-…
FAM213A	Redox-regulatory protein FAM213A; Involved in redox regulation of the cell. Acts as an antioxidant. Inhibits TNFSF11-induced NFKB1 and JUN activation and osteoclast differentiation. May affect bone resorption and help to maintain bone mass. Acts as a negative regulator of macrophage-mediated inflammation by inhibiting macrophage production of inflammatory cytokines, probably through suppression o…
FAU	Ubiquitin-like protein FUBI; FAU, ubiquitin like and ribosomal protein S30 fusion
FDFT1	Squalene synthase; Farnesyl-diphosphate farnesyltransferase 1
G3BP1	Ras GTPase-activating protein-binding protein 1; May be a regulated effector of stress granule assembly. Phosphorylation-dependent sequence-specific endoribonuclease in vitro. Cleaves exclusively between cytosine and adenine and cleaves MYC mRNA preferentially at the 3'-UTR. ATP- and magnesium- dependent helicase. Unwinds preferentially partial DNA and RNA duplexes having a 17 bp annealed portion…
GAPDH	Glyceraldehyde-3-phosphate dehydrogenase; Has both glyceraldehyde-3-phosphate dehydrogenase and nitrosylase activities, thereby playing a role in glycolysis and nuclear functions, respectively. Participates in nuclear events including transcription, RNA transport, DNA replication and apoptosis. Nuclear functions are probably due to the nitrosylase activity that mediates cysteine S-nitrosylation o…
GGCX	Vitamin K-dependent gamma-carboxylase; Mediates the vitamin K-dependent carboxylation of glutamate residues to calcium-binding gamma-carboxyglutamate (Gla) residues with the concomitant conversion of the reduced hydroquinone form of vitamin K to vitamin K epoxide
GGH	Gamma-glutamyl hydrolase; Hydrolyzes the polyglutamate sidechains of pteroylpolyglutamates. Progressively removes gamma-glutamyl residues from pteroylpoly-gamma-glutamate to yield pteroyl-alpha- glutamate (folic acid) and free glutamate. May play an important role in the bioavailability of dietary pteroylpolyglutamates and in the metabolism of pteroylpolyglutamates and antifolates; Belongs to the…
GHITM	Growth hormone-inducible transmembrane protein; Required for the mitochondrial tubular network and cristae organization. Involved in apoptotic release of cytochrome c; Transmembrane BAX inhibitor motif containing
GJA1	Gap junction alpha-1 protein; Gap junction protein that acts as a regulator of bladder capacity. A gap junction consists of a cluster of closely packed pairs of transmembrane channels, the connexons, through which materials of low MW diffuse from one cell to a neighboring cell. May play a critical role in the physiology of hearing by participating in the recycling of potassium to the cochlear end…
GLUD1	Glutamate dehydrogenase 1, mitochondrial; Mitochondrial glutamate dehydrogenase that converts L- glutamate into alpha-ketoglutarate. Plays a key role in glutamine anaplerosis by producing alpha-ketoglutarate, an important intermediate in the tricarboxylic acid cycle. May be involved in learning and memory reactions by increasing the turnover of the excitatory neurotransmitter glutamate (By simila…
GNB1	Guanine nucleotide-binding protein G(I)/G(S)/G(T) subunit beta-1; Guanine nucleotide-binding proteins (G proteins) are involved as a modulator or transducer in various transmembrane signaling systems. The beta and gamma chains are required for the GTPase activity, for replacement of GDP by GTP, and for G protein- effector interaction
H2AFZ	H2A histone family member Z; Histone H2A.Z; Variant histone H2A which replaces conventional H2A in a subset of nucleosomes. Nucleosomes wrap and compact DNA into chromatin, limiting DNA accessibility to the cellular machineries which require DNA as a template. Histones thereby play a central role in transcription regulation, DNA repair, DNA replication and chromosomal stability. DNA accessibility…
HADHB	hydroxyacyl-CoA dehydrogenase trifunctional multienzyme complex subunit beta
HMGCR	3-hydroxy-3-methylglutaryl-coenzyme A reductase; Transmembrane glycoprotein that is the rate-limiting enzyme in cholesterol biosynthesis as well as in the biosynthesis of nonsterol isoprenoids that are essential for normal cell function including ubiquinone and geranylgeranyl proteins; Belongs to the HMG-CoA reductase family
HMOX2	Heme oxygenase 2; Heme oxygenase cleaves the heme ring at the alpha methene bridge to form biliverdin. Biliverdin is subsequently converted to bilirubin by biliverdin reductase. Under physiological conditions, the activity of heme oxygenase is highest in the spleen, where senescent erythrocytes are sequestrated and destroyed. Heme oxygenase 2 could be implicated in the production of carbon monoxi…
HNRNPF	Heterogeneous nuclear ribonucleoprotein F; Component of the heterogeneous nuclear ribonucleoprotein (hnRNP) complexes which provide the substrate for the processing events that pre-mRNAs undergo before becoming functional, translatable mRNAs in the cytoplasm. Plays a role in the regulation of alternative splicing events. Binds G-rich sequences in pre-mRNAs and keeps target RNA in an unfolded stat…
HSD17B10	3-hydroxyacyl-CoA dehydrogenase / 3-hydroxy-2-methylbutyryl-CoA dehydrogenase; 3-hydroxyacyl-CoA dehydrogenase type-2; Mitochondrial dehydrogenase that catalyzes the beta- oxidation at position 17 of androgens and estrogens and has 3- alpha-hydroxysteroid dehydrogenase activity with androsterone. Catalyzes the third step in the beta-oxidation of fatty acids. Carries out oxidative conversions of 7…
HSP90AA1	Heat shock protein HSP 90-alpha; Molecular chaperone that promotes the maturation, structural maintenance and proper regulation of specific target proteins involved for instance in cell cycle control and signal transduction. Undergoes a functional cycle that is linked to its ATPase activity which is essential for its chaperone activity. This cycle probably induces conformational changes in the cl…
HSP90AB1	Heat shock protein 90 alpha family class b member 1; Heat shock protein HSP 90-beta; Molecular chaperone that promotes the maturation, structural maintenance and proper regulation of specific target proteins involved for instance in cell cycle control and signal transduction. Undergoes a functional cycle that is linked to its ATPase activity. This cycle probably induces conformational changes in …
HSP90B1	Endoplasmin; Molecular chaperone that functions in the processing and transport of secreted proteins. When associated with CNPY3, required for proper folding of Toll-like receptors (By similarity). Functions in endoplasmic reticulum associated degradation (ERAD). Has ATPase activity; Belongs to the heat shock protein 90 family
HSPA1A	Heat shock protein family a member 1a; Heat shock 70 kDa protein 1A; Molecular chaperone implicated in a wide variety of cellular processes, including protection of the proteome from stress, folding and transport of newly synthesized polypeptides, activation of proteolysis of misfolded proteins and the formation and dissociation of protein complexes. Plays a pivotal role in the protein quality co…
HSPA2	Heat shock-related 70 kDa protein 2; Molecular chaperone implicated in a wide variety of cellular processes, including protection of the proteome from stress, folding and transport of newly synthesized polypeptides, activation of proteolysis of misfolded proteins and the formation and dissociation of protein complexes. Plays a pivotal role in the protein quality control system, ensuring the corre…
HSPA5	78 kDa glucose-regulated protein; Plays a role in facilitating the assembly of multimeric protein complexes inside the endoplasmic reticulum. Involved in the correct folding of proteins and degradation of misfolded proteins via its interaction with DNAJC10, probably to facilitate the release of DNAJC10 from its substrate (By similarity); Belongs to the heat shock protein 70 family
HSPA8	Heat shock cognate 71 kDa protein; Molecular chaperone implicated in a wide variety of cellular processes, including protection of the proteome from stress, folding and transport of newly synthesized polypeptides, activation of proteolysis of misfolded proteins and the formation and dissociation of protein complexes. Plays a pivotal role in the protein quality control system, ensuring the correct…
HSPA9	Stress-70 protein, mitochondrial; Chaperone protein which plays an important role in mitochondrial iron-sulfur cluster (ISC) biogenesis. Interacts with and stabilizes ISC cluster assembly proteins FXN, NFU1, NFS1 and ISCU. Regulates erythropoiesis via stabilization of ISC assembly. May play a role in the control of cell proliferation and cellular aging (By similarity); Belongs to the heat shock p…
HSPB1	Heat shock protein family b (small) member 1; Heat shock protein beta-1; Small heat shock protein which functions as a molecular chaperone probably maintaining denatured proteins in a folding- competent state. Plays a role in stress resistance and actin organization. Through its molecular chaperone activity may regulate numerous biological processes including the phosphorylation and the axonal tr…
HSPD1	Heat shock protein family d (hsp60) member 1; 60 kDa heat shock protein, mitochondrial; Chaperonin implicated in mitochondrial protein import and macromolecular assembly. Together with Hsp10, facilitates the correct folding of imported proteins. May also prevent misfolding and promote the refolding and proper assembly of unfolded polypeptides generated under stress conditions in the mitochondrial…
IDH2	Isocitrate dehydrogenase [NADP], mitochondrial; Plays a role in intermediary metabolism and energy production. It may tightly associate or interact with the pyruvate dehydrogenase complex; Belongs to the isocitrate and isopropylmalate dehydrogenases family
ITGA6	Integrin subunit alpha 6; Integrin alpha-6; Integrin alpha-6/beta-1 is a receptor for laminin on platelets. Integrin alpha-6/beta-4 is a receptor for laminin in epithelial cells and it plays a critical structural role in the hemidesmosome (By similarity). ITGA6:ITGB4 binds to NRG1 (via EGF domain) and this binding is essential for NRG1-ERBB signaling. ITGA6:ITGB4 binds to IGF1 and this binding is…
ITM2B	Integral membrane protein 2B; Plays a regulatory role in the processing of the amyloid-beta A4 precursor protein (APP) and acts as an inhibitor of the amyloid-beta peptide aggregation and fibrils deposition. Plays a role in the induction of neurite outgrowth. Functions as a protease inhibitor by blocking access of secretases to APP cleavage sites; Belongs to the ITM2 family
ITM2C	Integral membrane protein 2C; Negative regulator of amyloid-beta peptide production. May inhibit the processing of APP by blocking its access to alpha- and beta-secretase. Binding to the beta-secretase-cleaved APP C-terminal fragment is negligible, suggesting that ITM2C is a poor gamma-secretase cleavage inhibitor. May play a role in TNF- induced cell death and neuronal differentiation (By simila…
KARS	Lysine--tRNA ligase; Catalyzes the specific attachment of an amino acid to its cognate tRNA in a 2 step reaction: the amino acid (AA) is first activated by ATP to form AA-AMP and then transferred to the acceptor end of the tRNA. When secreted, acts as a signaling molecule that induces immune response through the activation of monocyte/macrophages. Catalyzes the synthesis of the signaling molecule…
KCNQ2	Potassium voltage-gated channel subfamily KQT member 2; Associates with KCNQ3 to form a potassium channel with essentially identical properties to the channel underlying the native M-current, a slowly activating and deactivating potassium conductance which plays a critical role in determining the subthreshold electrical excitability of neurons as well as the responsiveness to synaptic inputs. The…
KCTD5	Potassium channel tetramerization domain containing 5; BTB/POZ domain-containing protein KCTD5; Its interaction with CUL3 suggests that it may act as a substrate adapter in some E3 ligase complex. Does not affect the function of Kv channel Kv2.1/KCNB1, Kv1.2/KCNA2, Kv4.2/KCND2 and Kv3.4/KCNC4
KDELR2	ER lumen protein-retaining receptor 2; Required for the retention of luminal endoplasmic reticulum proteins. Determines the specificity of the luminal ER protein retention system. Also required for normal vesicular traffic through the Golgi. This receptor recognizes K-D-E-L
LAMP2	Lysosome-associated membrane glycoprotein 2; Plays an important role in chaperone-mediated autophagy, a process that mediates lysosomal degradation of proteins in response to various stresses and as part of the normal turnover of proteins with a long biological half-live. Functions by binding target proteins, such as GAPDH and MLLT11, and targeting them for lysosomal degradation. Plays a role in …
LDHA	L-lactate dehydrogenase a chain; Lactate dehydrogenase A; Belongs to the LDH/MDH superfamily. LDH family
LDHB	L-lactate dehydrogenase b chain; Lactate dehydrogenase B; Belongs to the LDH/MDH superfamily. LDH family
LRRC8A	Volume-regulated anion channel subunit LRRC8A; Essential component of the volume-regulated anion channel (VRAC, also named VSOAC channel), an anion channel required to maintain a constant cell volume in response to extracellular or intracellular osmotic changes. The VRAC channel conducts iodide better than chloride and may also conduct organic osmolytes like taurine. LRRC8A and LRRC8D are require…
MAGED1	Melanoma-associated antigen D1; Involved in the apoptotic response after nerve growth factor (NGF) binding in neuronal cells. Inhibits cell cycle progression, and facilitates NGFR-mediated apoptosis. May act as a regulator of the function of DLX family members. May enhance ubiquitin ligase activity of RING-type zinc finger-containing E3 ubiquitin-protein ligases. Proposed to act through recruitme…
MANF	Mesencephalic astrocyte-derived neurotrophic factor; Selectively promotes the survival of dopaminergic neurons of the ventral mid-brain. Modulates GABAergic transmission to the dopaminergic neurons of the substantia nigra. Enhances spontaneous, as well as evoked, GABAergic inhibitory postsynaptic currents in dopaminergic neurons (By similarity). Inhibits cell proliferation and endoplasmic reticul…
MAPRE2	Microtubule-associated protein RP/EB family member 2; May be involved in microtubule polymerization, and spindle function by stabilizing microtubules and anchoring them at centrosomes. May play a role in cell migration (By similarity); Belongs to the MAPRE family
MARCKS	Myristoylated alanine-rich C-kinase substrate; MARCKS is the most prominent cellular substrate for protein kinase C. This protein binds calmodulin, actin, and synapsin. MARCKS is a filamentous (F) actin cross-linking protein
MARCKSL1	MARCKS-related protein; Controls cell movement by regulating actin cytoskeleton homeostasis and filopodium and lamellipodium formation. When unphosphorylated, induces cell migration. When phosphorylated by MAPK8, induces actin bundles formation and stabilization, thereby reducing actin plasticity, hence restricting cell movement, including neuronal migration. May also affect cancer cell migration…
MAT2A	S-adenosylmethionine synthase isoform type-2; Catalyzes the formation of S-adenosylmethionine from methionine and ATP. The reaction comprises two steps that are both catalyzed by the same enzyme: formation of S-adenosylmethionine (AdoMet) and triphosphate, and subsequent hydrolysis of the triphosphate; Belongs to the AdoMet synthase family
MBOAT2	Lysophospholipid acyltransferase 2; Acyltransferase which mediates the conversion of lysophosphatidylethanolamine (1-acyl-sn-glycero-3- phosphoethanolamine or LPE) into phosphatidylethanolamine (1,2- diacyl-sn-glycero-3-phosphoethanolamine or PE) (LPEAT activity). Catalyzes also the acylation of lysophosphatidic acid (LPA) into phosphatidic acid (PA) (LPAAT activity). Has also a very weak lysopho…
MFGE8	Milk fat globule egf and factor v/viii domain containing; Lactadherin; Plays an important role in the maintenance of intestinal epithelial homeostasis and the promotion of mucosal healing. Promotes VEGF-dependent neovascularization (By similarity). Contributes to phagocytic removal of apoptotic cells in many tissues. Specific ligand for the alpha-v/beta-3 and alpha-v/beta-5 receptors. Also binds …
MLF2	Myeloid leukemia factor 2
MPC1	Mitochondrial pyruvate carrier 1; Mediates the uptake of pyruvate into mitochondria; Belongs to the mitochondrial pyruvate carrier (MPC) (TC 2.A.105) family
MRPS7	28S ribosomal protein S7, mitochondrial; Mitochondrial ribosomal protein S7; Belongs to the universal ribosomal protein uS7 family
MSMO1	Methylsterol monooxygenase 1; Catalyzes the first step in the removal of the two C-4 methyl groups of 4,4-dimethylzymosterol; Belongs to the sterol desaturase family
MT-ATP6	ATP synthase subunit a; Mitochondrial membrane ATP synthase (F(1)F(0) ATP synthase or Complex V) produces ATP from ADP in the presence of a proton gradient across the membrane which is generated by electron transport complexes of the respiratory chain. F-type ATPases consist of two structural domains, F(1) - containing the extramembraneous catalytic core and F(0) - containing the membrane proton …
MT-ATP8	Mitochondrially encoded atp synthase membrane subunit 8; ATP synthase protein 8; Mitochondrial membrane ATP synthase (F(1)F(0) ATP synthase or Complex V) produces ATP from ADP in the presence of a proton gradient across the membrane which is generated by electron transport complexes of the respiratory chain. F-type ATPases consist of two structural domains, F(1) - containing the extramembraneous …
MT-CO1	Mitochondrially encoded cytochrome c oxidase i; Cytochrome c oxidase subunit 1; Cytochrome c oxidase is the component of the respiratory chain that catalyzes the reduction of oxygen to water. Subunits 1- 3 form the functional core of the enzyme complex. CO I is the catalytic subunit of the enzyme. Electrons originating in cytochrome c are transferred via the copper A center of subunit 2 and heme …
MT-CO2	Mitochondrially encoded cytochrome c oxidase ii; Cytochrome c oxidase subunit 2; Cytochrome c oxidase is the component of the respiratory chain that catalyzes the reduction of oxygen to water. Subunits 1- 3 form the functional core of the enzyme complex. Subunit 2 transfers the electrons from cytochrome c via its binuclear copper A center to the bimetallic center of the catalytic subunit 1
MT-CO3	Cytochrome c oxidase subunit 3; Subunits I, II and III form the functional core of the enzyme complex; Mitochondrial complex IV: cytochrome c oxidase subunits
MT-ND1	NADH-ubiquinone oxidoreductase chain 1; Core subunit of the mitochondrial membrane respiratory chain NADH dehydrogenase (Complex I) that is believed to belong to the minimal assembly required for catalysis. Complex I functions in the transfer of electrons from NADH to the respiratory chain. The immediate electron acceptor for the enzyme is believed to be ubiquinone (By similarity); NADH:ubiquinon…
MT-ND2	NADH-ubiquinone oxidoreductase chain 2; Core subunit of the mitochondrial membrane respiratory chain NADH dehydrogenase (Complex I) that is believed to belong to the minimal assembly required for catalysis. Complex I functions in the transfer of electrons from NADH to the respiratory chain. The immediate electron acceptor for the enzyme is believed to be ubiquinone (By similarity); NADH:ubiquinon…
MT-ND4	Mitochondrially encoded nadh:ubiquinone oxidoreductase core subunit 4; NADH-ubiquinone oxidoreductase chain 4; Core subunit of the mitochondrial membrane respiratory chain NADH dehydrogenase (Complex I) that is believed to belong to the minimal assembly required for catalysis. Complex I functions in the transfer of electrons from NADH to the respiratory chain. The immediate electron acceptor for …
MT-ND5	NADH-ubiquinone oxidoreductase chain 5; Core subunit of the mitochondrial membrane respiratory chain NADH dehydrogenase (Complex I) that is believed to belong to the minimal assembly required for catalysis. Complex I functions in the transfer of electrons from NADH to the respiratory chain. The immediate electron acceptor for the enzyme is believed to be ubiquinone (By similarity); NADH:ubiquinon…
MTDH	Protein LYRIC; Downregulates SLC1A2/EAAT2 promoter activity when expressed ectopically. Activates the nuclear factor kappa-B (NF- kappa-B) transcription factor. Promotes anchorage-independent growth of immortalized melanocytes and astrocytes which is a key component in tumor cell expansion. Promotes lung metastasis and also has an effect on bone and brain metastasis, possibly by enhancing the see…
MYL6	Myosin light polypeptide 6; Regulatory light chain of myosin. Does not bind calcium; EF-hand domain containing
NAP1L1	Nucleosome assembly protein 1-like 1; May be involved in modulating chromatin formation and contribute to regulation of cell proliferation; Belongs to the nucleosome assembly protein (NAP) family
NCAM1	Neural cell adhesion molecule 1; This protein is a cell adhesion molecule involved in neuron-neuron adhesion, neurite fasciculation, outgrowth of neurites, etc; CD molecules
NCL	Nucleolin; Nucleolin is the major nucleolar protein of growing eukaryotic cells. It is found associated with intranucleolar chromatin and pre-ribosomal particles. It induces chromatin decondensation by binding to histone H1. It is thought to play a role in pre-rRNA transcription and ribosome assembly. May play a role in the process of transcriptional elongation. Binds RNA oligonucleotides with 5'…
NDUFA13	NADH dehydrogenase [ubiquinone] 1 alpha subcomplex subunit 13; Accessory subunit of the mitochondrial membrane respiratory chain NADH dehydrogenase (Complex I), that is believed not to be involved in catalysis. Complex I functions in the transfer of electrons from NADH to the respiratory chain. The immediate electron acceptor for the enzyme is believed to be ubiquinone. Involved in the interferon…
NDUFA4	Nadh dehydrogenase (ubiquinone) 1 alpha subcomplex subunit 4; Cytochrome c oxidase subunit NDUFA4; Cytochrome c oxidase (COX, complex IV) is the terminal component of the mitochondrial respiratory chain that catalyzes the reduction of oxygen to water. Required for complex IV maintenance
NDUFB10	NADH dehydrogenase [ubiquinone] 1 beta subcomplex subunit 10; Accessory subunit of the mitochondrial membrane respiratory chain NADH dehydrogenase (Complex I), that is believed not to be involved in catalysis. Complex I functions in the transfer of electrons from NADH to the respiratory chain. The immediate electron acceptor for the enzyme is believed to be ubiquinone; NADH:ubiquinone oxidoreduct…
NDUFB11	NADH dehydrogenase [ubiquinone] 1 beta subcomplex subunit 11, mitochondrial; Accessory subunit of the mitochondrial membrane respiratory chain NADH dehydrogenase (Complex I), that is believed not to be involved in catalysis. Complex I functions in the transfer of electrons from NADH to the respiratory chain. The immediate electron acceptor for the enzyme is believed to be ubiquinone; NADH:ubiquin…
NDUFS2	NADH dehydrogenase [ubiquinone] iron-sulfur protein 2, mitochondrial; Core subunit of the mitochondrial membrane respiratory chain NADH dehydrogenase (Complex I) that is believed to belong to the minimal assembly required for catalysis. Complex I functions in the transfer of electrons from NADH to the respiratory chain. The immediate electron acceptor for the enzyme is believed to be ubiquinone
NDUFV2	NADH dehydrogenase [ubiquinone] flavoprotein 2, mitochondrial; Core subunit of the mitochondrial membrane respiratory chain NADH dehydrogenase (Complex I) that is believed to belong to the minimal assembly required for catalysis. Complex I functions in the transfer of electrons from NADH to the respiratory chain. The immediate electron acceptor for the enzyme is believed to be ubiquinone (By simi…
P4HB	Protein disulfide-isomerase; This multifunctional protein catalyzes the formation, breakage and rearrangement of disulfide bonds. At the cell surface, seems to act as a reductase that cleaves disulfide bonds of proteins attached to the cell. May therefore cause structural modifications of exofacial proteins. Inside the cell, seems to form/rearrange disulfide bonds of nascent proteins. At high con…
PDHB	Pyruvate dehydrogenase E1 component subunit beta, mitochondrial; The pyruvate dehydrogenase complex catalyzes the overall conversion of pyruvate to acetyl-CoA and CO(2), and thereby links the glycolytic pathway to the tricarboxylic cycle
PDIA3	Protein disulfide-isomerase A3; Protein disulfide isomerase family A member 3; Belongs to the protein disulfide isomerase family
PDIA4	Protein disulfide-isomerase A4; Protein disulfide isomerase family A member 4; Belongs to the protein disulfide isomerase family
PDIA6	Protein disulfide-isomerase A6; May function as a chaperone that inhibits aggregation of misfolded proteins. Negatively regulates the unfolded protein response (UPR) through binding to UPR sensors such as ERN1, which in turn inactivates ERN1 signaling. May also regulate the UPR via the EIF2AK3 UPR sensor. Plays a role in platelet aggregation and activation by agonists such as convulxin, collagen …
PGRMC1	Membrane-associated progesterone receptor component 1; Component of a progesterone-binding protein complex. Binds progesterone. Has many reported cellular functions (heme homeostasis, interaction with CYPs); Belongs to the cytochrome b5 family. MAPR subfamily
PHGDH	D-3-phosphoglycerate dehydrogenase; Catalyzes the reversible oxidation of 3-phospho-D- glycerate to 3-phosphonooxypyruvate, the first step of the phosphorylated L-serine biosynthesis pathway. Also catalyzes the reversible oxidation of 2-hydroxyglutarate to 2-oxoglutarate and the reversible oxidation of (S)-malate to oxaloacetate; Belongs to the D-isomer specific 2-hydroxyacid dehydrogenase family
PKM	Pyruvate kinase m1/2; Pyruvate kinase PKM; Glycolytic enzyme that catalyzes the transfer of a phosphoryl group from phosphoenolpyruvate (PEP) to ADP, generating ATP. Stimulates POU5F1-mediated transcriptional activation. Plays a general role in caspase independent cell death of tumor cells. The ratio between the highly active tetrameric form and nearly inactive dimeric form determines whether glu…
PLOD1	Procollagen-lysine,2-oxoglutarate 5-dioxygenase 1; Part of a complex composed of PLOD1, P3H3 and P3H4 that catalyzes hydroxylation of lysine residues in collagen alpha chains and is required for normal assembly and cross-linkling of collagen fibrils (By similarity). Forms hydroxylysine residues in -Xaa-Lys-Gly- sequences in collagens. These hydroxylysines serve as sites of attachment for carbohyd…
PLOD2	Procollagen-lysine,2-oxoglutarate 5-dioxygenase 2; Forms hydroxylysine residues in -Xaa-Lys-Gly- sequences in collagens. These hydroxylysines serve as sites of attachment for carbohydrate units and are essential for the stability of the intermolecular collagen cross-links
PLTP	Phospholipid transfer protein; Facilitates the transfer of a spectrum of different lipid molecules, including diacylglycerol, phosphatidic acid, sphingomyelin, phosphatidylcholine, phosphatidylglycerol, cerebroside and phosphatidyl ethanolamine. Essential for the transfer of excess surface lipids from triglyceride-rich lipoproteins to HDL, thereby facilitating the formation of smaller lipoprotein…
POLDIP3	Polymerase delta-interacting protein 3; Is involved in regulation of translation. Is preferentially associated with CBC-bound spliced mRNA-protein complexes during the pioneer round of mRNA translation. Contributes to enhanced translational efficiency of spliced over nonspliced mRNAs. Recruits activated ribosomal protein S6 kinase beta-1 I/RPS6KB1 to newly synthesized mRNA. Involved in nuclear mR…
POR	NADPH--cytochrome P450 reductase; This enzyme is required for electron transfer from NADP to cytochrome P450 in microsomes. It can also provide electron transfer to heme oxygenase and cytochrome B5; Belongs to the NADPH--cytochrome P450 reductase family
PPIA	Peptidyl-prolyl cis-trans isomerase A; PPIases accelerate the folding of proteins. It catalyzes the cis-trans isomerization of proline imidic peptide bonds in oligopeptides; Belongs to the cyclophilin-type PPIase family. PPIase A subfamily
PPIB	Peptidyl-prolyl cis-trans isomerase B; PPIases accelerate the folding of proteins. It catalyzes the cis-trans isomerization of proline imidic peptide bonds in oligopeptides; Cyclophilin peptidylprolyl isomerases
PRDX1	Peroxiredoxin-1; Thiol-specific peroxidase that catalyzes the reduction of hydrogen peroxide and organic hydroperoxides to water and alcohols, respectively. Plays a role in cell protection against oxidative stress by detoxifying peroxides and as sensor of hydrogen peroxide-mediated signaling events. Might participate in the signaling cascades of growth factors and tumor necrosis factor-alpha by r…
PRDX2	Peroxiredoxin-2; Thiol-specific peroxidase that catalyzes the reduction of hydrogen peroxide and organic hydroperoxides to water and alcohols, respectively. Plays a role in cell protection against oxidative stress by detoxifying peroxides and as sensor of hydrogen peroxide-mediated signaling events. Might participate in the signaling cascades of growth factors and tumor necrosis factor-alpha by r…
PRDX4	Peroxiredoxin-4; Thiol-specific peroxidase that catalyzes the reduction of hydrogen peroxide and organic hydroperoxides to water and alcohols, respectively. Plays a role in cell protection against oxidative stress by detoxifying peroxides and as sensor of hydrogen peroxide-mediated signaling events. Regulates the activation of NF-kappa-B in the cytosol by a modulation of I- kappa-B-alpha phosphor…
PSMA5	Proteasome subunit alpha type-5; Component of the 20S core proteasome complex involved in the proteolytic degradation of most intracellular proteins. This complex plays numerous essential roles within the cell by associating with different regulatory particles. Associated with two 19S regulatory particles, forms the 26S proteasome and thus participates in the ATP-dependent degradation of ubiquiti…
PSMB1	Proteasome subunit beta type-1; Component of the 20S core proteasome complex involved in the proteolytic degradation of most intracellular proteins. This complex plays numerous essential roles within the cell by associating with different regulatory particles. Associated with two 19S regulatory particles, forms the 26S proteasome and thus participates in the ATP-dependent degradation of ubiquitin…
PSMB5	Proteasome subunit beta type-5; Component of the 20S core proteasome complex involved in the proteolytic degradation of most intracellular proteins. This complex plays numerous essential roles within the cell by associating with different regulatory particles. Associated with two 19S regulatory particles, forms the 26S proteasome and thus participates in the ATP-dependent degradation of ubiquitin…
PSMD3	26S proteasome non-ATPase regulatory subunit 3; Component of the 26S proteasome, a multiprotein complex involved in the ATP-dependent degradation of ubiquitinated proteins. This complex plays a key role in the maintenance of protein homeostasis by removing misfolded or damaged proteins, which could impair cellular functions, and by removing proteins whose functions are no longer required. Therefo…
PTPLAD1	Very-long-chain (3R)-3-hydroxyacyl-CoA dehydratase 3; Catalyzes the third of the four reactions of the long- chain fatty acids elongation cycle. This endoplasmic reticulum- bound enzymatic process, allows the addition of two carbons to the chain of long- and very long-chain fatty acids/VLCFAs per cycle. This enzyme catalyzes the dehydration of the 3-hydroxyacyl-CoA intermediate into trans-2,3-eno…
PTPLB	Very-long-chain (3R)-3-hydroxyacyl-CoA dehydratase 2; Catalyzes the third of the four reactions of the long- chain fatty acids elongation cycle. This endoplasmic reticulum- bound enzymatic process, allows the addition of two carbons to the chain of long- and very long-chain fatty acids/VLCFAs per cycle. This enzyme catalyzes the dehydration of the 3-hydroxyacyl-CoA intermediate into trans-2,3-eno…
RAB10	Ras-related protein Rab-10; The small GTPases Rab are key regulators of intracellular membrane trafficking, from the formation of transport vesicles to their fusion with membranes. Rabs cycle between an inactive GDP-bound form and an active GTP-bound form that is able to recruit to membranes different set of downstream effectors directly responsible for vesicle formation, movement, tethering and …
RAB14	Ras-related protein Rab-14; Involved in membrane trafficking between the Golgi complex and endosomes during early embryonic development. Regulates the Golgi to endosome transport of FGFR-containing vesicles during early development, a key process for developing basement membrane and epiblast and primitive endoderm lineages during early postimplantation development. May act by modulating the kines…
RAN	GTP-binding nuclear protein Ran; GTPase involved in nucleocytoplasmic transport, participating both to the import and the export from the nucleus of proteins and RNAs. Switches between a cytoplasmic GDP- and a nuclear GTP-bound state by nucleotide exchange and GTP hydrolysis. Nuclear import receptors such as importin beta bind their substrates only in the absence of GTP-bound RAN and release them…
RANBP1	Ran-specific GTPase-activating protein; Inhibits GTP exchange on Ran. Forms a Ran-GTP-RANBP1 trimeric complex. Increase GTP hydrolysis induced by the Ran GTPase activating protein RANGAP1. May act in an intracellular signaling pathway which may control the progression through the cell cycle by regulating the transport of protein and nucleic acids across the nuclear membrane
RBBP7	Histone-binding protein RBBP7; Core histone-binding subunit that may target chromatin remodeling factors, histone acetyltransferases and histone deacetylases to their histone substrates in a manner that is regulated by nucleosomal DNA. Component of several complexes which regulate chromatin metabolism. These include the type B histone acetyltransferase (HAT) complex, which is required for chromat…
RBM39	RNA-binding protein 39; Transcriptional coactivator for steroid nuclear receptors ESR1/ER-alpha and ESR2/ER-beta, and JUN/AP-1 (By similarity). May be involved in pre-mRNA splicing process; RNA binding motif containing
RCN1	Reticulocalbin-1; May regulate calcium-dependent activities in the endoplasmic reticulum lumen or post-ER compartment; EF-hand domain containing
RCN2	Reticulocalbin-2; Not known. Binds calcium; EF-hand domain containing
REEP5	Receptor expression-enhancing protein 5; May promote functional cell surface expression of olfactory receptors; Belongs to the DP1 family
RHOA	Ras homolog gene family, member a; Transforming protein RhoA; Regulates a signal transduction pathway linking plasma membrane receptors to the assembly of focal adhesions and actin stress fibers. Involved in a microtubule-dependent signal that is required for the myosin contractile ring formation during cell cycle cytokinesis. Plays an essential role in cleavage furrow formation. Required for the…
RPL10	60S ribosomal protein L10; Component of the large ribosomal subunit. Plays a role in the formation of actively translating ribosomes. May play a role in the embryonic brain development
RPL13	Large subunit ribosomal protein l13e; Ribosomal protein L13
RPL21	60S ribosomal protein L21; Component of the large ribosomal subunit
RPL34	60S ribosomal protein L34; Component of the large ribosomal subunit
RPL7A	Large subunit ribosomal protein l7ae; Ribosomal protein L7a
RPL8	60S ribosomal protein L8; Component of the large ribosomal subunit
RPLP0	Ribosomal protein lateral stalk subunit p0; 60S acidic ribosomal protein P0; Ribosomal protein P0 is the functional equivalent of E.coli protein L10
RPN2	Dolichyl-diphosphooligosaccharide--protein glycosyltransferase subunit 2; Essential subunit of the N-oligosaccharyl transferase (OST) complex which catalyzes the transfer of a high mannose oligosaccharide from a lipid-linked oligosaccharide donor to an asparagine residue within an Asn-X-Ser/Thr consensus motif in nascent polypeptide chains; Belongs to the SWP1 family
RPS14	Small subunit ribosomal protein s14e; Ribosomal protein S14
RPS18	40S ribosomal protein S18; Located at the top of the head of the 40S subunit, it contacts several helices of the 18S rRNA; S ribosomal proteins
RPS19	40S ribosomal protein S19; Required for pre-rRNA processing and maturation of 40S ribosomal subunits; Belongs to the eukaryotic ribosomal protein eS19 family
RPS2	Small subunit ribosomal protein s2e; Ribosomal protein S2
RPS23	40S ribosomal protein S23; Component of the ribosome, a large ribonucleoprotein complex responsible for the synthesis of proteins in the cell. The small ribosomal subunit (SSU) binds messenger RNAs (mRNAs) and translates the encoded message by selecting cognate aminoacyl-transfer RNA (tRNA) molecules. The large subunit (LSU) contains the ribosomal catalytic site termed the peptidyl transferase ce…
RPS25	Small subunit ribosomal protein s25e; Ribosomal protein S25
RPS27	40S ribosomal protein S27; Component of the small ribosomal subunit. Required for proper rRNA processing and maturation of 18S rRNAs; Belongs to the eukaryotic ribosomal protein eS27 family
RPS3	40S ribosomal protein S3; Involved in translation as a component of the 40S small ribosomal subunit. Has endonuclease activity and plays a role in repair of damaged DNA. Cleaves phosphodiester bonds of DNAs containing altered bases with broad specificity and cleaves supercoiled DNA more efficiently than relaxed DNA. Displays high binding affinity for 7,8-dihydro-8-oxoguanine (8-oxoG), a common DN…
RPS4X	40S ribosomal protein S4, X isoform; Ribosomal protein S4, X-linked; Belongs to the eukaryotic ribosomal protein eS4 family
RPS5	Small subunit ribosomal protein s5e; Ribosomal protein S5; Belongs to the universal ribosomal protein uS7 family
RPS9	Small subunit ribosomal protein s9e; Ribosomal protein S9
RPSA	Small subunit ribosomal protein sae; 40S ribosomal protein SA; Required for the assembly and/or stability of the 40S ribosomal subunit. Required for the processing of the 20S rRNA- precursor to mature 18S rRNA in a late step of the maturation of 40S ribosomal subunits. Also functions as a cell surface receptor for laminin. Plays a role in cell adhesion to the basement membrane and in the conseque…
RTN3	Reticulon-3; May be involved in membrane trafficking in the early secretory pathway. Inhibits BACE1 activity and amyloid precursor protein processing. May induce caspase-8 cascade and apoptosis. May favor BCL2 translocation to the mitochondria upon endoplasmic reticulum stress. In case of enteroviruses infection, RTN3 may be involved in the viral replication or pathogenesis. Induces the formation…
SCAMP1	Secretory carrier-associated membrane protein 1; Functions in post-Golgi recycling pathways. Acts as a recycling carrier to the cell surface; Belongs to the SCAMP family
SDF4	45 kDa calcium-binding protein; May regulate calcium-dependent activities in the endoplasmic reticulum lumen or post-ER compartment; Belongs to the CREC family
SEC62	SEC62 homolog, preprotein translocation factor; Translocation protein SEC62; Required for preprotein translocation
SEPT7	Septin-7; Filament-forming cytoskeletal GTPase. Required for normal organization of the actin cytoskeleton. Required for normal progress through mitosis. Involved in cytokinesis. Required for normal association of CENPE with the kinetochore. Plays a role in ciliogenesis and collective cell movements. Forms a filamentous structure with SEPT12, SEPT6, SEPT2 and probably SEPT4 at the sperm annulus w…
SERBP1	Plasminogen activator inhibitor 1 RNA-binding protein; May play a role in the regulation of mRNA stability. Binds to the 3'-most 134 nt of the SERPINE1/PAI1 mRNA, a region which confers cyclic nucleotide regulation of message decay
SERINC1	Serine incorporator 1; Enhances the incorporation of serine into phosphatidylserine and sphingolipids; Belongs to the TDE1 family
SET	Protein SET; Multitasking protein, involved in apoptosis, transcription, nucleosome assembly and histone chaperoning. Isoform 2 anti-apoptotic activity is mediated by inhibition of the GZMA-activated DNase, NME1. In the course of cytotoxic T- lymphocyte (CTL)-induced apoptosis, GZMA cleaves SET, disrupting its binding to NME1 and releasing NME1 inhibition. Isoform 1 and isoform 2 are potent inhib…
SF3B2	Splicing factor 3B subunit 2; Involved in pre-mRNA splicing as a component of the splicing factor SF3B complex. SF3B complex is required for 'A' complex assembly formed by the stable binding of U2 snRNP to the branchpoint sequence (BPS) in pre-mRNA. Sequence independent binding of SF3A/SF3B complex upstream of the branch site is essential, it may anchor U2 snRNP to the pre-mRNA. May also be invol…
SLC12A2	Solute carrier family 12 member 2; Electrically silent transporter system. Mediates sodium and chloride reabsorption. Plays a vital role in the regulation of ionic balance and cell volume; Belongs to the SLC12A transporter family
SLC12A4	Solute carrier family 12 member 4; Mediates electroneutral potassium-chloride cotransport when activated by cell swelling. May contribute to cell volume homeostasis in single cells. May be involved in the regulation of basolateral Cl(-) exit in NaCl absorbing epithelia (By similarity). Isoform 4 has no transport activity; Belongs to the SLC12A transporter family
SLC12A6	Solute carrier family 12 member 6; Mediates electroneutral potassium-chloride cotransport. May be activated by cell swelling. May contribute to cell volume homeostasis in single cells; Belongs to the SLC12A transporter family
SLC12A7	Solute carrier family 12 member 7; Mediates electroneutral potassium-chloride cotransport when activated by cell swelling. May mediate K(+) uptake into Deiters' cells in the cochlea and contribute to K(+) recycling in the inner ear. Important for the survival of cochlear outer and inner hair cells and the maintenance of the organ of Corti. May be required for basolateral Cl(-) extrusion in the ki…
SLC12A9	Solute carrier family 12 member 9; May be an inhibitor of SLC12A1. Seems to correspond to a subunit of a multimeric transport system and thus, additional subunits may be required for its function; Solute carriers
SLC1A1	Excitatory amino acid transporter 3; Sodium-dependent, high-affinity amino acid transporter that mediates the uptake of L-glutamate and also L-aspartate and D-aspartate. Can also transport L-cysteine. Functions as a symporter that transports one amino acid molecule together with two or three Na(+) ions and one proton, in parallel with the counter-transport of one K(+) ion. Mediates Cl(-) flux tha…
SLC1A3	Excitatory amino acid transporter 1; Sodium-dependent, high-affinity amino acid transporter that mediates the uptake of L-glutamate and also L-aspartate and D-aspartate. Functions as a symporter that transports one amino acid molecule together with two or three Na(+) ions and one proton, in parallel with the counter-transport of one K(+) ion. Mediates Cl(-) flux that is not coupled to amino acid …
SLC1A4	Neutral amino acid transporter A; Transporter for alanine, serine, cysteine, and threonine. Exhibits sodium dependence; Solute carriers
SLC1A5	Neutral amino acid transporter B(0); Sodium-dependent amino acids transporter that has a broad substrate specificity, with a preference for zwitterionic amino acids. It accepts as substrates all neutral amino acids, including glutamine, asparagine, and branched-chain and aromatic amino acids, and excludes methylated, anionic, and cationic amino acids. Through binding of the fusogenic protein sync…
SLC25A1	Tricarboxylate transport protein, mitochondrial; Involved in citrate-H(+)/malate exchange. Important for the bioenergetics of hepatic cells as it provides a carbon source for fatty acid and sterol biosyntheses, and NAD(+) for the glycolytic pathway; Solute carriers
SLC25A10	Mitochondrial dicarboxylate carrier; Involved in translocation of malonate, malate and succinate in exchange for phosphate, sulfate, sulfite or thiosulfate across mitochondrial inner membrane; Belongs to the mitochondrial carrier (TC 2.A.29) family
SLC25A11	Mitochondrial 2-oxoglutarate/malate carrier protein; Catalyzes the transport of 2-oxoglutarate across the inner mitochondrial membrane in an electroneutral exchange for malate or other dicarboxylic acids, and plays an important role in several metabolic processes, including the malate-aspartate shuttle, the oxoglutarate/isocitrate shuttle, in gluconeogenesis from lactate, and in nitrogen metaboli…
SLC25A12	Solute carrier family 25 (mitochondrial aspartate/glutamate transporter), member 12/13; Calcium-binding mitochondrial carrier protein Aralar1; Catalyzes the calcium-dependent exchange of cytoplasmic glutamate with mitochondrial aspartate across the mitochondrial inner membrane. May have a function in the urea cycle; Belongs to the mitochondrial carrier (TC 2.A.29) family
SLC25A13	Solute carrier family 25 (mitochondrial aspartate/glutamate transporter), member 12/13; Calcium-binding mitochondrial carrier protein Aralar2; Catalyzes the calcium-dependent exchange of cytoplasmic glutamate with mitochondrial aspartate across the mitochondrial inner membrane. May have a function in the urea cycle; EF-hand domain containing
SLC25A16	Graves disease carrier protein; Required for the accumulation of coenzyme A in the mitochondrial matrix; Solute carriers
SLC25A19	Mitochondrial thiamine pyrophosphate carrier; Mitochondrial transporter mediating uptake of thiamine pyrophosphate (ThPP) into mitochondria; Solute carriers
SLC25A22	Mitochondrial glutamate carrier 1; Involved in the transport of glutamate across the inner mitochondrial membrane. Glutamate is cotransported with H(+); Belongs to the mitochondrial carrier (TC 2.A.29) family
SLC25A24	Solute carrier family 25 (mitochondrial phosphate transporter), member 23/24/25/41; Calcium-binding mitochondrial carrier protein SCaMC-1; Calcium-dependent mitochondrial solute carrier. Mediates the reversible, electroneutral exchange of Mg-ATP or Mg-ADP against phosphate ions, catalyzing the net uptake or efflux of adenine nucleotides across the mitochondrial inner membrane. Nucleotide transpor…
SLC25A3	Phosphate carrier protein, mitochondrial; Transport of phosphate groups from the cytosol to the mitochondrial matrix. Phosphate is cotransported with H(+). May play a role regulation of the mitochondrial permeability transition pore (mPTP); Solute carriers
SLC25A33	Solute carrier family 25 member 33; Mitochondrial transporter that imports/exports pyrimidine nucleotides into and from mitochondria. Transports preferentially uracil, thymine, and cytosine (deoxy)nucleoside di- and triphosphates by an antiport mechanism. Also transports guanine but not adenine (deoxy)nucleotides. Is inhibited strongly by pyridoxal 5'-phosphate, 4,7-diphenyl-1,10- phenanthroline,…
SLC25A4	Solute carrier family 25 (mitochondrial adenine nucleotide translocator), member 4/5/6/31; ADP/ATP translocase 1; Involved in mitochondrial ADP/ATP transport. Catalyzes the exchange of cytoplasmic ADP with mitochondrial ATP across the mitochondrial inner membrane; Belongs to the mitochondrial carrier (TC 2.A.29) family
SLC25A5	Solute carrier family 25 (mitochondrial adenine nucleotide translocator), member 4/5/6/31; ADP/ATP translocase 2; Catalyzes the exchange of cytoplasmic ADP with mitochondrial ATP across the mitochondrial inner membrane. As part of the mitotic spindle-associated MMXD complex it may play a role in chromosome segregation; Solute carriers
SLC25A6	Solute carrier family 25 (mitochondrial adenine nucleotide translocator), member 4/5/6/31; ADP/ATP translocase 3; Catalyzes the exchange of cytoplasmic ADP with mitochondrial ATP across the mitochondrial inner membrane. May participate in the formation of the permeability transition pore complex (PTPC) responsible for the release of mitochondrial products that triggers apoptosis; Belongs to the m…
SLC27A4	Solute carrier family 27 (fatty acid transporter), member 1/4; Long-chain fatty acid transport protein 4; Involved in translocation of long-chain fatty acids (LFCA) across the plasma membrane. Appears to be the principal fatty acid transporter in small intestinal enterocytes. Plays a role in the formation of the epidermal barrier. Required for fat absorption in early embryogenesis. Has acyl-CoA l…
SLC2A1	Solute carrier family 2, facilitated glucose transporter member 1; Facilitative glucose transporter. This isoform may be responsible for constitutive or basal glucose uptake. Has a very broad substrate specificity; can transport a wide range of aldoses including both pentoses and hexoses; Belongs to the major facilitator superfamily. Sugar transporter (TC 2.A.1.1) family. Glucose transporter subf…
SLC30A7	Solute carrier family 30 (zinc transporter), member 5/7; Zinc transporter 7; Seems to facilitate zinc transport from the cytoplasm into the Golgi apparatus. Partly regulates cellular zinc homeostasis. Required with ZNT5 for the activation of zinc- requiring enzymes, alkaline phosphatases (ALPs). Transports zinc into the lumens of the Golgi apparatus and the vesicular compartments where ALPs locat…
SLC30A9	Zinc transporter 9; Acts as a zinc transporter involved in intracellular zinc homeostasis. Functions as a secondary coactivator for nuclear receptors by cooperating with p160 coactivators subtypes. Plays a role in transcriptional activation of Wnt-responsive genes (By similarity); Solute carriers
SLC33A1	Mfs transporter, pat family, solute carrier family 33 (acetyl-coa transportor), member 1; Acetyl-coenzyme A transporter 1; Probable acetyl-CoA transporter necessary for O- acetylation of gangliosides. Negatively regulates BMP signaling; Solute carriers
SLC35E1	Solute carrier family 35 member E1; Putative transporter; Solute carriers
SLC38A1	Sodium-coupled neutral amino acid transporter 1; Functions as a sodium-dependent amino acid transporter. Mediates the saturable, pH-sensitive and electrogenic cotransport of glutamine and sodium ions with a stoichiometry of 1:1. May also transport small zwitterionic and aliphatic amino acids with a lower affinity. May supply glutamatergic and GABAergic neurons with glutamine which is required for…
SLC39A1	Solute carrier family 39 (zinc transporter), member 1/2/3; Zinc transporter ZIP1; Mediates zinc uptake. May function as a major endogenous zinc uptake transporter in many cells of the body. Responsible for the rapid uptake and accumulation of physiologically effective zinc in prostate cells; Solute carriers
SLC39A7	Zinc transporter SLC39A7; Zinc transporter, that transports Zn(2+) from the endoplasmic reticulum/Golgi apparatus to the cytosol. Transport is stimulated by growth factors, such as EGF, and Ca(2+), as well as by exogenous Zn(2+); Belongs to the ZIP transporter (TC 2.A.5) family. KE4/Catsup subfamily
SLC3A2	4F2 cell-surface antigen heavy chain; Required for the function of light chain amino-acid transporters. Involved in sodium-independent, high-affinity transport of large neutral amino acids such as phenylalanine, tyrosine, leucine, arginine and tryptophan. Involved in guiding and targeting of LAT1 and LAT2 to the plasma membrane. When associated with SLC7A6 or SLC7A7 acts as an arginine/glutamine …
SLC7A1	High affinity cationic amino acid transporter 1; High-affinity, low capacity permease involved in the transport of the cationic amino acids (arginine, lysine and ornithine) in non-hepatic tissues; Belongs to the amino acid-polyamine-organocation (APC) superfamily. Cationic amino acid transporter (CAT) (TC 2.A.3.3) family
SLC7A5	Large neutral amino acids transporter small subunit 1; Sodium-independent, high-affinity transport of large neutral amino acids such as phenylalanine, tyrosine, leucine, arginine and tryptophan, when associated with SLC3A2/4F2hc. Involved in cellular amino acid uptake. Acts as an amino acid exchanger. Involved in the transport of L-DOPA across the blood- brain barrier, and that of thyroid hormone…
SMC3	Structural maintenance of chromosome 3 (chondroitin sulfate proteoglycan 6); Structural maintenance of chromosomes protein 3; Central component of cohesin, a complex required for chromosome cohesion during the cell cycle. The cohesin complex may form a large proteinaceous ring within which sister chromatids can be trapped. At anaphase, the complex is cleaved and dissociates from chromatin, allowi…
SNAP47	Synaptosomal-associated protein 47; Plays a role in intracellular membrane fusion
SOAT1	Sterol O-acyltransferase 1; Catalyzes the formation of fatty acid-cholesterol esters, which are less soluble in membranes than cholesterol. Plays a role in lipoprotein assembly and dietary cholesterol absorption. In addition to its acyltransferase activity, it may act as a ligase
SPCS2	Signal peptidase complex subunit 2; Component of the microsomal signal peptidase complex which removes signal peptides from nascent proteins as they are translocated into the lumen of the endoplasmic reticulum
SPG20	Spartin; May be implicated in endosomal trafficking, or microtubule dynamics, or both. Participates in cytokinesis
SQLE	Squalene monooxygenase; Catalyzes the first oxygenation step in sterol biosynthesis and is suggested to be one of the rate-limiting enzymes in this pathway; Belongs to the squalene monooxygenase family
SSR1	Translocon-associated protein subunit alpha; TRAP proteins are part of a complex whose function is to bind calcium to the ER membrane and thereby regulate the retention of ER resident proteins. May be involved in the recycling of the translocation apparatus after completion of the translocation process or may function as a membrane-bound chaperone facilitating folding of translocated proteins; Mi…
SSR3	Translocon-associated protein subunit gamma; TRAP proteins are part of a complex whose function is to bind calcium to the ER membrane and thereby regulate the retention of ER resident proteins; Belongs to the TRAP-gamma family
STX6	Syntaxin-6; Involved in intracellular vesicle trafficking; Syntaxins
STXBP3	Syntaxin-binding protein 3; Together with STX4 and VAMP2, may play a role in insulin-dependent movement of GLUT4 and in docking/fusion of intracellular GLUT4-containing vesicles with the cell surface in adipocytes
TCEB1	Elongin-C; SIII, also known as elongin, is a general transcription elongation factor that increases the RNA polymerase II transcription elongation past template-encoded arresting sites. Subunit A is transcriptionally active and its transcription activity is strongly enhanced by binding to the dimeric complex of the SIII regulatory subunits B and C (elongin BC complex). In embryonic stem cells, th…
TECR	Very-long-chain enoyl-CoA reductase; Catalyzes the last of the four reactions of the long- chain fatty acids elongation cycle. This endoplasmic reticulum- bound enzymatic process, allows the addition of 2 carbons to the chain of long- and very long-chain fatty acids/VLCFAs per cycle. This enzyme reduces the trans-2,3-enoyl-CoA fatty acid intermediate to an acyl-CoA that can be further elongated b…
TIMP3	Timp metallopeptidase inhibitor 3; Metalloproteinase inhibitor 3; Complexes with metalloproteinases (such as collagenases) and irreversibly inactivates them by binding to their catalytic zinc cofactor. May form part of a tissue-specific acute response to remodeling stimuli. Known to act on MMP-1, MMP-2, MMP-3, MMP-7, MMP-9, MMP-13, MMP-14 and MMP-15
TLCD1	Calfacilitin; Calcium channel facilitator that increases calcium flux by generating a larger window current and slowing inactivation of the L-type CACNA1C/CaV1.2 channel. Regulation of intracellular calcium by Calfacilitin is required for neural plate formation (By similarity); TLC domain containing
TM9SF2	Transmembrane 9 superfamily member 2; In the intracellular compartments, may function as a channel or small molecule transporter; Transmembrane 9 superfamily members
TMBIM6	Bax inhibitor 1; Suppressor of apoptosis. Modulates unfolded protein response signaling. Modulates ER calcium homeostasis by acting as a calcium-leak channel. Negatively regulates autophagy and autophagosome formation, especially during periods of nutrient deprivation, and reduces cell survival during starvation (By similarity); Transmembrane BAX inhibitor motif containing
TMED10	Transmembrane emp24 domain-containing protein 10; Involved in vesicular protein trafficking. Mainly functions in the early secretory pathway. Thought to act as cargo receptor at the lumenal side for incorporation of secretory cargo molecules into transport vesicles and to be involved in vesicle coat formation at the cytoplasmic side. In COPII vesicle-mediated anterograde transport involved in the…
TMEM59	Transmembrane protein 59; Acts as a regulator of autophagy in response to S.aureus infection by promoting activation of LC3 (MAP1LC3A, MAP1LC3B or MAP1LC3C). Acts by interacting with ATG16L1, leading to promote a functional complex between LC3 and ATG16L1 and promoting LC3 lipidation and subsequent activation of autophagy. Modulates the O-glycosylation and complex N-glycosylation steps occurring …
TMEM70	Transmembrane protein 70, mitochondrial; Involved in biogenesis of mitochondrial ATP synthase; Belongs to the TMEM70 family
TMX2	Thioredoxin related transmembrane protein 2; Protein disulfide isomerases
TSPAN15	Tetraspanin-15; Regulates maturation and trafficking of the transmembrane metalloprotease ADAM10. Promotes ADAM10-mediated cleavage of CDH2. Negatively regulates ligand-induced Notch activity probably by regulating ADAM10 activity; Belongs to the tetraspanin (TM4SF) family
TSPAN3	Tetraspanin-3; Regulates the proliferation and migration of oligodendrocytes, a process essential for normal myelination and repair; Belongs to the tetraspanin (TM4SF) family
TUBA1A	Tubulin alpha-1A chain; Tubulin is the major constituent of microtubules. It binds two moles of GTP, one at an exchangeable site on the beta chain and one at a non-exchangeable site on the alpha chain; Tubulins
TUBA1B	Tubulin alpha-1B chain; Tubulin is the major constituent of microtubules. It binds two moles of GTP, one at an exchangeable site on the beta chain and one at a non-exchangeable site on the alpha chain; Tubulins
TUBB2A	Tubulin beta-2A chain; Tubulin is the major constituent of microtubules. It binds two moles of GTP, one at an exchangeable site on the beta chain and one at a non-exchangeable site on the alpha chain (By similarity); Tubulins
TUBB4B	Tubulin beta-4B chain; Tubulin is the major constituent of microtubules. It binds two moles of GTP, one at an exchangeable site on the beta chain and one at a non-exchangeable site on the alpha chain; Belongs to the tubulin family
TXNDC5	Thioredoxin domain-containing protein 5; Possesses thioredoxin activity. Has been shown to reduce insulin disulfide bonds. Also complements protein disulfide- isomerase deficiency in yeast (By similarity)
UBB	Polyubiquitin-B; Ubiquitin: Exists either covalently attached to another protein, or free (unanchored). When covalently bound, it is conjugated to target proteins via an isopeptide bond either as a monomer (monoubiquitin), a polymer linked via different Lys residues of the ubiquitin (polyubiquitin chains) or a linear polymer linked via the initiator Met of the ubiquitin (linear polyubiquitin chai…
UQCR10	Cytochrome b-c1 complex subunit 9; This is a component of the ubiquinol-cytochrome c reductase complex (complex III or cytochrome b-c1 complex), which is part of the mitochondrial respiratory chain. This subunit interacts with cytochrome c1 (By similarity); Belongs to the UQCR10/QCR9 family
UQCRFS1	Ubiquinol-cytochrome c reductase, rieske iron-sulfur polypeptide 1; Cytochrome b-c1 complex subunit Rieske, mitochondrial; Cytochrome b-c1 complex subunit Rieske, mitochondrial: Component of the mitochondrial ubiquinol-cytochrome c reductase complex dimer (complex III dimer), which is a respiratory chain that generates an electrochemical potential coupled to ATP synthesis. Incorporation of UQCRFS…
UQCRQ	Cytochrome b-c1 complex subunit 8; This is a component of the ubiquinol-cytochrome c reductase complex (complex III or cytochrome b-c1 complex), which is part of the mitochondrial respiratory chain. This subunit, together with cytochrome b, binds to ubiquinone; Belongs to the UQCRQ/QCR8 family
USMG5	Up-regulated during skeletal muscle growth protein 5; Plays a critical role in maintaining the ATP synthase population in mitochondria
VCP	Transitional endoplasmic reticulum ATPase; Necessary for the fragmentation of Golgi stacks during mitosis and for their reassembly after mitosis. Involved in the formation of the transitional endoplasmic reticulum (tER). The transfer of membranes from the endoplasmic reticulum to the Golgi apparatus occurs via 50-70 nm transition vesicles which derive from part-rough, part-smooth transitional ele…
VDAC2	Voltage-dependent anion-selective channel protein 2; Forms a channel through the mitochondrial outer membrane that allows diffusion of small hydrophilic molecules. The channel adopts an open conformation at low or zero membrane potential and a closed conformation at potentials above 30-40 mV. The open state has a weak anion selectivity whereas the closed state is cation- selective; Belongs to the…
VIM	Vimentin; Vimentins are class-III intermediate filaments found in various non-epithelial cells, especially mesenchymal cells. Vimentin is attached to the nucleus, endoplasmic reticulum, and mitochondria, either laterally or terminally
WFS1	Wolframin er transmembrane glycoprotein; Wolframin; Participates in the regulation of cellular Ca(2+) homeostasis, at least partly, by modulating the filling state of the endoplasmic reticulum Ca(2+) store; Deafness associated genes
WLS	Wntless wnt ligand secretion mediator; Protein wntless homolog; Regulates Wnt proteins sorting and secretion in a feedback regulatory mechanism. This reciprocal interaction plays a key role in the regulation of expression, subcellular location, binding and organelle-specific association of Wnt proteins. Plays also an important role in establishment of the anterior-posterior body axis formation du…
WRB	Tail-anchored protein insertion receptor WRB; Receptor for ASNA1/TRC40-mediated insertion of tail- anchored (TA) proteins into the ER membrane; Belongs to the WRB/GET1 family
YWHAE	14-3-3 protein epsilon; Adapter protein implicated in the regulation of a large spectrum of both general and specialized signaling pathways. Binds to a large number of partners, usually by recognition of a phosphoserine or phosphothreonine motif. Binding generally results in the modulation of the activity of the binding partner (By similarity). Positively regulates phosphorylated protein HSF1 nuc…
YWHAH	14-3-3 protein eta; Adapter protein implicated in the regulation of a large spectrum of both general and specialized signaling pathways. Binds to a large number of partners, usually by recognition of a phosphoserine or phosphothreonine motif. Binding generally results in the modulation of the activity of the binding partner. Negatively regulates the kinase activity of PDPK1; 14-3-3 phospho-serine…
YWHAQ	14-3-3 protein theta; Adapter protein implicated in the regulation of a large spectrum of both general and specialized signaling pathways. Binds to a large number of partners, usually by recognition of a phosphoserine or phosphothreonine motif. Binding generally results in the modulation of the activity of the binding partner. Negatively regulates the kinase activity of PDPK1; Belongs to the 14-3…
YWHAZ	14-3-3 protein zeta/delta; Adapter protein implicated in the regulation of a large spectrum of both general and specialized signaling pathways. Binds to a large number of partners, usually by recognition of a phosphoserine or phosphothreonine motif. Binding generally results in the modulation of the activity of the binding partner; Belongs to the 14-3-3 family

## Sheet: Biological function analysis
ID	Term	Nr. Genes	Associated Genes Found	Associated Genes Names
GO:0042026	protein refolding	50	5	[DNAJA2, HSPA1A, HSPA2, HSPA8, HSPD1]
GO:0042274	ribosomal small subunit biogenesis	10.8108	8	[RPS14, RPS19, RPS23, RPS25, RPS27, RPS4X, RPS5, RPS9]
GO:0007006	mitochondrial membrane organization	11.9403	8	[APOO, CHCHD3, GHITM, HSP90AA1, HSPA1A, NDUFA13, SLC25A5, VDAC2]
GO:0015379	potassium:chloride symporter activity	60	3	[SLC12A2, SLC12A4, SLC12A6]
GO:0051920	peroxiredoxin activity	60	3	[PRDX1, PRDX2, PRDX5]
GO:0140824	thioredoxin-dependent peroxiredoxin activity	60	3	[PRDX1, PRDX2, PRDX5]
GO:0008379	thioredoxin peroxidase activity	60	3	[PRDX1, PRDX2, PRDX5]
GO:0008554	P-type sodium transporter activity	50	3	[ATP1A1, ATP1A2, ATP1B1]
GO:0008556	P-type potassium transmembrane transporter activity	50	3	[ATP1A1, ATP1A2, ATP1B1]
GO:0005391	P-type sodium:potassium-exchanging transporter activity	50	3	[ATP1A1, ATP1A2, ATP1B1]
GO:0045184	establishment of protein localization	4.92846	31	[ACSL3, ARL6IP5, CCT3, CCT4, CCT5, CCT6A, CCT7, CCT8, CD81, CTSD, DNAJA1, EMC3, ERGIC3, GET1, GLUD1, HSP90AA1, HSP90B1, HSPA5, HSPA8, HSPB1, LAMP2, NDUFA13, PPIA, RAB10, RAN, SCAMP1, SEC62, TMED10, VCP, WLS, YWHAE]
GO:0071702	organic substance transport	4.17981	53	[ACSL3, ACTB, ARL6IP5, CD47, CD81, DNAJA1, ERGIC3, FABP5, GHITM, GLUD1, HSP90AA1, HSP90B1, HSPA5, HSPA8, HSPB1, LAMP2, LRRC8A, MPC1, NDUFA13, PLTP, POLDIP3, PPIA, RAN, RPSA, SCAMP1, SEC62, SLC1A1, SLC1A3, SLC1A4, SLC1A5, SLC25A1, SLC25A10, SLC25A12, SLC25A13, SLC25A19, SLC25A22, SLC25A24, SLC25A33, SLC25A4, SLC25A5, SLC27A4, SLC2A1, SLC33A1, SLC3A2, SLC7A1, SLC7A5, SOAT1, TMBIM6, TMED10, VCP, WFS…
GO:0071705	nitrogen compound transport	5.35077	45	[ACSL3, ACTB, ARL6IP5, CD47, CD81, DNAJA1, ERGIC3, GLUD1, HSP90AA1, HSP90B1, HSPA5, HSPA8, HSPB1, LAMP2, LRRC8A, NDUFA13, PLTP, POLDIP3, PPIA, RAN, SCAMP1, SEC62, SLC12A2, SLC12A6, SLC1A1, SLC1A3, SLC1A4, SLC1A5, SLC25A1, SLC25A12, SLC25A13, SLC25A19, SLC25A22, SLC25A24, SLC25A33, SLC25A4, SLC25A5, SLC33A1, SLC3A2, SLC7A1, SLC7A5, TMED10, VCP, WLS, YWHAE]
GO:0008514	organic anion transmembrane transporter activity	11.3208	18	[LRRC8A, SLC1A1, SLC1A3, SLC1A4, SLC1A5, SLC25A1, SLC25A10, SLC25A12, SLC25A13, SLC25A19, SLC25A22, SLC25A24, SLC25A4, SLC2A1, SLC33A1, SLC3A2, SLC7A1, SLC7A5]
GO:0015711	organic anion transport	9.87124	23	[ACSL3, CD47, FABP5, LRRC8A, MPC1, SLC1A1, SLC1A3, SLC1A4, SLC1A5, SLC25A1, SLC25A10, SLC25A12, SLC25A13, SLC25A19, SLC25A22, SLC25A24, SLC25A4, SLC27A4, SLC2A1, SLC33A1, SLC3A2, SLC7A1, SLC7A5]
GO:0060341	regulation of cellular localization	4.69314	26	[ACSL3, ACTB, CCDC88A, CCT3, CCT4, CCT5, CCT6A, CCT7, CCT8, CD81, CTSD, DNAJA1, ERGIC3, GLUD1, HSP90AB1, PPIA, RAB14, RAN, STX6, TMBIM6, TMED10, TMEM59, VCP, WLS, YWHAE, YWHAZ]
GO:0045184	establishment of protein localization	4.92846	31	[ACSL3, ARL6IP5, CCT3, CCT4, CCT5, CCT6A, CCT7, CCT8, CD81, CTSD, DNAJA1, EMC3, ERGIC3, GET1, GLUD1, HSP90AA1, HSP90B1, HSPA5, HSPA8, HSPB1, LAMP2, NDUFA13, PPIA, RAB10, RAN, SCAMP1, SEC62, TMED10, VCP, WLS, YWHAE]
GO:0071705	nitrogen compound transport	5.35077	45	[ACSL3, ACTB, ARL6IP5, CD47, CD81, DNAJA1, ERGIC3, GLUD1, HSP90AA1, HSP90B1, HSPA5, HSPA8, HSPB1, LAMP2, LRRC8A, NDUFA13, PLTP, POLDIP3, PPIA, RAN, SCAMP1, SEC62, SLC12A2, SLC12A6, SLC1A1, SLC1A3, SLC1A4, SLC1A5, SLC25A1, SLC25A12, SLC25A13, SLC25A19, SLC25A22, SLC25A24, SLC25A33, SLC25A4, SLC25A5, SLC33A1, SLC3A2, SLC7A1, SLC7A5, TMED10, VCP, WLS, YWHAE]
GO:0032880	regulation of protein localization	5.18672	25	[ACSL3, ACTB, CCDC88A, CCT3, CCT4, CCT5, CCT6A, CCT7, CCT8, CD81, CTSD, DNAJA1, ERGIC3, GLUD1, HSP90AB1, PPIA, RAB14, RAN, STX6, TMED10, TMEM59, VCP, WLS, YWHAE, YWHAZ]
GO:1903829	positive regulation of protein localization	6.56371	17	[ACSL3, CCDC88A, CCT3, CCT4, CCT5, CCT6A, CCT7, CCT8, CD81, ERGIC3, GLUD1, HSP90AB1, PPIA, RAN, TMED10, WLS, YWHAE]
GO:0070201	regulation of establishment of protein localization	6.36704	17	[ACSL3, CCT3, CCT4, CCT5, CCT6A, CCT7, CCT8, CD81, CTSD, DNAJA1, ERGIC3, GLUD1, PPIA, RAN, TMED10, WLS, YWHAE]
GO:0072594	establishment of protein localization to organelle	7.14286	15	[CCT3, CCT4, CCT5, CCT6A, CCT7, CCT8, DNAJA1, HSP90AA1, HSPA5, HSPA8, LAMP2, NDUFA13, RAB10, RAN, SEC62]
GO:1904951	positive regulation of establishment of protein localization	9.31677	15	[ACSL3, CCT3, CCT4, CCT5, CCT6A, CCT7, CCT8, CD81, ERGIC3, GLUD1, PPIA, RAN, TMED10, WLS, YWHAE]
GO:0043603	amide metabolic process	4.68227	28	[COA3, EARS2, EEF1A1, EEF2, EIF3F, EIF3H, EIF3I, GAPDH, GLUD1, KARS1, NCL, PDHB, POLDIP3, RPL10, RPL8, RPS14, RPS23, RPS3, RPS4X, RPS5, RPS9, RTN3, SERBP1, SOAT1, SPCS2, TM9SF2, TMED10, VIM]
GO:1901135	carbohydrate derivative metabolic process	5.12821	28	[ATP1A2, ATP1B1, ATP5F1A, ATP5F1B, ATP5F1C, ATP5F1D, ATP5F1E, ATP5MG, ATP5PB, ATP5PD, ATP5PF, ATP5PO, ENO1, ERP44, HSPA1A, HSPA8, ITM2B, PDHB, PHGDH, PLOD1, PLOD2, RAN, RPN2, SLC25A13, SOAT1, TM9SF2, TMEM59, VCP]
GO:0006518	peptide metabolic process	5.45455	24	[COA3, EARS2, EEF1A1, EEF2, EIF3F, EIF3H, EIF3I, GAPDH, KARS1, NCL, POLDIP3, RPL10, RPL8, RPS14, RPS23, RPS3, RPS4X, RPS5, RPS9, RTN3, SERBP1, SPCS2, TMED10, VIM]
GO:1901137	carbohydrate derivative biosynthetic process	6.38298	21	[ATP5F1A, ATP5F1B, ATP5F1C, ATP5F1D, ATP5F1E, ATP5MG, ATP5PB, ATP5PD, ATP5PF, ATP5PO, ENO1, ITM2B, PDHB, PLOD1, PLOD2, RPN2, SLC25A13, SOAT1, TM9SF2, TMEM59, VCP]
GO:1901566	organonitrogen compound biosynthetic process	5.5814	48	[ACSL3, ATP5F1A, ATP5F1B, ATP5F1C, ATP5F1D, ATP5F1E, ATP5MG, ATP5PB, ATP5PD, ATP5PF, ATP5PO, CBS, COA3, EARS2, EEF1A1, EEF2, EIF3F, EIF3H, EIF3I, ENO1, GAPDH, GLUD1, HACD2, ITM2B, KARS1, NCL, PDHB, PGRMC1, PLOD1, PLOD2, POLDIP3, RPL10, RPL8, RPN2, RPS14, RPS23, RPS3, RPS4X, RPS5, RPS9, SERBP1, SLC25A13, SLC38A1, SOAT1, TM9SF2, TMEM59, VCP, VIM]
GO:0034248	regulation of amide metabolic process	5.92105	18	[COA3, EEF1A1, EEF2, EIF3F, EIF3H, EIF3I, GAPDH, NCL, POLDIP3, RPL10, RPS14, RPS3, RPS4X, RPS9, RTN3, SERBP1, TMED10, VIM]
GO:0043604	amide biosynthetic process	5.59441	24	[COA3, EARS2, EEF1A1, EEF2, EIF3F, EIF3H, EIF3I, GAPDH, GLUD1, KARS1, NCL, PDHB, POLDIP3, RPL10, RPL8, RPS14, RPS23, RPS3, RPS4X, RPS5, RPS9, SERBP1, SOAT1, VIM]
GO:0090407	organophosphate biosynthetic process	6.51341	17	[ACSL3, ATP5F1A, ATP5F1B, ATP5F1C, ATP5F1D, ATP5F1E, ATP5MG, ATP5PB, ATP5PD, ATP5PF, ATP5PO, ENO1, KARS1, PDHB, SLC25A13, SOAT1, VCP]
GO:0006412	translation	6	21	[COA3, EARS2, EEF1A1, EEF2, EIF3F, EIF3H, EIF3I, GAPDH, KARS1, NCL, POLDIP3, RPL10, RPL8, RPS14, RPS23, RPS3, RPS4X, RPS5, RPS9, SERBP1, VIM]
GO:0043043	peptide biosynthetic process	5.81717	21	[COA3, EARS2, EEF1A1, EEF2, EIF3F, EIF3H, EIF3I, GAPDH, KARS1, NCL, POLDIP3, RPL10, RPL8, RPS14, RPS23, RPS3, RPS4X, RPS5, RPS9, SERBP1, VIM]
GO:1901293	nucleoside phosphate biosynthetic process	13.2231	16	[ATP5F1A, ATP5F1B, ATP5F1C, ATP5F1D, ATP5F1E, ATP5MG, ATP5PB, ATP5PD, ATP5PF, ATP5PO, ENO1, KARS1, PDHB, SLC25A13, SOAT1, VCP]
GO:0006417	regulation of translation	6.25	16	[COA3, EEF1A1, EEF2, EIF3F, EIF3H, EIF3I, GAPDH, NCL, POLDIP3, RPL10, RPS14, RPS3, RPS4X, RPS9, SERBP1, VIM]
GO:0009165	nucleotide biosynthetic process	13.3333	16	[ATP5F1A, ATP5F1B, ATP5F1C, ATP5F1D, ATP5F1E, ATP5MG, ATP5PB, ATP5PD, ATP5PF, ATP5PO, ENO1, KARS1, PDHB, SLC25A13, SOAT1, VCP]
GO:0045182	translation regulator activity	13.0435	9	[EEF1A1, EEF2, EIF3F, EIF3H, EIF3I, RPL10, RPS14, RPS9, SERBP1]
GO:0015605	organophosphate ester transmembrane transporter activity	23.3333	7	[LRRC8A, SLC25A19, SLC25A24, SLC25A33, SLC25A4, SLC25A5, SLC33A1]
GO:0015748	organophosphate ester transport	9	9	[CD47, LRRC8A, PLTP, SLC25A19, SLC25A24, SLC25A33, SLC25A4, SLC25A5, SLC33A1]
GO:0015931	nucleobase-containing compound transport	8.40336	10	[CD47, LRRC8A, POLDIP3, RAN, SLC25A19, SLC25A24, SLC25A33, SLC25A4, SLC25A5, SLC33A1]
GO:0015932	nucleobase-containing compound transmembrane transporter activity	18.4211	7	[LRRC8A, SLC25A19, SLC25A24, SLC25A33, SLC25A4, SLC25A5, SLC33A1]
GO:1901264	carbohydrate derivative transport	10.8108	8	[CD47, LRRC8A, PLTP, RPSA, SLC25A19, SLC25A24, SLC25A4, SLC33A1]
GO:1901679	nucleotide transmembrane transport	25	7	[LRRC8A, SLC25A19, SLC25A24, SLC25A33, SLC25A4, SLC25A5, SLC33A1]
GO:0006862	nucleotide transport	24.2424	8	[CD47, LRRC8A, SLC25A19, SLC25A24, SLC25A33, SLC25A4, SLC25A5, SLC33A1]
GO:0015215	nucleotide transmembrane transporter activity	29.1667	7	[LRRC8A, SLC25A19, SLC25A24, SLC25A33, SLC25A4, SLC25A5, SLC33A1]
GO:0015216	purine nucleotide transmembrane transporter activity	23.8095	5	[LRRC8A, SLC25A24, SLC25A4, SLC25A5, SLC33A1]
GO:0015865	purine nucleotide transport	22.2222	6	[CD47, LRRC8A, SLC25A24, SLC25A4, SLC25A5, SLC33A1]
GO:0015868	purine ribonucleotide transport	21.7391	5	[CD47, LRRC8A, SLC25A24, SLC25A4, SLC33A1]
GO:0005346	purine ribonucleotide transmembrane transporter activity	26.6667	4	[LRRC8A, SLC25A24, SLC25A4, SLC33A1]
GO:0000295	adenine nucleotide transmembrane transporter activity	27.7778	5	[LRRC8A, SLC25A24, SLC25A4, SLC25A5, SLC33A1]
GO:0051503	adenine nucleotide transport	23.0769	6	[CD47, LRRC8A, SLC25A24, SLC25A4, SLC25A5, SLC33A1]
GO:0031647	regulation of protein stability	6.96721	17	[ATP1B1, CCT3, CCT4, CCT5, CCT6A, CCT7, CCT8, CD81, DDRGK1, GET1, HSP90AA1, HSPA1A, HSPA8, HSPD1, LAMP2, PPIB, WFS1]
GO:0044183	protein folding chaperone	26.6667	8	[CCT3, CCT4, CCT5, CCT6A, CCT7, CCT8, HSPA1A, HSPB1]
GO:0061077	chaperone-mediated protein folding	25.8065	8	[CCT3, CCT4, CCT5, CCT6A, CCT7, CCT8, HSPB1, PPIB]
GO:0060341	regulation of cellular localization	4.69314	26	[ACSL3, ACTB, CCDC88A, CCT3, CCT4, CCT5, CCT6A, CCT7, CCT8, CD81, CTSD, DNAJA1, ERGIC3, GLUD1, HSP90AB1, PPIA, RAB14, RAN, STX6, TMBIM6, TMED10, TMEM59, VCP, WLS, YWHAE, YWHAZ]
GO:0045184	establishment of protein localization	4.92846	31	[ACSL3, ARL6IP5, CCT3, CCT4, CCT5, CCT6A, CCT7, CCT8, CD81, CTSD, DNAJA1, EMC3, ERGIC3, GET1, GLUD1, HSP90AA1, HSP90B1, HSPA5, HSPA8, HSPB1, LAMP2, NDUFA13, PPIA, RAB10, RAN, SCAMP1, SEC62, TMED10, VCP, WLS, YWHAE]
GO:0050821	protein stabilization	7.97546	13	[ATP1B1, CCT3, CCT4, CCT5, CCT6A, CCT7, CCT8, GET1, HSP90AA1, HSPA1A, HSPD1, PPIB, WFS1]
GO:0032880	regulation of protein localization	5.18672	25	[ACSL3, ACTB, CCDC88A, CCT3, CCT4, CCT5, CCT6A, CCT7, CCT8, CD81, CTSD, DNAJA1, ERGIC3, GLUD1, HSP90AB1, PPIA, RAB14, RAN, STX6, TMED10, TMEM59, VCP, WLS, YWHAE, YWHAZ]
GO:1903829	positive regulation of protein localization	6.56371	17	[ACSL3, CCDC88A, CCT3, CCT4, CCT5, CCT6A, CCT7, CCT8, CD81, ERGIC3, GLUD1, HSP90AB1, PPIA, RAN, TMED10, WLS, YWHAE]
GO:0070201	regulation of establishment of protein localization	6.36704	17	[ACSL3, CCT3, CCT4, CCT5, CCT6A, CCT7, CCT8, CD81, CTSD, DNAJA1, ERGIC3, GLUD1, PPIA, RAN, TMED10, WLS, YWHAE]
GO:0072594	establishment of protein localization to organelle	7.14286	15	[CCT3, CCT4, CCT5, CCT6A, CCT7, CCT8, DNAJA1, HSP90AA1, HSPA5, HSPA8, LAMP2, NDUFA13, RAB10, RAN, SEC62]
GO:1904951	positive regulation of establishment of protein localization	9.31677	15	[ACSL3, CCT3, CCT4, CCT5, CCT6A, CCT7, CCT8, CD81, ERGIC3, GLUD1, PPIA, RAN, TMED10, WLS, YWHAE]
GO:0070199	establishment of protein localization to chromosome	24	6	[CCT3, CCT4, CCT5, CCT6A, CCT7, CCT8]
GO:1904814	regulation of protein localization to chromosome, telomeric region	42.8571	6	[CCT3, CCT4, CCT5, CCT6A, CCT7, CCT8]
GO:0070202	regulation of establishment of protein localization to chromosome	50	6	[CCT3, CCT4, CCT5, CCT6A, CCT7, CCT8]
GO:1904816	positive regulation of protein localization to chromosome, telomeric region	50	6	[CCT3, CCT4, CCT5, CCT6A, CCT7, CCT8]
GO:0006278	RNA-templated DNA biosynthetic process	10.6667	8	[CCT3, CCT4, CCT5, CCT6A, CCT7, CCT8, HSP90AA1, HSP90AB1]
GO:0070198	protein localization to chromosome, telomeric region	19.3548	6	[CCT3, CCT4, CCT5, CCT6A, CCT7, CCT8]
GO:0070200	establishment of protein localization to telomere	35.2941	6	[CCT3, CCT4, CCT5, CCT6A, CCT7, CCT8]
GO:2000573	positive regulation of DNA biosynthetic process	13.1148	8	[CCT3, CCT4, CCT5, CCT6A, CCT7, CCT8, HSP90AA1, HSP90AB1]
GO:0010833	telomere maintenance via telomere lengthening	11.5942	8	[CCT3, CCT4, CCT5, CCT6A, CCT7, CCT8, HSP90AA1, HSP90AB1]
GO:0070203	regulation of establishment of protein localization to telomere	54.5455	6	[CCT3, CCT4, CCT5, CCT6A, CCT7, CCT8]
GO:1904851	positive regulation of establishment of protein localization to telomere	60	6	[CCT3, CCT4, CCT5, CCT6A, CCT7, CCT8]
GO:0007004	telomere maintenance via telomerase	13.5593	8	[CCT3, CCT4, CCT5, CCT6A, CCT7, CCT8, HSP90AA1, HSP90AB1]
GO:1904358	positive regulation of telomere maintenance via telomere lengthening	18.1818	6	[CCT3, CCT4, CCT5, CCT6A, CCT7, CCT8]
GO:0032212	positive regulation of telomere maintenance via telomerase	21.4286	6	[CCT3, CCT4, CCT5, CCT6A, CCT7, CCT8]
GO:0055085	transmembrane transport	6.20155	56	[ACTB, ATP1A1, ATP1A2, ATP1B1, ATP5F1A, ATP5F1B, ATP5F1C, ATP5F1D, ATP5F1E, ATP5MG, ATP5PB, ATP5PD, ATP5PF, ATP5PO, GHITM, GJA1, HSPA5, KCNQ2, LRRC8A, MPC1, MTCO2P12, NDUFA4, NDUFS2, NDUFV2, SEC62, SLC12A2, SLC12A4, SLC12A6, SLC1A1, SLC1A3, SLC1A4, SLC1A5, SLC25A1, SLC25A10, SLC25A12, SLC25A13, SLC25A19, SLC25A22, SLC25A24, SLC25A33, SLC25A4, SLC25A5, SLC2A1, SLC30A7, SLC30A9, SLC33A1, SLC39A1, S…
GO:0006811	monoatomic ion transport	5.49777	37	[ATP1A1, ATP1A2, ATP1B1, ATP5F1A, ATP5F1B, ATP5F1C, ATP5F1D, ATP5F1E, ATP5MG, ATP5PB, ATP5PD, ATP5PF, ATP5PO, GHITM, GJA1, KCNQ2, LRRC8A, MTCO2P12, NDUFA4, SLC12A2, SLC12A4, SLC12A6, SLC1A1, SLC1A3, SLC1A4, SLC25A12, SLC25A13, SLC25A22, SLC30A7, SLC30A9, SLC39A1, SLC39A7, TMBIM6, VDAC2, WFS1, YWHAE, YWHAH]
GO:0022857	transmembrane transporter activity	6.97987	52	[ACTB, ATP1A1, ATP1A2, ATP1B1, ATP5F1A, ATP5F1B, ATP5F1C, ATP5F1D, ATP5F1E, ATP5MG, ATP5PB, ATP5PD, ATP5PF, ATP5PO, GHITM, GJA1, KCNQ2, LRRC8A, MTCO2P12, NDUFA4, NDUFS2, NDUFV2, SLC12A2, SLC12A4, SLC12A6, SLC1A1, SLC1A3, SLC1A4, SLC1A5, SLC25A1, SLC25A10, SLC25A12, SLC25A13, SLC25A19, SLC25A22, SLC25A24, SLC25A33, SLC25A4, SLC25A5, SLC2A1, SLC30A7, SLC30A9, SLC33A1, SLC39A1, SLC39A7, SLC3A2, SLC7…
GO:0034220	monoatomic ion transmembrane transport	6.03015	36	[ATP1A1, ATP1A2, ATP1B1, ATP5F1A, ATP5F1B, ATP5F1C, ATP5F1D, ATP5F1E, ATP5MG, ATP5PB, ATP5PD, ATP5PF, ATP5PO, GHITM, GJA1, KCNQ2, LRRC8A, MTCO2P12, NDUFA4, SLC12A2, SLC12A4, SLC12A6, SLC1A1, SLC1A3, SLC1A4, SLC25A12, SLC25A13, SLC25A22, SLC30A7, SLC30A9, SLC39A1, SLC39A7, TMBIM6, VDAC2, YWHAE, YWHAH]
GO:0098660	inorganic ion transmembrane transport	6.27306	34	[ATP1A1, ATP1A2, ATP1B1, ATP5F1A, ATP5F1B, ATP5F1C, ATP5F1D, ATP5F1E, ATP5MG, ATP5PB, ATP5PD, ATP5PF, ATP5PO, GHITM, KCNQ2, LRRC8A, MTCO2P12, NDUFA4, SLC12A2, SLC12A4, SLC12A6, SLC1A1, SLC1A3, SLC1A4, SLC25A12, SLC25A13, SLC25A22, SLC30A7, SLC30A9, SLC39A1, SLC39A7, TMBIM6, YWHAE, YWHAH]
GO:0098739	import across plasma membrane	14.2857	13	[ATP1A1, ATP1A2, ATP1B1, LRRC8A, SLC12A2, SLC12A6, SLC1A1, SLC1A3, SLC1A4, SLC2A1, SLC3A2, SLC7A1, SLC7A5]
GO:0006812	monoatomic cation transport	5.73913	33	[ATP1A1, ATP1A2, ATP1B1, ATP5F1A, ATP5F1B, ATP5F1C, ATP5F1D, ATP5F1E, ATP5MG, ATP5PB, ATP5PD, ATP5PF, ATP5PO, GHITM, KCNQ2, MTCO2P12, NDUFA4, SLC12A2, SLC12A4, SLC12A6, SLC1A1, SLC1A3, SLC25A12, SLC25A13, SLC25A22, SLC30A7, SLC30A9, SLC39A1, SLC39A7, TMBIM6, WFS1, YWHAE, YWHAH]
GO:0008514	organic anion transmembrane transporter activity	11.3208	18	[LRRC8A, SLC1A1, SLC1A3, SLC1A4, SLC1A5, SLC25A1, SLC25A10, SLC25A12, SLC25A13, SLC25A19, SLC25A22, SLC25A24, SLC25A4, SLC2A1, SLC33A1, SLC3A2, SLC7A1, SLC7A5]
GO:0015075	monoatomic ion transmembrane transporter activity	6.83594	35	[ATP1A1, ATP1A2, ATP1B1, ATP5F1A, ATP5F1B, ATP5F1C, ATP5F1D, ATP5F1E, ATP5MG, ATP5PB, ATP5PD, ATP5PF, ATP5PO, GHITM, GJA1, KCNQ2, LRRC8A, MTCO2P12, NDUFA4, SLC12A2, SLC12A4, SLC12A6, SLC1A1, SLC1A3, SLC1A4, SLC25A12, SLC25A13, SLC25A22, SLC30A7, SLC30A9, SLC39A1, SLC39A7, VDAC2, YWHAE, YWHAH]
GO:0015318	inorganic molecular entity transmembrane transporter activity	6.88935	33	[ATP1A1, ATP1A2, ATP1B1, ATP5F1A, ATP5F1B, ATP5F1C, ATP5F1D, ATP5F1E, ATP5MG, ATP5PB, ATP5PD, ATP5PF, ATP5PO, GHITM, KCNQ2, MTCO2P12, NDUFA4, SLC12A2, SLC12A4, SLC12A6, SLC1A1, SLC1A3, SLC1A4, SLC25A12, SLC25A13, SLC25A22, SLC25A24, SLC30A7, SLC30A9, SLC39A1, SLC39A7, YWHAE, YWHAH]
GO:0022804	active transmembrane transporter activity	8.90688	22	[ATP1A1, ATP1A2, ATP1B1, ATP5F1B, GHITM, MTCO2P12, NDUFA4, NDUFS2, NDUFV2, SLC12A2, SLC12A4, SLC12A6, SLC1A1, SLC1A3, SLC1A5, SLC25A1, SLC25A12, SLC25A13, SLC25A22, SLC25A24, SLC25A4, SLC7A5]
GO:0042887	amide transmembrane transporter activity	17.6471	6	[SLC1A1, SLC1A3, SLC25A12, SLC25A13, SLC25A22, SLC33A1]
GO:0098655	monoatomic cation transmembrane transport	6.32411	32	[ATP1A1, ATP1A2, ATP1B1, ATP5F1A, ATP5F1B, ATP5F1C, ATP5F1D, ATP5F1E, ATP5MG, ATP5PB, ATP5PD, ATP5PF, ATP5PO, GHITM, KCNQ2, MTCO2P12, NDUFA4, SLC12A2, SLC12A4, SLC12A6, SLC1A1, SLC1A3, SLC25A12, SLC25A13, SLC25A22, SLC30A7, SLC30A9, SLC39A1, SLC39A7, TMBIM6, YWHAE, YWHAH]
GO:0098662	inorganic cation transmembrane transport	6.59794	32	[ATP1A1, ATP1A2, ATP1B1, ATP5F1A, ATP5F1B, ATP5F1C, ATP5F1D, ATP5F1E, ATP5MG, ATP5PB, ATP5PD, ATP5PF, ATP5PO, GHITM, KCNQ2, MTCO2P12, NDUFA4, SLC12A2, SLC12A4, SLC12A6, SLC1A1, SLC1A3, SLC25A12, SLC25A13, SLC25A22, SLC30A7, SLC30A9, SLC39A1, SLC39A7, TMBIM6, YWHAE, YWHAH]
GO:1901702	salt transmembrane transporter activity	5.74713	25	[ATP1A1, ATP1A2, ATP1B1, GHITM, KCNQ2, SLC12A2, SLC12A4, SLC12A6, SLC1A1, SLC1A3, SLC1A4, SLC25A1, SLC25A12, SLC25A13, SLC25A19, SLC25A22, SLC25A24, SLC25A4, SLC30A7, SLC30A9, SLC39A1, SLC39A7, SLC7A1, YWHAE, YWHAH]
GO:0005342	organic acid transmembrane transporter activity	11.5385	12	[SLC1A1, SLC1A3, SLC1A4, SLC1A5, SLC25A1, SLC25A10, SLC25A12, SLC25A13, SLC25A22, SLC3A2, SLC7A1, SLC7A5]
GO:0008324	monoatomic cation transmembrane transporter activity	7.38095	31	[ATP1A1, ATP1A2, ATP1B1, ATP5F1A, ATP5F1B, ATP5F1C, ATP5F1D, ATP5F1E, ATP5MG, ATP5PB, ATP5PD, ATP5PF, ATP5PO, GHITM, KCNQ2, MTCO2P12, NDUFA4, SLC12A2, SLC12A4, SLC12A6, SLC1A1, SLC1A3, SLC25A12, SLC25A13, SLC25A22, SLC30A7, SLC30A9, SLC39A1, SLC39A7, YWHAE, YWHAH]
GO:0015291	secondary active transmembrane transporter activity	8.86076	14	[GHITM, SLC12A2, SLC12A4, SLC12A6, SLC1A1, SLC1A3, SLC1A5, SLC25A1, SLC25A12, SLC25A13, SLC25A22, SLC25A24, SLC25A4, SLC7A5]
GO:0022853	active monoatomic ion transmembrane transporter activity	9.93377	15	[ATP1A1, ATP1A2, ATP1B1, ATP5F1B, GHITM, MTCO2P12, NDUFA4, SLC12A2, SLC12A4, SLC12A6, SLC1A1, SLC1A3, SLC25A12, SLC25A13, SLC25A22]
GO:0022890	inorganic cation transmembrane transporter activity	7.78894	31	[ATP1A1, ATP1A2, ATP1B1, ATP5F1A, ATP5F1B, ATP5F1C, ATP5F1D, ATP5F1E, ATP5MG, ATP5PB, ATP5PD, ATP5PF, ATP5PO, GHITM, KCNQ2, MTCO2P12, NDUFA4, SLC12A2, SLC12A4, SLC12A6, SLC1A1, SLC1A3, SLC25A12, SLC25A13, SLC25A22, SLC30A7, SLC30A9, SLC39A1, SLC39A7, YWHAE, YWHAH]
GO:0046943	carboxylic acid transmembrane transporter activity	11.6505	12	[SLC1A1, SLC1A3, SLC1A4, SLC1A5, SLC25A1, SLC25A10, SLC25A12, SLC25A13, SLC25A22, SLC3A2, SLC7A1, SLC7A5]
GO:0006835	dicarboxylic acid transport	18.75	6	[SLC1A1, SLC1A3, SLC25A10, SLC25A12, SLC25A13, SLC25A22]
GO:0015800	acidic amino acid transport	38.4615	5	[SLC1A1, SLC1A3, SLC25A12, SLC25A13, SLC25A22]
GO:0051938	L-glutamate import	45.4545	5	[SLC1A1, SLC1A3, SLC25A12, SLC25A13, SLC25A22]
GO:0015172	acidic amino acid transmembrane transporter activity	45.4545	5	[SLC1A1, SLC1A3, SLC25A12, SLC25A13, SLC25A22]
GO:0015813	L-glutamate transmembrane transport	45.4545	5	[SLC1A1, SLC1A3, SLC25A12, SLC25A13, SLC25A22]
GO:0022857	transmembrane transporter activity	6.97987	52	[ACTB, ATP1A1, ATP1A2, ATP1B1, ATP5F1A, ATP5F1B, ATP5F1C, ATP5F1D, ATP5F1E, ATP5MG, ATP5PB, ATP5PD, ATP5PF, ATP5PO, GHITM, GJA1, KCNQ2, LRRC8A, MTCO2P12, NDUFA4, NDUFS2, NDUFV2, SLC12A2, SLC12A4, SLC12A6, SLC1A1, SLC1A3, SLC1A4, SLC1A5, SLC25A1, SLC25A10, SLC25A12, SLC25A13, SLC25A19, SLC25A22, SLC25A24, SLC25A33, SLC25A4, SLC25A5, SLC2A1, SLC30A7, SLC30A9, SLC33A1, SLC39A1, SLC39A7, SLC3A2, SLC7…
GO:0071702	organic substance transport	4.17981	53	[ACSL3, ACTB, ARL6IP5, CD47, CD81, DNAJA1, ERGIC3, FABP5, GHITM, GLUD1, HSP90AA1, HSP90B1, HSPA5, HSPA8, HSPB1, LAMP2, LRRC8A, MPC1, NDUFA13, PLTP, POLDIP3, PPIA, RAN, RPSA, SCAMP1, SEC62, SLC1A1, SLC1A3, SLC1A4, SLC1A5, SLC25A1, SLC25A10, SLC25A12, SLC25A13, SLC25A19, SLC25A22, SLC25A24, SLC25A33, SLC25A4, SLC25A5, SLC27A4, SLC2A1, SLC33A1, SLC3A2, SLC7A1, SLC7A5, SOAT1, TMBIM6, TMED10, VCP, WFS…
GO:0071705	nitrogen compound transport	5.35077	45	[ACSL3, ACTB, ARL6IP5, CD47, CD81, DNAJA1, ERGIC3, GLUD1, HSP90AA1, HSP90B1, HSPA5, HSPA8, HSPB1, LAMP2, LRRC8A, NDUFA13, PLTP, POLDIP3, PPIA, RAN, SCAMP1, SEC62, SLC12A2, SLC12A6, SLC1A1, SLC1A3, SLC1A4, SLC1A5, SLC25A1, SLC25A12, SLC25A13, SLC25A19, SLC25A22, SLC25A24, SLC25A33, SLC25A4, SLC25A5, SLC33A1, SLC3A2, SLC7A1, SLC7A5, TMED10, VCP, WLS, YWHAE]
GO:0072348	sulfur compound transport	16.6667	6	[SLC1A1, SLC1A4, SLC25A19, SLC33A1, SLC3A2, SLC7A5]
GO:0098739	import across plasma membrane	14.2857	13	[ATP1A1, ATP1A2, ATP1B1, LRRC8A, SLC12A2, SLC12A6, SLC1A1, SLC1A3, SLC1A4, SLC2A1, SLC3A2, SLC7A1, SLC7A5]
GO:1903825	organic acid transmembrane transport	11.5702	14	[MPC1, SLC1A1, SLC1A3, SLC1A4, SLC1A5, SLC25A1, SLC25A10, SLC25A12, SLC25A13, SLC25A22, SLC2A1, SLC3A2, SLC7A1, SLC7A5]
GO:0008514	organic anion transmembrane transporter activity	11.3208	18	[LRRC8A, SLC1A1, SLC1A3, SLC1A4, SLC1A5, SLC25A1, SLC25A10, SLC25A12, SLC25A13, SLC25A19, SLC25A22, SLC25A24, SLC25A4, SLC2A1, SLC33A1, SLC3A2, SLC7A1, SLC7A5]
GO:0015711	organic anion transport	9.87124	23	[ACSL3, CD47, FABP5, LRRC8A, MPC1, SLC1A1, SLC1A3, SLC1A4, SLC1A5, SLC25A1, SLC25A10, SLC25A12, SLC25A13, SLC25A19, SLC25A22, SLC25A24, SLC25A4, SLC27A4, SLC2A1, SLC33A1, SLC3A2, SLC7A1, SLC7A5]
GO:0015849	organic acid transport	9.77011	17	[ACSL3, FABP5, MPC1, SLC1A1, SLC1A3, SLC1A4, SLC1A5, SLC25A1, SLC25A10, SLC25A12, SLC25A13, SLC25A22, SLC27A4, SLC2A1, SLC3A2, SLC7A1, SLC7A5]
GO:0022804	active transmembrane transporter activity	8.90688	22	[ATP1A1, ATP1A2, ATP1B1, ATP5F1B, GHITM, MTCO2P12, NDUFA4, NDUFS2, NDUFV2, SLC12A2, SLC12A4, SLC12A6, SLC1A1, SLC1A3, SLC1A5, SLC25A1, SLC25A12, SLC25A13, SLC25A22, SLC25A24, SLC25A4, SLC7A5]
GO:0042887	amide transmembrane transporter activity	17.6471	6	[SLC1A1, SLC1A3, SLC25A12, SLC25A13, SLC25A22, SLC33A1]
GO:1901682	sulfur compound transmembrane transporter activity	16.6667	6	[SLC1A1, SLC1A4, SLC25A12, SLC25A13, SLC25A19, SLC33A1]
GO:1901702	salt transmembrane transporter activity	5.74713	25	[ATP1A1, ATP1A2, ATP1B1, GHITM, KCNQ2, SLC12A2, SLC12A4, SLC12A6, SLC1A1, SLC1A3, SLC1A4, SLC25A1, SLC25A12, SLC25A13, SLC25A19, SLC25A22, SLC25A24, SLC25A4, SLC30A7, SLC30A9, SLC39A1, SLC39A7, SLC7A1, YWHAE, YWHAH]
GO:0005342	organic acid transmembrane transporter activity	11.5385	12	[SLC1A1, SLC1A3, SLC1A4, SLC1A5, SLC25A1, SLC25A10, SLC25A12, SLC25A13, SLC25A22, SLC3A2, SLC7A1, SLC7A5]
GO:1905039	carboxylic acid transmembrane transport	11.6667	14	[MPC1, SLC1A1, SLC1A3, SLC1A4, SLC1A5, SLC25A1, SLC25A10, SLC25A12, SLC25A13, SLC25A22, SLC2A1, SLC3A2, SLC7A1, SLC7A5]
GO:0006865	amino acid transport	13.8889	10	[SLC1A1, SLC1A3, SLC1A4, SLC1A5, SLC25A12, SLC25A13, SLC25A22, SLC3A2, SLC7A1, SLC7A5]
GO:0015291	secondary active transmembrane transporter activity	8.86076	14	[GHITM, SLC12A2, SLC12A4, SLC12A6, SLC1A1, SLC1A3, SLC1A5, SLC25A1, SLC25A12, SLC25A13, SLC25A22, SLC25A24, SLC25A4, SLC7A5]
GO:0022853	active monoatomic ion transmembrane transporter activity	9.93377	15	[ATP1A1, ATP1A2, ATP1B1, ATP5F1B, GHITM, MTCO2P12, NDUFA4, SLC12A2, SLC12A4, SLC12A6, SLC1A1, SLC1A3, SLC25A12, SLC25A13, SLC25A22]
GO:0046942	carboxylic acid transport	9.82659	17	[ACSL3, FABP5, MPC1, SLC1A1, SLC1A3, SLC1A4, SLC1A5, SLC25A1, SLC25A10, SLC25A12, SLC25A13, SLC25A22, SLC27A4, SLC2A1, SLC3A2, SLC7A1, SLC7A5]
GO:0000101	sulfur amino acid transport	44.4444	4	[SLC1A1, SLC1A4, SLC3A2, SLC7A5]
GO:0003333	amino acid transmembrane transport	14.2857	10	[SLC1A1, SLC1A3, SLC1A4, SLC1A5, SLC25A12, SLC25A13, SLC25A22, SLC3A2, SLC7A1, SLC7A5]
GO:0089718	amino acid import across plasma membrane	22.2222	6	[SLC1A1, SLC1A3, SLC1A4, SLC3A2, SLC7A1, SLC7A5]
GO:0046943	carboxylic acid transmembrane transporter activity	11.6505	12	[SLC1A1, SLC1A3, SLC1A4, SLC1A5, SLC25A1, SLC25A10, SLC25A12, SLC25A13, SLC25A22, SLC3A2, SLC7A1, SLC7A5]
GO:0006835	dicarboxylic acid transport	18.75	6	[SLC1A1, SLC1A3, SLC25A10, SLC25A12, SLC25A13, SLC25A22]
GO:0015800	acidic amino acid transport	38.4615	5	[SLC1A1, SLC1A3, SLC25A12, SLC25A13, SLC25A22]
GO:0015804	neutral amino acid transport	17.9487	7	[SLC1A1, SLC1A4, SLC1A5, SLC25A12, SLC25A13, SLC3A2, SLC7A5]
GO:0015807	L-amino acid transport	20.4082	10	[SLC1A1, SLC1A3, SLC1A4, SLC1A5, SLC25A12, SLC25A13, SLC25A22, SLC3A2, SLC7A1, SLC7A5]
GO:0015171	amino acid transmembrane transporter activity	15.625	10	[SLC1A1, SLC1A3, SLC1A4, SLC1A5, SLC25A12, SLC25A13, SLC25A22, SLC3A2, SLC7A1, SLC7A5]
GO:0015810	aspartate transmembrane transport	44.4444	4	[SLC1A1, SLC1A3, SLC25A12, SLC25A13]
GO:0051938	L-glutamate import	45.4545	5	[SLC1A1, SLC1A3, SLC25A12, SLC25A13, SLC25A22]
GO:1902475	L-alpha-amino acid transmembrane transport	20.4082	10	[SLC1A1, SLC1A3, SLC1A4, SLC1A5, SLC25A12, SLC25A13, SLC25A22, SLC3A2, SLC7A1, SLC7A5]
GO:0000099	sulfur amino acid transmembrane transporter activity	44.4444	4	[SLC1A1, SLC1A4, SLC25A12, SLC25A13]
GO:0015740	C4-dicarboxylate transport	30.7692	4	[SLC1A1, SLC1A3, SLC25A12, SLC25A13]
GO:0015172	acidic amino acid transmembrane transporter activity	45.4545	5	[SLC1A1, SLC1A3, SLC25A12, SLC25A13, SLC25A22]
GO:0015175	neutral L-amino acid transmembrane transporter activity	21.2121	7	[SLC1A1, SLC1A4, SLC1A5, SLC25A12, SLC25A13, SLC3A2, SLC7A5]
GO:0015179	L-amino acid transmembrane transporter activity	23.2558	10	[SLC1A1, SLC1A3, SLC1A4, SLC1A5, SLC25A12, SLC25A13, SLC25A22, SLC3A2, SLC7A1, SLC7A5]
GO:0015813	L-glutamate transmembrane transport	45.4545	5	[SLC1A1, SLC1A3, SLC25A12, SLC25A13, SLC25A22]
GO:0046933	proton-transporting ATP synthase activity, rotational mechanism	62.5	10	[ATP5F1A, ATP5F1B, ATP5F1C, ATP5F1D, ATP5F1E, ATP5MG, ATP5PB, ATP5PD, ATP5PF, ATP5PO]
GO:0042776	proton motive force-driven mitochondrial ATP synthesis	66.6667	10	[ATP5F1A, ATP5F1B, ATP5F1C, ATP5F1D, ATP5F1E, ATP5MG, ATP5PB, ATP5PD, ATP5PF, ATP5PO]
GO:0006091	generation of precursor metabolites and energy	12.9353	26	[ATP5F1A, ATP5F1B, ATP5F1C, ATP5F1D, ATP5F1E, ATP5MG, ATP5PB, ATP5PD, ATP5PF, ATP5PO, ENO1, MTCO2P12, NDUFA4, NDUFS2, NDUFV2, PHGDH, PKM, POR, SDHA, SLC25A12, SLC25A13, SLC25A33, SOAT1, UQCRFS1, VCP, VDAC2]
GO:0055085	transmembrane transport	6.20155	56	[ACTB, ATP1A1, ATP1A2, ATP1B1, ATP5F1A, ATP5F1B, ATP5F1C, ATP5F1D, ATP5F1E, ATP5MG, ATP5PB, ATP5PD, ATP5PF, ATP5PO, GHITM, GJA1, HSPA5, KCNQ2, LRRC8A, MPC1, MTCO2P12, NDUFA4, NDUFS2, NDUFV2, SEC62, SLC12A2, SLC12A4, SLC12A6, SLC1A1, SLC1A3, SLC1A4, SLC1A5, SLC25A1, SLC25A10, SLC25A12, SLC25A13, SLC25A19, SLC25A22, SLC25A24, SLC25A33, SLC25A4, SLC25A5, SLC2A1, SLC30A7, SLC30A9, SLC33A1, SLC39A1, S…
GO:1901135	carbohydrate derivative metabolic process	5.12821	28	[ATP1A2, ATP1B1, ATP5F1A, ATP5F1B, ATP5F1C, ATP5F1D, ATP5F1E, ATP5MG, ATP5PB, ATP5PD, ATP5PF, ATP5PO, ENO1, ERP44, HSPA1A, HSPA8, ITM2B, PDHB, PHGDH, PLOD1, PLOD2, RAN, RPN2, SLC25A13, SOAT1, TM9SF2, TMEM59, VCP]
GO:0019637	organophosphate metabolic process	5.12295	25	[ACSL3, ATP1A2, ATP1B1, ATP5F1A, ATP5F1B, ATP5F1C, ATP5F1D, ATP5F1E, ATP5MG, ATP5PB, ATP5PD, ATP5PF, ATP5PO, ENO1, HSPA1A, HSPA8, KARS1, MBOAT2, PDHB, PHGDH, PRDX5, RAN, SLC25A13, SOAT1, VCP]
GO:0006811	monoatomic ion transport	5.49777	37	[ATP1A1, ATP1A2, ATP1B1, ATP5F1A, ATP5F1B, ATP5F1C, ATP5F1D, ATP5F1E, ATP5MG, ATP5PB, ATP5PD, ATP5PF, ATP5PO, GHITM, GJA1, KCNQ2, LRRC8A, MTCO2P12, NDUFA4, SLC12A2, SLC12A4, SLC12A6, SLC1A1, SLC1A3, SLC1A4, SLC25A12, SLC25A13, SLC25A22, SLC30A7, SLC30A9, SLC39A1, SLC39A7, TMBIM6, VDAC2, WFS1, YWHAE, YWHAH]
GO:0015980	energy derivation by oxidation of organic compounds	15	18	[ATP5F1A, ATP5F1B, ATP5F1C, ATP5F1D, ATP5F1E, ATP5MG, ATP5PB, ATP5PD, ATP5PF, ATP5PO, NDUFS2, NDUFV2, SDHA, SLC25A12, SLC25A13, SLC25A33, UQCRFS1, VCP]
GO:0022857	transmembrane transporter activity	6.97987	52	[ACTB, ATP1A1, ATP1A2, ATP1B1, ATP5F1A, ATP5F1B, ATP5F1C, ATP5F1D, ATP5F1E, ATP5MG, ATP5PB, ATP5PD, ATP5PF, ATP5PO, GHITM, GJA1, KCNQ2, LRRC8A, MTCO2P12, NDUFA4, NDUFS2, NDUFV2, SLC12A2, SLC12A4, SLC12A6, SLC1A1, SLC1A3, SLC1A4, SLC1A5, SLC25A1, SLC25A10, SLC25A12, SLC25A13, SLC25A19, SLC25A22, SLC25A24, SLC25A33, SLC25A4, SLC25A5, SLC2A1, SLC30A7, SLC30A9, SLC33A1, SLC39A1, SLC39A7, SLC3A2, SLC7…
GO:0022900	electron transport chain	16.6667	10	[MTCO2P12, NDUFA4, NDUFS2, NDUFV2, POR, SDHA, SLC25A12, SLC25A13, UQCRFS1, VDAC2]
GO:0034220	monoatomic ion transmembrane transport	6.03015	36	[ATP1A1, ATP1A2, ATP1B1, ATP5F1A, ATP5F1B, ATP5F1C, ATP5F1D, ATP5F1E, ATP5MG, ATP5PB, ATP5PD, ATP5PF, ATP5PO, GHITM, GJA1, KCNQ2, LRRC8A, MTCO2P12, NDUFA4, SLC12A2, SLC12A4, SLC12A6, SLC1A1, SLC1A3, SLC1A4, SLC25A12, SLC25A13, SLC25A22, SLC30A7, SLC30A9, SLC39A1, SLC39A7, TMBIM6, VDAC2, YWHAE, YWHAH]
GO:0055086	nucleobase-containing small molecule metabolic process	7.53425	22	[ATP1A2, ATP1B1, ATP5F1A, ATP5F1B, ATP5F1C, ATP5F1D, ATP5F1E, ATP5MG, ATP5PB, ATP5PD, ATP5PF, ATP5PO, ENO1, HSPA1A, HSPA8, KARS1, PDHB, PHGDH, RAN, SLC25A13, SOAT1, VCP]
GO:0072521	purine-containing compound metabolic process	9.09091	21	[ATP1A2, ATP1B1, ATP5F1A, ATP5F1B, ATP5F1C, ATP5F1D, ATP5F1E, ATP5MG, ATP5PB, ATP5PD, ATP5PF, ATP5PO, ENO1, HSPA1A, HSPA8, PDHB, PHGDH, RAN, SLC25A13, SOAT1, VCP]
GO:0098660	inorganic ion transmembrane transport	6.27306	34	[ATP1A1, ATP1A2, ATP1B1, ATP5F1A, ATP5F1B, ATP5F1C, ATP5F1D, ATP5F1E, ATP5MG, ATP5PB, ATP5PD, ATP5PF, ATP5PO, GHITM, KCNQ2, LRRC8A, MTCO2P12, NDUFA4, SLC12A2, SLC12A4, SLC12A6, SLC1A1, SLC1A3, SLC1A4, SLC25A12, SLC25A13, SLC25A22, SLC30A7, SLC30A9, SLC39A1, SLC39A7, TMBIM6, YWHAE, YWHAH]
GO:1901137	carbohydrate derivative biosynthetic process	6.38298	21	[ATP5F1A, ATP5F1B, ATP5F1C, ATP5F1D, ATP5F1E, ATP5MG, ATP5PB, ATP5PD, ATP5PF, ATP5PO, ENO1, ITM2B, PDHB, PLOD1, PLOD2, RPN2, SLC25A13, SOAT1, TM9SF2, TMEM59, VCP]
GO:1901566	organonitrogen compound biosynthetic process	5.5814	48	[ACSL3, ATP5F1A, ATP5F1B, ATP5F1C, ATP5F1D, ATP5F1E, ATP5MG, ATP5PB, ATP5PD, ATP5PF, ATP5PO, CBS, COA3, EARS2, EEF1A1, EEF2, EIF3F, EIF3H, EIF3I, ENO1, GAPDH, GLUD1, HACD2, ITM2B, KARS1, NCL, PDHB, PGRMC1, PLOD1, PLOD2, POLDIP3, RPL10, RPL8, RPN2, RPS14, RPS23, RPS3, RPS4X, RPS5, RPS9, SERBP1, SLC25A13, SLC38A1, SOAT1, TM9SF2, TMEM59, VCP, VIM]
GO:0019693	ribose phosphate metabolic process	11.6279	20	[ATP1A2, ATP1B1, ATP5F1A, ATP5F1B, ATP5F1C, ATP5F1D, ATP5F1E, ATP5MG, ATP5PB, ATP5PD, ATP5PF, ATP5PO, ENO1, HSPA1A, HSPA8, PDHB, RAN, SLC25A13, SOAT1, VCP]
GO:0090407	organophosphate biosynthetic process	6.51341	17	[ACSL3, ATP5F1A, ATP5F1B, ATP5F1C, ATP5F1D, ATP5F1E, ATP5MG, ATP5PB, ATP5PD, ATP5PF, ATP5PO, ENO1, KARS1, PDHB, SLC25A13, SOAT1, VCP]
GO:0006753	nucleoside phosphate metabolic process	8.90688	22	[ATP1A2, ATP1B1, ATP5F1A, ATP5F1B, ATP5F1C, ATP5F1D, ATP5F1E, ATP5MG, ATP5PB, ATP5PD, ATP5PF, ATP5PO, ENO1, HSPA1A, HSPA8, KARS1, PDHB, PHGDH, RAN, SLC25A13, SOAT1, VCP]
GO:0006812	monoatomic cation transport	5.73913	33	[ATP1A1, ATP1A2, ATP1B1, ATP5F1A, ATP5F1B, ATP5F1C, ATP5F1D, ATP5F1E, ATP5MG, ATP5PB, ATP5PD, ATP5PF, ATP5PO, GHITM, KCNQ2, MTCO2P12, NDUFA4, SLC12A2, SLC12A4, SLC12A6, SLC1A1, SLC1A3, SLC25A12, SLC25A13, SLC25A22, SLC30A7, SLC30A9, SLC39A1, SLC39A7, TMBIM6, WFS1, YWHAE, YWHAH]
GO:0015075	monoatomic ion transmembrane transporter activity	6.83594	35	[ATP1A1, ATP1A2, ATP1B1, ATP5F1A, ATP5F1B, ATP5F1C, ATP5F1D, ATP5F1E, ATP5MG, ATP5PB, ATP5PD, ATP5PF, ATP5PO, GHITM, GJA1, KCNQ2, LRRC8A, MTCO2P12, NDUFA4, SLC12A2, SLC12A4, SLC12A6, SLC1A1, SLC1A3, SLC1A4, SLC25A12, SLC25A13, SLC25A22, SLC30A7, SLC30A9, SLC39A1, SLC39A7, VDAC2, YWHAE, YWHAH]
GO:0015318	inorganic molecular entity transmembrane transporter activity	6.88935	33	[ATP1A1, ATP1A2, ATP1B1, ATP5F1A, ATP5F1B, ATP5F1C, ATP5F1D, ATP5F1E, ATP5MG, ATP5PB, ATP5PD, ATP5PF, ATP5PO, GHITM, KCNQ2, MTCO2P12, NDUFA4, SLC12A2, SLC12A4, SLC12A6, SLC1A1, SLC1A3, SLC1A4, SLC25A12, SLC25A13, SLC25A22, SLC25A24, SLC30A7, SLC30A9, SLC39A1, SLC39A7, YWHAE, YWHAH]
GO:0022804	active transmembrane transporter activity	8.90688	22	[ATP1A1, ATP1A2, ATP1B1, ATP5F1B, GHITM, MTCO2P12, NDUFA4, NDUFS2, NDUFV2, SLC12A2, SLC12A4, SLC12A6, SLC1A1, SLC1A3, SLC1A5, SLC25A1, SLC25A12, SLC25A13, SLC25A22, SLC25A24, SLC25A4, SLC7A5]
GO:0045333	cellular respiration	20.4545	18	[ATP5F1A, ATP5F1B, ATP5F1C, ATP5F1D, ATP5F1E, ATP5MG, ATP5PB, ATP5PD, ATP5PF, ATP5PO, NDUFS2, NDUFV2, SDHA, SLC25A12, SLC25A13, SLC25A33, UQCRFS1, VCP]
GO:0072522	purine-containing compound biosynthetic process	16.129	15	[ATP5F1A, ATP5F1B, ATP5F1C, ATP5F1D, ATP5F1E, ATP5MG, ATP5PB, ATP5PD, ATP5PF, ATP5PO, ENO1, PDHB, SLC25A13, SOAT1, VCP]
GO:0098655	monoatomic cation transmembrane transport	6.32411	32	[ATP1A1, ATP1A2, ATP1B1, ATP5F1A, ATP5F1B, ATP5F1C, ATP5F1D, ATP5F1E, ATP5MG, ATP5PB, ATP5PD, ATP5PF, ATP5PO, GHITM, KCNQ2, MTCO2P12, NDUFA4, SLC12A2, SLC12A4, SLC12A6, SLC1A1, SLC1A3, SLC25A12, SLC25A13, SLC25A22, SLC30A7, SLC30A9, SLC39A1, SLC39A7, TMBIM6, YWHAE, YWHAH]
GO:0098662	inorganic cation transmembrane transport	6.59794	32	[ATP1A1, ATP1A2, ATP1B1, ATP5F1A, ATP5F1B, ATP5F1C, ATP5F1D, ATP5F1E, ATP5MG, ATP5PB, ATP5PD, ATP5PF, ATP5PO, GHITM, KCNQ2, MTCO2P12, NDUFA4, SLC12A2, SLC12A4, SLC12A6, SLC1A1, SLC1A3, SLC25A12, SLC25A13, SLC25A22, SLC30A7, SLC30A9, SLC39A1, SLC39A7, TMBIM6, YWHAE, YWHAH]
GO:1901702	salt transmembrane transporter activity	5.74713	25	[ATP1A1, ATP1A2, ATP1B1, GHITM, KCNQ2, SLC12A2, SLC12A4, SLC12A6, SLC1A1, SLC1A3, SLC1A4, SLC25A1, SLC25A12, SLC25A13, SLC25A19, SLC25A22, SLC25A24, SLC25A4, SLC30A7, SLC30A9, SLC39A1, SLC39A7, SLC7A1, YWHAE, YWHAH]
GO:0022904	respiratory electron transport chain	16.2162	6	[NDUFS2, NDUFV2, SDHA, SLC25A12, SLC25A13, UQCRFS1]
GO:0046390	ribose phosphate biosynthetic process	16.8539	15	[ATP5F1A, ATP5F1B, ATP5F1C, ATP5F1D, ATP5F1E, ATP5MG, ATP5PB, ATP5PD, ATP5PF, ATP5PO, ENO1, PDHB, SLC25A13, SOAT1, VCP]
GO:0008324	monoatomic cation transmembrane transporter activity	7.38095	31	[ATP1A1, ATP1A2, ATP1B1, ATP5F1A, ATP5F1B, ATP5F1C, ATP5F1D, ATP5F1E, ATP5MG, ATP5PB, ATP5PD, ATP5PF, ATP5PO, GHITM, KCNQ2, MTCO2P12, NDUFA4, SLC12A2, SLC12A4, SLC12A6, SLC1A1, SLC1A3, SLC25A12, SLC25A13, SLC25A22, SLC30A7, SLC30A9, SLC39A1, SLC39A7, YWHAE, YWHAH]
GO:0009060	aerobic respiration	20.2899	14	[ATP5F1A, ATP5F1B, ATP5F1C, ATP5F1D, ATP5F1E, ATP5MG, ATP5PB, ATP5PD, ATP5PF, ATP5PO, NDUFS2, NDUFV2, SLC25A33, VCP]
GO:0009117	nucleotide metabolic process	9.01639	22	[ATP1A2, ATP1B1, ATP5F1A, ATP5F1B, ATP5F1C, ATP5F1D, ATP5F1E, ATP5MG, ATP5PB, ATP5PD, ATP5PF, ATP5PO, ENO1, HSPA1A, HSPA8, KARS1, PDHB, PHGDH, RAN, SLC25A13, SOAT1, VCP]
GO:0009141	nucleoside triphosphate metabolic process	24.3243	18	[ATP1A2, ATP1B1, ATP5F1A, ATP5F1B, ATP5F1C, ATP5F1D, ATP5F1E, ATP5MG, ATP5PB, ATP5PD, ATP5PF, ATP5PO, ENO1, HSPA1A, HSPA8, RAN, SLC25A13, VCP]
GO:0022853	active monoatomic ion transmembrane transporter activity	9.93377	15	[ATP1A1, ATP1A2, ATP1B1, ATP5F1B, GHITM, MTCO2P12, NDUFA4, SLC12A2, SLC12A4, SLC12A6, SLC1A1, SLC1A3, SLC25A12, SLC25A13, SLC25A22]
GO:0022890	inorganic cation transmembrane transporter activity	7.78894	31	[ATP1A1, ATP1A2, ATP1B1, ATP5F1A, ATP5F1B, ATP5F1C, ATP5F1D, ATP5F1E, ATP5MG, ATP5PB, ATP5PD, ATP5PF, ATP5PO, GHITM, KCNQ2, MTCO2P12, NDUFA4, SLC12A2, SLC12A4, SLC12A6, SLC1A1, SLC1A3, SLC25A12, SLC25A13, SLC25A22, SLC30A7, SLC30A9, SLC39A1, SLC39A7, YWHAE, YWHAH]
GO:1901293	nucleoside phosphate biosynthetic process	13.2231	16	[ATP5F1A, ATP5F1B, ATP5F1C, ATP5F1D, ATP5F1E, ATP5MG, ATP5PB, ATP5PD, ATP5PF, ATP5PO, ENO1, KARS1, PDHB, SLC25A13, SOAT1, VCP]
GO:1902600	proton transmembrane transport	19.7531	16	[ATP5F1A, ATP5F1B, ATP5F1C, ATP5F1D, ATP5F1E, ATP5MG, ATP5PB, ATP5PD, ATP5PF, ATP5PO, GHITM, MTCO2P12, NDUFA4, SLC25A12, SLC25A13, SLC25A22]
GO:0006163	purine nucleotide metabolic process	9.95261	21	[ATP1A2, ATP1B1, ATP5F1A, ATP5F1B, ATP5F1C, ATP5F1D, ATP5F1E, ATP5MG, ATP5PB, ATP5PD, ATP5PF, ATP5PO, ENO1, HSPA1A, HSPA8, PDHB, PHGDH, RAN, SLC25A13, SOAT1, VCP]
GO:0009259	ribonucleotide metabolic process	11.7647	20	[ATP1A2, ATP1B1, ATP5F1A, ATP5F1B, ATP5F1C, ATP5F1D, ATP5F1E, ATP5MG, ATP5PB, ATP5PD, ATP5PF, ATP5PO, ENO1, HSPA1A, HSPA8, PDHB, RAN, SLC25A13, SOAT1, VCP]
GO:0006119	oxidative phosphorylation	25.4545	14	[ATP5F1A, ATP5F1B, ATP5F1C, ATP5F1D, ATP5F1E, ATP5MG, ATP5PB, ATP5PD, ATP5PF, ATP5PO, NDUFS2, NDUFV2, SLC25A33, VCP]
GO:0009142	nucleoside triphosphate biosynthetic process	40.625	13	[ATP5F1A, ATP5F1B, ATP5F1C, ATP5F1D, ATP5F1E, ATP5MG, ATP5PB, ATP5PD, ATP5PF, ATP5PO, ENO1, SLC25A13, VCP]
GO:0009144	purine nucleoside triphosphate metabolic process	26.8657	18	[ATP1A2, ATP1B1, ATP5F1A, ATP5F1B, ATP5F1C, ATP5F1D, ATP5F1E, ATP5MG, ATP5PB, ATP5PD, ATP5PF, ATP5PO, ENO1, HSPA1A, HSPA8, RAN, SLC25A13, VCP]
GO:0009165	nucleotide biosynthetic process	13.3333	16	[ATP5F1A, ATP5F1B, ATP5F1C, ATP5F1D, ATP5F1E, ATP5MG, ATP5PB, ATP5PD, ATP5PF, ATP5PO, ENO1, KARS1, PDHB, SLC25A13, SOAT1, VCP]
GO:0009199	ribonucleoside triphosphate metabolic process	26.087	18	[ATP1A2, ATP1B1, ATP5F1A, ATP5F1B, ATP5F1C, ATP5F1D, ATP5F1E, ATP5MG, ATP5PB, ATP5PD, ATP5PF, ATP5PO, ENO1, HSPA1A, HSPA8, RAN, SLC25A13, VCP]
GO:0015078	proton transmembrane transporter activity	20.7792	16	[ATP5F1A, ATP5F1B, ATP5F1C, ATP5F1D, ATP5F1E, ATP5MG, ATP5PB, ATP5PD, ATP5PF, ATP5PO, GHITM, MTCO2P12, NDUFA4, SLC25A12, SLC25A13, SLC25A22]
GO:0006164	purine nucleotide biosynthetic process	16.8539	15	[ATP5F1A, ATP5F1B, ATP5F1C, ATP5F1D, ATP5F1E, ATP5MG, ATP5PB, ATP5PD, ATP5PF, ATP5PO, ENO1, PDHB, SLC25A13, SOAT1, VCP]
GO:0009150	purine ribonucleotide metabolic process	12.4224	20	[ATP1A2, ATP1B1, ATP5F1A, ATP5F1B, ATP5F1C, ATP5F1D, ATP5F1E, ATP5MG, ATP5PB, ATP5PD, ATP5PF, ATP5PO, ENO1, HSPA1A, HSPA8, PDHB, RAN, SLC25A13, SOAT1, VCP]
GO:0009260	ribonucleotide biosynthetic process	17.2414	15	[ATP5F1A, ATP5F1B, ATP5F1C, ATP5F1D, ATP5F1E, ATP5MG, ATP5PB, ATP5PD, ATP5PF, ATP5PO, ENO1, PDHB, SLC25A13, SOAT1, VCP]
GO:0009145	purine nucleoside triphosphate biosynthetic process	46.4286	13	[ATP5F1A, ATP5F1B, ATP5F1C, ATP5F1D, ATP5F1E, ATP5MG, ATP5PB, ATP5PD, ATP5PF, ATP5PO, ENO1, SLC25A13, VCP]
GO:0009201	ribonucleoside triphosphate biosynthetic process	41.9355	13	[ATP5F1A, ATP5F1B, ATP5F1C, ATP5F1D, ATP5F1E, ATP5MG, ATP5PB, ATP5PD, ATP5PF, ATP5PO, ENO1, SLC25A13, VCP]
GO:0009205	purine ribonucleoside triphosphate metabolic process	27.6923	18	[ATP1A2, ATP1B1, ATP5F1A, ATP5F1B, ATP5F1C, ATP5F1D, ATP5F1E, ATP5MG, ATP5PB, ATP5PD, ATP5PF, ATP5PO, ENO1, HSPA1A, HSPA8, RAN, SLC25A13, VCP]
GO:0009152	purine ribonucleotide biosynthetic process	19.2308	15	[ATP5F1A, ATP5F1B, ATP5F1C, ATP5F1D, ATP5F1E, ATP5MG, ATP5PB, ATP5PD, ATP5PF, ATP5PO, ENO1, PDHB, SLC25A13, SOAT1, VCP]
GO:0015252	proton channel activity	47.619	10	[ATP5F1A, ATP5F1B, ATP5F1C, ATP5F1D, ATP5F1E, ATP5MG, ATP5PB, ATP5PD, ATP5PF, ATP5PO]
GO:0046034	ATP metabolic process	33.3333	17	[ATP1A2, ATP1B1, ATP5F1A, ATP5F1B, ATP5F1C, ATP5F1D, ATP5F1E, ATP5MG, ATP5PB, ATP5PD, ATP5PF, ATP5PO, ENO1, HSPA1A, HSPA8, SLC25A13, VCP]
GO:0009206	purine ribonucleoside triphosphate biosynthetic process	46.4286	13	[ATP5F1A, ATP5F1B, ATP5F1C, ATP5F1D, ATP5F1E, ATP5MG, ATP5PB, ATP5PD, ATP5PF, ATP5PO, ENO1, SLC25A13, VCP]
GO:0006754	ATP biosynthetic process	48.1481	13	[ATP5F1A, ATP5F1B, ATP5F1C, ATP5F1D, ATP5F1E, ATP5MG, ATP5PB, ATP5PD, ATP5PF, ATP5PO, ENO1, SLC25A13, VCP]

## Sheet: Transporters and L-glutamate
transmembrane transporter activity	L-Glutamate import
ACTB	SLC1A1
ATP1A1	SLC1A3
ATP1A2	SLC25A12
ATP1B1	SLC25A13
ATP5F1A	SLC25A22
ATP5F1B
ATP5F1C
ATP5F1D
ATP5F1E
ATP5MG
ATP5PB
ATP5PD
ATP5PF
ATP5PO
GHITM
GJA1
KCNQ2
LRRC8A
MTCO2P12
NDUFA4
NDUFS2
NDUFV2
SLC12A2
SLC12A4
SLC12A6
SLC1A1
SLC1A3
SLC1A4
SLC1A5
SLC25A1
SLC25A10
SLC25A12
SLC25A13
SLC25A19
SLC25A22
SLC25A24
SLC25A33
SLC25A4
SLC25A5
SLC2A1
SLC30A7
SLC30A9
SLC33A1
SLC39A1
SLC39A7
SLC3A2
SLC7A1
SLC7A5
TMED10
VDAC2
YWHAE
YWHAH
