# Supplementary material for: The adhesion GPCR ADGRV1 controls glutamate homeostasis in hippocampal astrocytes supporting neurons
Source: Acta Neuropathol Commun. 2026 Apr 19;14:98. doi: 10.1186/s40478-026-02282-2 (PMC13101372; doi:10.1186/s40478-026-02282-2)
Supplement: Supplementary file 2 — Supplementary Material 2. [file 40478_2026_2282_MOESM2_ESM.xlsx]

## Sheet: DEG with predicted genes
id	BL1H	BL2H	BL3H	D7T1H	D7T3H	BL	Del	log2FoldChange	lfcSE	stat	pvalue	padj
Nudt3	15673.5	15423.6	15504.2	20137.7	18663.9	15533.7	19400.8	0.320571	0.0794888	4.03291	5.50902e-05	0.0181403
Dlg5	2789.52	2824.99	2746.21	3471.81	3509.66	2786.91	3490.74	0.325145	0.0855513	3.80059	0.000144354	0.0413601
Adar	9055.79	9615.16	9786.04	11933.3	12283	9485.66	12108.1	0.352171	0.0829544	4.24535	2.18248e-05	0.008025
Pcdh17	6718.84	6918.52	6264.87	10144.1	8204.7	6634.08	9174.4	0.467511	0.122077	3.82963	0.000128335	0.0372543
Mas1	1474.54	1595.78	1637.7	2355.62	2037.06	1569.34	2196.34	0.483702	0.122209	3.95798	7.55868e-05	0.0238228
Alox12b	332.657	372.349	407.961	571.131	603.482	370.989	587.307	0.661943	0.171923	3.85024	0.000118003	0.0351809
Fam205a1	339.957	396.632	401.273	639.856	622.574	379.287	631.215	0.733908	0.164243	4.46843	7.87961e-06	0.00316072
Fam205a3	688.256	879.992	724.799	1322.37	1254.28	764.349	1288.32	0.754042	0.154836	4.86994	1.11634e-06	0.000492572
Fam205a4	687.214	853.396	721.455	1322.37	1257.6	754.022	1289.98	0.775452	0.14733	5.26335	1.41453e-07	7.25753e-05
Hbb-bt	5120.21	5253.36	6264.04	12404.9	7499.12	5545.87	9952.02	0.843189	0.202984	4.15396	3.26771e-05	0.0118184
Entpd4	1806.15	2036.35	1826.63	3471.81	3540.37	1889.71	3506.09	0.892421	0.105364	8.46989	2.45629e-17	1.93538e-14
Entpd4b	1822.84	2044.45	1839.17	3493.14	3566.94	1902.15	3530.04	0.892778	0.104275	8.56173	1.1119e-17	9.81226e-15
Hba-a1	6624.99	6616.71	7460.33	15643.3	10146.3	6900.68	12894.8	0.901667	0.178176	5.06055	4.18042e-07	0.000204952
Fam205a2	501.593	583.963	504.099	959.784	1026	529.885	992.893	0.908175	0.147083	6.17457	6.63441e-10	4.18195e-07
Hba-a2	6227.68	6279.05	7070.76	14919.3	9591.79	6525.83	12255.6	0.908877	0.180825	5.02629	5.00053e-07	0.000234727
Hbb-bs	7132.84	7479.35	8263.71	18423.1	10693.3	7625.3	14558.2	0.932725	0.205032	4.54918	5.38562e-06	0.00220032
Gm2192	522.449	602.465	491.559	1270.23	849.191	538.825	1059.71	0.974967	0.211696	4.6055	4.11473e-06	0.00171281
4930578G10Rik	237.761	231.273	239.092	528.474	436.632	236.042	482.553	1.02864	0.189777	5.42028	5.95045e-08	3.36613e-05
Chrm5	163.722	127.2	129.578	312.819	276.423	140.166	294.621	1.07063	0.243818	4.39112	1.1277e-05	0.00436478
Adgrv1	196.049	145.702	147.133	413.537	362.753	162.961	388.145	1.25144	0.237623	5.26649	1.39056e-07	7.25753e-05
Gm3883	996.929	1399.2	1171.22	2809.44	2862.18	1189.11	2835.81	1.25455	0.159914	7.84514	4.32469e-15	3.18038e-12
4933409K07Rik	1024.04	1158.68	1013.21	2725.31	2482	1065.31	2603.66	1.28973	0.122147	10.5589	4.62262e-26	5.36759e-23
Gm7819	190.835	239.367	234.912	581.795	534.584	221.705	558.19	1.33082	0.194684	6.83578	8.15589e-12	5.45258e-09
Hif3a	172.064	146.858	177.229	605.494	263.972	165.384	434.733	1.39001	0.355907	3.90553	9.4019e-05	0.028809
Gm46892	669.486	1000.25	901.192	2301.11	2223.01	856.977	2262.06	1.40043	0.182084	7.69112	1.45848e-14	1.03797e-11
Tmem254	1029.26	864.959	900.356	2644.74	2812.38	931.524	2728.56	1.55075	0.125729	12.3341	5.93705e-35	1.00756e-31
Tmem267	821.736	860.334	502.427	2425.53	1981.45	728.166	2203.49	1.59881	0.235488	6.78933	1.12652e-11	7.30982e-09
Gm46065	132.437	161.891	178.901	744.129	325.399	157.743	534.764	1.75769	0.356565	4.92952	8.24325e-07	0.000373504
Gm3893	122.009	148.014	183.917	597.199	554.506	151.313	575.853	1.92316	0.233301	8.24324	1.67611e-16	1.27511e-13
Gm52989	217.948	230.116	289.251	934.901	957.104	245.772	946.003	1.94065	0.184642	10.5104	7.73988e-26	8.53786e-23
Gm27177	156.422	217.396	209.832	868.546	747.089	194.55	807.817	2.05255	0.20985	9.78104	1.35807e-22	1.42675e-19
Gm16867	176.235	209.302	210.668	982.298	869.944	198.735	926.121	2.21848	0.176331	12.5813	2.67449e-36	4.91706e-33
Ccl19-ps1	7.29969	15.0327	10.8678	52.1364	58.937	11.0667	55.5367	2.33588	0.608765	3.83708	0.000124504	0.0366241
G530011O06Rik_1	100.11	68.2254	21.7356	382.729	298.006	63.357	340.367	2.43167	0.522373	4.65504	3.23912e-06	0.00137426
Ccl21b	235.676	223.178	225.716	1449.16	1179.57	228.19	1314.36	2.52466	0.165898	15.2181	2.68059e-52	8.44846e-49
LOC108168645	107.41	74.0072	25.0796	502.406	366.904	68.8322	434.655	2.66472	0.495975	5.37269	7.75685e-08	4.27829e-05
Duxbl1	18.7706	16.1891	10.8678	109.013	91.3109	15.2758	100.162	2.72397	0.48741	5.58866	2.2883e-08	1.32854e-05
LOC115490200	115.752	119.105	127.906	1181.36	1184.55	120.921	1182.96	3.28743	0.162751	20.1992	9.9591e-91	7.32392e-87
Gm29801	64.6544	67.069	101.154	1000.07	718.036	77.6259	859.054	3.45715	0.27392	12.621	1.61703e-36	3.24318e-33
Gm54215	109.495	80.9454	78.5826	1189.66	908.958	89.6745	1049.31	3.54973	0.232174	15.2891	9.03889e-53	3.3236e-49
Gm29804	95.9388	79.789	110.35	1367.4	956.274	95.3593	1161.84	3.59886	0.238426	15.0942	1.76689e-51	4.87263e-48
Gm54216	122.009	156.109	163.853	2509.66	1956.54	147.324	2233.1	3.91893	0.191892	20.4226	1.05236e-92	1.16086e-88
Gm50470	26.0703	28.9091	20.8996	492.926	309.627	25.293	401.277	3.99608	0.351441	11.3706	5.8615e-30	7.18424e-27
Gm5859	68.8256	71.6945	76.9107	1591.35	1305.75	72.4769	1448.55	4.31657	0.192901	22.3771	6.58048e-111	1.45179e-106
Ccl21d	31.2844	31.2218	27.5875	790.341	643.327	30.0312	716.834	4.58186	0.259035	17.6882	5.17149e-70	2.85234e-66
Gm15446	2.08563	1.15636	4.17993	136.266	143.607	2.47397	139.936	5.745	0.674088	8.52262	1.55981e-17	1.32355e-14
Ccl21a	5.21406	4.62545	4.17993	279.641	236.578	4.67315	258.11	5.79494	0.501935	11.5452	7.80649e-31	1.0131e-27
Gm10591	3.12844	4.62545	1.67197	622.083	496.399	3.14195	559.241	7.54248	0.545212	13.834	1.5888e-43	3.60177e-40
Gm13304	3.12844	4.62545	1.67197	628.007	496.399	3.14195	562.203	7.54999	0.545832	13.8321	1.63257e-43	3.60177e-40
Trh	39.6269	8.09454	196.457	2.36984	4.1505	81.3927	3.26017	-4.62245	1.1645	-3.96946	7.20364e-05	0.0233716
Tnfrsf17	158.508	172.298	162.181	3.55476	12.4515	164.329	8.00312	-4.26971	0.482007	-8.8582	8.13155e-19	7.79993e-16
Galnt5	90.7247	166.516	78.5826	18.9587	5.81069	111.941	12.3847	-3.21956	0.614612	-5.23836	1.62013e-07	8.12349e-05
H2bu1-ps	158.508	143.389	143.789	33.1777	46.4855	148.562	39.8316	-1.88408	0.332796	-5.66137	1.50171e-08	9.20297e-06
Wdfy1	3347.43	3404.33	3724.31	1000.07	1011.06	3492.03	1005.57	-1.79623	0.105773	-16.9819	1.11743e-64	4.93055e-61
Pip5kl1	151.208	157.265	208.996	63.9856	68.0681	172.49	66.0269	-1.38639	0.310727	-4.46175	8.12921e-06	0.00320262
Tmem181b-ps	13520.1	15896.5	13581.4	5345.17	5858.01	14332.7	5601.59	-1.35501	0.113688	-11.9187	9.45751e-33	1.39101e-29
Gabra2	14956	15960.1	13370.7	6113	5817.33	14762.3	5965.17	-1.3073	0.107831	-12.1236	7.92034e-34	1.24813e-30
Dynlt1b	1003.19	832.581	927.108	362.585	421.69	920.958	392.138	-1.22911	0.162195	-7.57796	3.51022e-14	2.42008e-11
Dynlt1f	1385.9	1339.07	1264.85	577.056	653.288	1329.94	615.172	-1.10934	0.130419	-8.50595	1.80118e-17	1.47177e-14
Acaa1b	497.422	470.64	563.454	309.264	178.471	510.505	243.868	-1.07355	0.262646	-4.08742	4.36192e-05	0.014805
Cd59a	1036.56	723.883	993.987	323.483	548.695	918.142	436.089	-1.07085	0.260808	-4.10589	4.02764e-05	0.0141063
Grm4	1703.96	1706.79	2482.04	709.767	1230.21	1964.26	969.987	-1.01655	0.256331	-3.96576	7.31634e-05	0.0233932
Gbp4	228.376	228.96	202.308	114.937	107.083	219.881	111.01	-0.98683	0.240347	-4.10586	4.02818e-05	0.0141063
Dynlt2a1	367.07	309.905	290.923	150.485	178.471	322.633	164.478	-0.966887	0.227438	-4.25122	2.12612e-05	0.00795025
Nnt	2022.01	2002.82	2021.41	1032.06	1096.56	2015.42	1064.31	-0.92004	0.102365	-8.98784	2.52142e-19	2.52852e-16
Pisd-ps3	10370.8	10028	10525.9	5404.42	5502.73	10308.2	5453.57	-0.918503	0.0782642	-11.7359	8.34156e-32	1.1502e-28
Snx29	2223.28	2249.13	2151.83	1201.51	1231.87	2208.08	1216.69	-0.859082	0.0990156	-8.67623	4.09111e-18	3.76075e-15
Dynlt1c	942.703	611.716	806.726	396.948	471.496	787.048	434.222	-0.856911	0.219799	-3.89861	9.67453e-05	0.0292383
Kank4	486.994	434.792	433.04	229.874	282.234	451.609	256.054	-0.813714	0.191187	-4.25611	2.08018e-05	0.00791257
Dynlt1a	903.076	864.959	825.118	464.488	560.317	864.384	512.403	-0.750583	0.152301	-4.92828	8.29558e-07	0.000373504
Dbp	3827.12	3281.76	3877.3	2017.92	2433.85	3662.06	2225.88	-0.717569	0.135408	-5.29931	1.16238e-07	6.25475e-05
Tmem181c-ps	2193.04	1965.82	1943.67	1308.15	1314.88	2034.17	1311.51	-0.632962	0.113218	-5.59063	2.26251e-08	1.32854e-05
Ermardl1	744.568	866.116	820.938	516.625	578.579	810.541	547.602	-0.563528	0.150056	-3.75546	0.000173021	0.0483188
Ermardl2	802.966	817.548	784.99	529.659	568.618	801.835	549.138	-0.544146	0.132816	-4.09699	4.18557e-05	0.0144284
Tmem181a	4356.87	4927.26	4199.99	3140.04	3137.77	4494.71	3138.91	-0.517586	0.109252	-4.73753	2.16336e-06	0.000935844
Gpr137c	1941.72	1990.1	2324.04	1515.51	1489.2	2085.29	1502.35	-0.473913	0.126485	-3.7468	0.000179108	0.0493936
Hecw2	2468.34	2587.94	2398.44	1696.8	1950.73	2484.91	1823.77	-0.444652	0.113519	-3.91699	8.9661e-05	0.0278606
Pik3c3	5076.41	4803.53	4899.71	3595.04	3719.67	4926.55	3657.36	-0.429533	0.0853808	-5.03079	4.88451e-07	0.000234266
Ptpn5	8558.36	7470.1	9053.72	6199.5	6273.89	8360.73	6236.69	-0.423047	0.112123	-3.77306	0.000161255	0.0456104
Scg5	10089.2	9855.68	10642.9	7520.68	8225.45	10195.9	7873.07	-0.372822	0.0913139	-4.08286	4.44842e-05	0.0148699
