# Supplementary material for: The adhesion GPCR ADGRV1 controls glutamate homeostasis in hippocampal astrocytes supporting neurons
Source: Acta Neuropathol Commun. 2026 Apr 19;14:98. doi: 10.1186/s40478-026-02282-2 (PMC13101372; doi:10.1186/s40478-026-02282-2)
Supplement: Supplementary file 3 — Supplementary Material 3. [file 40478_2026_2282_MOESM3_ESM.xlsx]

## Sheet: All DEGs USH2C vs Healthy
Differantially expressed genes in patient fibroblasts
gene_id	USH2C_1	USH2C_2	USH2C_3	healthy_1	healthy_2	healthy_3	USH2C	healthy	log2FoldChange	pvalue	padj	gene_name	gene_chr	gene_start	gene_end	gene_strand	gene_length	gene_biotype	gene_description	tf_family	USH2C_1_count	USH2C_2_count	USH2C_3_count	healthy_1_count	healthy_2_count	healthy_3_count	USH2C_1_fpkm	USH2C_2_fpkm	USH2C_3_fpkm	healthy_1_fpkm	healthy_2_fpkm	healthy_3_fpkm
ENSG00000138829	8.56828	10.0042	9.31662	14270.2	8102.91	13138.2	9.29638	11837.1	-10.3154	2.65437e-175	5.45952e-171	FBN2	5	128257909	128659185	-	13196	protein_coding	fibrillin 2 [Source:HGNC Symbol;Acc:HGNC:3604]	-	9	10	11	14787	9665	8844	0.0163712	0.0190168	0.0179283	27.2147	15.4823	25.1436
ENSG00000243137	6395.74	10330.4	9970.48	246.087	228.038	185.694	8898.87	219.94	5.33416	1.75049e-113	1.8002e-109	PSG4	19	43192702	43207299	-	6274	protein_coding	pregnancy specific beta-1-glycoprotein 4 [Source:HGNC Symbol;Acc:HGNC:9521]	-	6718	10326	11772	255	272	125	25.7025	41.3015	40.3548	0.987101	0.916431	0.747456
ENSG00000099994	19.9927	19.0081	12.7045	586.749	457.753	568.965	17.2351	537.823	-4.97365	1.17915e-69	8.08423e-66	SUSD2	22	24181259	24189110	+	5279	protein_coding	sushi domain containing 2 [Source:HGNC Symbol;Acc:HGNC:30667]	-	21	19	15	608	546	383	0.0954877	0.0903193	0.0611123	2.79716	2.18633	2.72187
ENSG00000017483	0	1.00042	6.77573	905.215	1044.62	880.931	2.59205	943.587	-8.41281	1.69386e-58	8.70984e-55	SLC38A5	X	48458537	48470256	-	4014	protein_coding	solute carrier family 38 member 5 [Source:HGNC Symbol;Acc:HGNC:18070]	-	0	1	8	938	1246	593	0	0.00625175	0.0428649	5.67533	6.56169	5.5424
ENSG00000115457	161.845	238.101	203.272	1648.3	1440.33	1672.73	201.073	1587.12	-2.98077	9.9559e-56	4.09546e-52	IGFBP2	2	216632828	216664436	+	4767	protein_coding	insulin like growth factor binding protein 2 [Source:HGNC Symbol;Acc:HGNC:5471]	-	170	238	240	1708	1718	1126	0.856019	1.25288	1.08282	8.70179	7.61821	8.86163
ENSG00000261105	511.241	769.326	628.449	44.3922	36.8885	41.5954	636.338	40.9587	3.96165	7.54075e-55	2.58497e-51	LMO7-AS1	13	75604700	75635994	-	593	antisense	LMO7 antisense RNA 1 [Source:HGNC Symbol;Acc:HGNC:50277]	-	537	769	742	46	44	28	21.737	32.5425	26.9115	1.88395	1.56846	1.77143
ENSG00000217236	409.373	349.148	428.565	5.79029	15.9291	11.8844	395.695	11.2013	5.12979	1.99022e-51	5.84784e-48	SP9	2	174334946	174338492	+	2554	protein_coding	Sp9 transcription factor [Source:HGNC Symbol;Acc:HGNC:30690]	zf-C2H2	430	349	506	6	19	8	4.04136	3.42912	4.26107	0.0570553	0.157256	0.117514
ENSG00000124212	6238.66	5583.37	5860.16	18637	18624.5	17850.4	5894.06	18370.6	-1.6401	1.24862e-50	3.21019e-47	PTGIS	20	49503874	49568146	-	5579	protein_coding	prostaglandin I2 synthase [Source:HGNC Symbol;Acc:HGNC:9603]	-	6553	5581	6919	19312	22215	12016	28.1945	25.1035	26.6733	84.0692	84.1715	80.8023
ENSG00000169851	69.4983	96.0407	104.177	950.572	738.609	794.769	89.9052	827.983	-3.20137	2.01051e-48	4.59469e-45	PCDH7	4	30720415	31146805	+	12249	protein_coding	protocadherin 7 [Source:HGNC Symbol;Acc:HGNC:8659]	-	73	96	123	985	881	535	0.143055	0.196675	0.21597	1.953	1.52037	1.6386
ENSG00000104415	1895.49	2060.87	2190.25	512.44	554.167	537.769	2048.87	534.792	1.93778	5.26621e-48	1.08315e-44	WISP1	8	133191039	133231690	+	5190	protein_coding	WNT1 inducible signaling pathway protein 1 [Source:HGNC Symbol;Acc:HGNC:12769]	-	1991	2060	2586	531	661	362	9.20839	9.96044	10.7164	2.48481	2.69221	2.61675
ENSG00000198848	595.019	917.389	718.227	12.5456	10.8989	32.6821	743.545	18.7089	5.40057	9.26745e-48	1.73285e-44	CES1	16	55802851	55833337	-	2937	protein_coding	carboxylesterase 1 [Source:HGNC Symbol;Acc:HGNC:1863]	-	625	917	848	13	13	22	5.10806	7.83509	6.20985	0.107499	0.0935653	0.281021
ENSG00000155792	150.421	109.046	105.024	1361.68	1082.34	1711.35	121.497	1385.13	-3.51053	1.49234e-46	2.55787e-43	DEPTOR	8	119873717	120050913	+	2622	protein_coding	DEP domain containing MTOR interacting protein [Source:HGNC Symbol;Acc:HGNC:22953]	-	158	109	124	1411	1291	1152	1.44645	1.04321	1.01713	13.0695	10.408	16.4831
ENSG00000198225	82.8267	76.0322	84.6966	512.44	461.945	454.578	81.1852	476.321	-2.55206	2.29624e-45	3.63301e-42	FKBP1C	6	63211446	63213024	+	1579	protein_coding	FK506 binding protein 1C [Source:HGNC Symbol;Acc:HGNC:21376]	-	87	76	100	531	551	306	1.32256	1.20784	1.36209	8.1673	7.3764	7.27042
ENSG00000235649	257.048	294.125	360.807	10.6155	7.54538	8.9133	303.993	9.02474	5.08206	2.58381e-43	3.79598e-40	MXRA5Y	Y	11957208	11987386	+	8000	unprocessed_pseudogene	matrix remodeling associated 5 Y-linked (pseudogene) [Source:HGNC Symbol;Acc:HGNC:23932]	-	270	294	426	11	9	6	0.810128	0.922223	1.14527	0.033394	0.0237809	0.0281372
ENSG00000159263	394.141	461.195	443.81	27.0213	15.9291	38.6243	433.049	27.1916	4.05138	4.58238e-43	6.28336e-40	SIM2	21	36699133	36749917	+	7652	protein_coding	SIM bHLH transcription factor 2 [Source:HGNC Symbol;Acc:HGNC:10883]	Others	414	461	524	28	19	26	1.29869	1.51184	1.47281	0.0888687	0.0524872	0.127473
ENSG00000237125	30.465	31.0131	57.5937	517.266	615.368	530.341	39.6906	554.325	-3.79387	9.15692e-43	1.17712e-39	HAND2-AS1	4	173527270	173659696	+	21212	antisense	HAND2 antisense RNA 1 [Source:HGNC Symbol;Acc:HGNC:48872]	-	32	31	68	536	734	357	0.0362116	0.036674	0.0689472	0.61369	0.731458	0.631403
ENSG00000108001	138.045	126.053	121.963	830.906	928.921	672.954	128.687	810.927	-2.65885	2.0653e-42	2.49876e-39	EBF3	10	129835283	129963841	-	4623	protein_coding	early B cell factor 3 [Source:HGNC Symbol;Acc:HGNC:19087]	COE	145	126	144	861	1108	453	0.752877	0.683952	0.669927	4.52319	5.0663	3.67616
ENSG00000198805	128.524	123.052	133.821	646.582	669.024	558.567	128.466	624.724	-2.28349	4.71153e-41	5.38371e-38	PNP	14	20468954	20477094	+	4139	protein_coding	purine nucleoside phosphorylase [Source:HGNC Symbol;Acc:HGNC:7892]	-	135	123	158	670	798	376	0.782922	0.745742	0.821014	3.93138	4.07552	3.4081
ENSG00000127863	10035.4	13247.6	13937.7	2259.18	1832.69	1608.85	12406.9	1900.24	2.70627	1.25538e-40	1.35898e-37	TNFRSF19	13	23570370	23676104	+	5113	protein_coding	TNF receptor superfamily member 19 [Source:HGNC Symbol;Acc:HGNC:11915]	-	10541	13242	16456	2341	2186	1083	49.4864	64.9915	69.2209	11.1197	9.03753	7.94645
ENSG00000182022	85.6828	105.045	60.1346	687.114	766.276	659.584	83.6206	704.325	-3.08077	3.73252e-40	3.83852e-37	CHST15	10	124007666	124093607	-	6554	protein_coding	carbohydrate sulfotransferase 15 [Source:HGNC Symbol;Acc:HGNC:18137]	-	90	105	71	712	914	444	0.329622	0.402033	0.232992	2.63839	2.94791	2.54154
ENSG00000214455	504.576	432.183	359.96	40.532	27.6664	44.5665	432.24	37.5883	3.54792	1.04363e-39	1.02216e-36	RCN1P2	13	45390353	45391267	-	915	processed_pseudogene	reticulocalbin 1 pseudogene 2 [Source:HGNC Symbol;Acc:HGNC:39204]	-	530	432	425	42	33	30	13.9038	11.8479	9.9898	1.11479	0.762374	1.23004
ENSG00000110900	50.4576	38.0161	48.277	368.648	395.714	512.515	45.5836	425.625	-3.21634	1.11589e-39	1.04326e-36	TSPAN11	12	30926428	30996599	+	7113	protein_coding	tetraspanin 11 [Source:HGNC Symbol;Acc:HGNC:30795]	-	53	38	57	382	472	345	0.178856	0.134063	0.17235	1.3043	1.4027	1.81964
ENSG00000114948	181.838	142.06	152.454	979.523	1148.58	830.422	158.784	986.174	-2.63658	2.08473e-39	1.86429e-36	ADAM23	2	206443539	206621130	+	6421	protein_coding	ADAM metallopeptidase domain 23 [Source:HGNC Symbol;Acc:HGNC:202]	-	191	142	180	1015	1370	559	0.71402	0.554963	0.602919	3.8391	4.51017	3.2661
ENSG00000180229	49.5056	76.0322	60.1346	540.427	736.094	518.457	61.8908	598.326	-3.27723	6.08239e-39	5.21261e-36	HERC2P3	15	20379495	20506180	-	9413	transcribed_unprocessed_pseudogene	hect domain and RLD 2 pseudogene 3 [Source:HGNC Symbol;Acc:HGNC:4871]	-	52	76	71	560	878	349	0.132604	0.202612	0.162226	1.44486	1.9717	1.39097
ENSG00000141338	82.8267	98.0415	92.3193	456.468	510.571	568.965	91.0625	512.001	-2.48917	6.59381e-39	5.42486e-36	ABCA8	17	68867292	68955392	-	11243	protein_coding	ATP binding cassette subfamily A member 8 [Source:HGNC Symbol;Acc:HGNC:38]	-	87	98	109	473	609	383	0.185745	0.218737	0.208513	1.02175	1.14501	1.27802
ENSG00000185742	3091.24	3691.56	3834.21	417.866	202.887	222.832	3539.01	281.195	3.65176	4.59009e-37	3.63112e-34	C11orf87	11	109422120	109429114	+	5884	protein_coding	chromosome 11 open reading frame 87 [Source:HGNC Symbol;Acc:HGNC:33788]	-	3247	3690	4527	433	242	150	13.2461	15.7374	16.5473	1.78723	0.869396	0.956398
ENSG00000145736	97.1072	117.05	123.657	518.231	527.339	558.567	112.605	534.712	-2.24491	5.23592e-37	3.98861e-34	GTF2H2	5	71032670	71067689	-	8676	protein_coding	general transcription factor IIH subunit 2 [Source:HGNC Symbol;Acc:HGNC:4656]	-	102	117	146	537	629	376	0.282202	0.338411	0.361928	1.50321	1.53252	1.62588
ENSG00000127951	8.56828	6.00254	9.31662	1055.76	319.421	565.994	7.96248	647.059	-6.337	7.57735e-37	5.5661e-34	FGL2	7	77193371	77199848	-	4604	protein_coding	fibrinogen like 2 [Source:HGNC Symbol;Acc:HGNC:3696]	-	9	6	11	1094	381	381	0.0469231	0.0327035	0.0513862	5.77096	1.7493	3.10463
ENSG00000129824	7230.68	5643.39	5522.22	0	0	0	6132.09	0	14.9364	6.38812e-36	4.53072e-33	RPS4Y1	Y	2841486	2932000	+	2275	protein_coding	ribosomal protein S4 Y-linked 1 [Source:HGNC Symbol;Acc:HGNC:10425]	-	7595	5641	6520	0	0	0	80.1357	62.2234	61.639	0	0	0
ENSG00000174963	52.3617	68.0288	44.0422	526.916	384.815	494.688	54.8109	468.806	-3.10056	8.78967e-36	5.98395e-33	ZIC4	3	147386046	147406860	-	8568	protein_coding	Zic family member 4 [Source:HGNC Symbol;Acc:HGNC:20393]	zf-C2H2	55	68	52	546	459	333	0.154086	0.199163	0.130531	1.54767	1.13242	1.45809
ENSG00000231453	832.075	691.293	995.185	43.4271	89.7062	74.2775	839.518	69.137	3.60189	9.01898e-36	5.98395e-33	LINC01305	2	174326027	174330643	+	3435	lincRNA	long intergenic non-protein coding RNA 1305 [Source:HGNC Symbol;Acc:HGNC:27690]	-	874	691	1175	45	107	50	6.10752	5.04812	7.35699	0.318165	0.658464	0.546089
ENSG00000171724	491.248	309.131	251.549	9.65048	6.70701	11.8844	350.643	9.41396	5.26447	1.87249e-35	1.20354e-32	VAT1L	16	77788530	77980107	+	4137	protein_coding	vesicle amine transport 1 like [Source:HGNC Symbol;Acc:HGNC:29315]	-	516	309	297	10	8	8	2.99395	1.87435	1.54405	0.0587057	0.0408771	0.0725479
ENSG00000019582	6.66422	8.00339	24.562	403.39	670.701	475.376	13.0765	516.489	-5.28014	9.79124e-35	6.10261e-32	CD74	5	150401637	150412929	-	3184	protein_coding	CD74 molecule [Source:HGNC Symbol;Acc:HGNC:1697]	-	7	8	29	418	800	320	0.0527722	0.0630515	0.195891	3.18837	5.31119	3.77048
ENSG00000221818	13.3284	2.00085	2.5409	556.833	337.027	369.902	5.95673	421.254	-6.15473	1.04627e-34	6.32933e-32	EBF2	8	25841730	26045397	-	7077	protein_coding	early B cell factor 2 [Source:HGNC Symbol;Acc:HGNC:19090]	COE	14	2	3	577	402	249	0.0474852	0.00709185	0.00911719	1.98012	1.20075	1.31999
ENSG00000180353	10.4723	4.0017	3.38786	257.668	208.756	194.607	5.95397	220.343	-5.22482	2.11572e-34	1.24332e-31	HCLS1	3	121631399	121660927	-	5093	protein_coding	hematopoietic cell-specific Lyn substrate 1 [Source:HGNC Symbol;Acc:HGNC:4844]	-	11	4	4	267	249	131	0.051844	0.019709	0.0168918	1.27322	1.03348	0.964979
ENSG00000181072	541.706	765.324	1027.37	29.9165	9.22214	5.9422	778.133	15.0269	5.65698	2.83634e-34	1.6205e-31	CHRM2	7	136868669	137020255	+	8322	protein_coding	cholinergic receptor muscarinic 2 [Source:HGNC Symbol;Acc:HGNC:1951]	-	569	765	1213	31	11	4	1.64121	2.30681	3.13489	0.090469	0.0279409	0.0180324
ENSG00000151572	41.8894	47.0199	25.409	530.776	544.106	353.561	38.1061	476.148	-3.65396	4.68275e-34	2.6031e-31	ANO4	12	100717526	101128641	+	4997	protein_coding	anoctamin 4 [Source:HGNC Symbol;Acc:HGNC:23837]	-	44	47	30	550	649	238	0.21136	0.23603	0.129122	2.67313	2.74543	1.78685
ENSG00000162772	28.5609	41.0174	34.7256	338.732	333.674	251.058	34.768	307.821	-3.15257	1.07711e-33	5.82999e-31	ATF3	1	212565334	212620777	+	4040	protein_coding	activating transcription factor 3 [Source:HGNC Symbol;Acc:HGNC:785]	TF_bZIP	30	41	41	351	398	169	0.178246	0.254672	0.218269	2.11004	2.08246	1.56937
ENSG00000135903	491.248	439.186	416.707	92.6446	74.6155	65.3642	449.047	77.5414	2.52221	1.28001e-33	6.7506e-31	PAX3	2	222199888	222298996	-	7939	protein_coding	paired box 3 [Source:HGNC Symbol;Acc:HGNC:8617]	PAX	516	439	492	96	89	44	1.56014	1.38764	1.33287	0.293678	0.236973	0.207925
ENSG00000152977	85.6828	111.047	50.8179	1208.24	791.427	1161.7	82.5159	1053.79	-3.67876	3.34693e-33	1.72099e-30	ZIC1	3	147393422	147510293	+	6806	protein_coding	Zic family member 1 [Source:HGNC Symbol;Acc:HGNC:12872]	zf-C2H2	90	111	60	1252	944	782	0.317417	0.40927	0.189604	4.46764	2.93194	4.31057
ENSG00000000971	59.978	46.0195	57.5937	469.013	840.891	1036.91	54.5304	782.273	-3.83964	7.54698e-33	3.78601e-30	CFH	1	196651878	196747504	+	8145	protein_coding	complement factor H [Source:HGNC Symbol;Acc:HGNC:4883]	-	63	46	68	486	1003	698	0.185665	0.141725	0.179559	1.44914	2.60307	3.21503
ENSG00000229807	0	0	0	3354.51	2961.14	2824.03	0	3046.56	-14.1192	1.72742e-32	8.45943e-30	XIST	X	73820651	73852723	-	25264	lincRNA	X inactive specific transcript [Source:HGNC Symbol;Acc:HGNC:12810]	-	0	0	0	3476	3532	1901	0	0	0	3.34152	2.95525	2.82293
ENSG00000261934	435.078	408.173	584.406	75.2737	68.7468	60.9075	475.886	68.3094	2.79359	3.26063e-32	1.55964e-29	PCDHGA9	5	141402932	141512979	+	4749	protein_coding	protocadherin gamma subfamily A, 9 [Source:HGNC Symbol;Acc:HGNC:8707]	-	457	408	690	78	82	41	2.3099	2.15594	3.1249	0.398895	0.364995	0.323893
ENSG00000170160	191.358	291.123	199.884	11.5806	10.0605	5.9422	227.455	9.19443	4.57693	1.15658e-31	5.40648e-29	CCDC144A	17	16689537	16777881	+	15568	protein_coding	coiled-coil domain containing 144A [Source:HGNC Symbol;Acc:HGNC:29072]	-	201	291	236	12	12	4	0.309915	0.469071	0.326038	0.0187204	0.0162938	0.00963934
ENSG00000120068	556.938	440.186	414.166	80.099	77.969	90.6185	470.43	82.8955	2.51225	1.21081e-31	5.53422e-29	HOXB8	17	48611377	48614939	-	2051	protein_coding	homeobox B8 [Source:HGNC Symbol;Acc:HGNC:5119]	Homeobox	585	440	489	83	93	61	6.84652	5.38351	5.12781	0.98283	0.958501	1.11579
ENSG00000139899	95.2031	99.042	81.3087	492.174	437.632	604.619	91.8513	511.475	-2.4759	2.88492e-31	1.28994e-28	CBLN3	14	24426532	24430954	-	2562	protein_coding	cerebellin 3 precursor [Source:HGNC Symbol;Acc:HGNC:20146]	-	100	99	96	510	522	407	0.936916	0.969694	0.8059	4.83456	4.30692	5.95985
ENSG00000067048	2879.89	2849.21	2637.45	0	0	0	2788.85	0	13.7996	3.2817e-31	1.43613e-28	DDX3Y	Y	12904108	12920478	+	5738	protein_coding	DEAD-box helicase 3 Y-linked [Source:HGNC Symbol;Acc:HGNC:2699]	-	3025	2848	3114	0	0	0	12.6545	12.4554	11.672	0	0	0
ENSG00000196581	339.875	541.229	301.52	30.8815	17.6059	16.341	394.208	21.6095	4.17226	6.49478e-31	2.78301e-28	AJAP1	1	4654732	4792534	+	12405	protein_coding	adherens junctions associated protein 1 [Source:HGNC Symbol;Acc:HGNC:30801]	-	357	541	356	32	21	11	0.690798	1.09441	0.617223	0.0626497	0.0357847	0.0332672
ENSG00000105538	182.79	171.072	193.108	2.89514	5.03026	10.3988	182.324	6.10808	5.02553	7.59274e-31	3.18709e-28	RASIP1	19	48720587	48740721	-	4149	protein_coding	Ras interacting protein 1 [Source:HGNC Symbol;Acc:HGNC:24716]	-	192	171	228	3	6	7	1.1108	1.03426	1.1819	0.0175608	0.0305691	0.0632958
ENSG00000149292	6.66422	1.00042	1.69393	206.52	180.251	205.006	3.11952	197.259	-5.99048	1.73219e-30	7.12552e-28	TTC12	11	113314529	113383544	+	5302	protein_coding	tetratricopeptide repeat domain 12 [Source:HGNC Symbol;Acc:HGNC:23700]	-	7	1	2	214	215	138	0.0316912	0.00473303	0.00811296	0.980257	0.857184	0.976472
ENSG00000187796	566.458	526.223	371.818	60.798	45.2723	69.8208	488.166	58.6304	3.07416	2.14097e-30	8.63442e-28	CARD9	9	136361903	136373681	-	6699	protein_coding	caspase recruitment domain family member 9 [Source:HGNC Symbol;Acc:HGNC:16391]	-	595	526	439	63	54	47	2.132	1.9704	1.40943	0.2284	0.170396	0.263213
ENSG00000204442	24.7528	10.0042	27.1029	424.621	264.927	447.15	20.62	378.899	-4.1864	1.27707e-29	5.05132e-27	FAM155A	13	107163510	107866735	-	8503	protein_coding	family with sequence similarity 155 member A [Source:HGNC Symbol;Acc:HGNC:33877]	-	26	10	32	440	316	301	0.0733975	0.0295125	0.0809407	1.25674	0.785579	1.32805
ENSG00000115252	115.196	136.058	190.567	1029.71	818.255	1136.45	147.274	994.802	-2.75225	1.31463e-29	5.10177e-27	PDE1A	2	182140036	182523192	-	6322	protein_coding	phosphodiesterase 1A [Source:HGNC Symbol;Acc:HGNC:8774]	-	121	136	225	1067	976	765	0.459421	0.539838	0.76545	4.09898	3.2634	4.5397
ENSG00000164484	1205.27	1228.52	1404.27	4499.05	4260.63	3644.05	1279.35	4134.58	-1.69252	2.35233e-29	8.95978e-27	TMEM200A	6	130365734	130443063	+	6137	protein_coding	transmembrane protein 200A [Source:HGNC Symbol;Acc:HGNC:21075]	-	1266	1228	1658	4662	5082	2453	4.95174	5.02136	5.81055	18.4494	17.5047	14.9955
ENSG00000012817	1868.84	2097.89	2390.98	0	0	0	2119.24	0	13.4037	2.54074e-29	9.50143e-27	KDM5D	Y	19703865	19744939	-	9463	protein_coding	lysine demethylase 5D [Source:HGNC Symbol;Acc:HGNC:11115]	ARID	1963	2097	2823	0	0	0	4.97933	5.56094	6.4161	0	0	0
ENSG00000088881	251.336	273.116	319.306	38.6019	32.6967	49.0231	281.253	40.1072	2.83807	5.18836e-29	1.90561e-26	EBF4	20	2692878	2760108	+	3717	protein_coding	early B cell factor 4 [Source:HGNC Symbol;Acc:HGNC:29278]	COE	264	273	377	40	39	33	1.70487	1.8431	2.18141	0.261357	0.221793	0.333075
ENSG00000159784	72.3544	74.0314	60.1346	339.697	352.118	301.567	68.8401	331.127	-2.27263	6.16768e-29	2.22556e-26	FAM131B	7	143353400	143362770	-	6430	protein_coding	family with sequence similarity 131 member B [Source:HGNC Symbol;Acc:HGNC:22202]	-	76	74	71	352	420	203	0.283715	0.288802	0.237485	1.32953	1.38075	1.18442
ENSG00000165246	1315.71	1939.82	2431.64	0	0	0	1895.72	0	13.2429	7.37694e-28	2.61601e-25	NLGN4Y	Y	14522573	14845650	+	8589	protein_coding	neuroligin 4 Y-linked [Source:HGNC Symbol;Acc:HGNC:15529]	-	1382	1939	2871	0	0	0	3.86229	5.66518	7.18918	0	0	0
ENSG00000114374	1416.62	1720.73	1826.9	0	0	0	1654.75	0	13.0467	7.95187e-28	2.7721e-25	USP9Y	Y	12701231	12860839	+	11237	protein_coding	ubiquitin specific peptidase 9 Y-linked [Source:HGNC Symbol;Acc:HGNC:12633]	-	1488	1720	2157	0	0	0	3.17857	3.84111	4.12847	0	0	0
ENSG00000137203	221.823	182.077	258.325	18.3359	10.8989	23.7688	220.742	17.6679	3.69846	1.93649e-27	6.63827e-25	TFAP2A	6	10393186	10419659	-	8274	protein_coding	transcription factor AP-2 alpha [Source:HGNC Symbol;Acc:HGNC:11742]	AP-2	233	182	305	19	13	16	0.675959	0.551994	0.792818	0.0557704	0.0332126	0.0725479
ENSG00000106688	86.6348	169.072	165.158	972.768	981.738	1112.68	140.288	1022.39	-2.86441	2.75744e-27	9.29753e-25	SLC1A1	9	4490444	4587469	+	3998	protein_coding	solute carrier family 1 member 1 [Source:HGNC Symbol;Acc:HGNC:10939]	-	91	169	195	1008	1171	749	0.546359	1.06077	1.04901	6.12327	6.19141	7.02845
ENSG00000226259	35.2251	30.0127	41.5013	216.171	212.109	210.948	35.5797	213.076	-2.57602	6.72772e-27	2.23187e-24	GTF2H2B	5	70415352	70448015	+	3979	transcribed_unprocessed_pseudogene	general transcription factor IIH subunit 2B (pseudogene) [Source:HGNC Symbol;Acc:HGNC:31393]	-	37	30	49	224	253	142	0.223207	0.189202	0.264857	1.36723	1.34407	1.33886
ENSG00000141934	2.85609	1.00042	5.08179	234.507	638.004	233.231	2.97944	368.581	-6.91617	9.23866e-27	3.0162e-24	PLPP2	19	281040	291504	-	7059	protein_coding	phospholipid phosphatase 2 [Source:HGNC Symbol;Acc:HGNC:9230]	-	3	1	6	243	761	157	0.0102014	0.00355497	0.0182809	0.836044	2.27885	0.834405
ENSG00000254851	201.831	262.111	148.219	5.79029	2.51513	8.9133	204.054	5.73957	5.26282	1.00273e-26	3.22253e-24	AP005018.2	11	117135528	117138582	+	822	unprocessed_pseudogene	proprotein convertase subtilisin/kexin type 7 (PCSK7) pseudogene	-	212	262	175	6	3	6	6.19076	7.99849	4.57884	0.177274	0.077148	0.273842
ENSG00000163083	782.57	1213.51	1314.49	113.876	181.928	126.272	1103.52	140.692	2.96641	1.08107e-26	3.42085e-24	INHBB	2	120346143	120351808	+	3204	protein_coding	inhibin subunit beta B [Source:HGNC Symbol;Acc:HGNC:6067]	-	822	1213	1552	118	217	85	6.15828	9.50051	10.4181	0.894449	1.43167	0.995283
ENSG00000143341	4488.83	5333.26	6180.31	1471.7	1618.07	1605.88	5334.13	1565.21	1.76911	1.69035e-26	5.26775e-24	HMCN1	1	185734551	186190949	+	18579	protein_coding	hemicentin 1 [Source:HGNC Symbol;Acc:HGNC:19194]	-	4715	5331	7297	1525	1930	1081	6.09171	7.20054	8.44717	1.99349	2.19589	2.18285
ENSG00000050165	56698.2	67970.8	61416.9	21092.1	15555.2	17015.5	62028.6	17887.6	1.79396	4.77669e-26	1.46637e-23	DKK3	11	11963106	12009769	-	5059	protein_coding	dickkopf WNT signaling pathway inhibitor 3 [Source:HGNC Symbol;Acc:HGNC:2893]	-	59555	67942	72514	21856	18554	11454	282.575	337.017	308.281	104.923	77.5261	84.9401
ENSG00000188933	144.709	144.061	142.29	1.9301	5.03026	5.9422	143.687	4.30085	5.11361	6.05151e-26	1.83041e-23	USP32P1	17	16786489	16804455	+	9299	transcribed_unprocessed_pseudogene	ubiquitin specific peptidase 32 pseudogene 1 [Source:HGNC Symbol;Acc:HGNC:43570]	-	152	144	168	2	6	4	0.392362	0.388602	0.388564	0.00522348	0.0136392	0.0161378
ENSG00000101134	236.104	269.114	352.338	1376.16	1440.33	1126.05	285.852	1314.18	-2.20046	6.40646e-26	1.90968e-23	DOK5	20	54475597	54651171	+	2604	protein_coding	docking protein 5 [Source:HGNC Symbol;Acc:HGNC:16173]	-	248	269	416	1426	1718	758	2.28608	2.59233	3.43591	13.2998	13.9462	10.9206
ENSG00000206341	345.587	376.159	431.953	78.1689	83.8376	99.5318	384.566	87.1794	2.15323	1.9298e-25	5.67029e-23	HLA-H	6	29887752	29890482	+	1096	unprocessed_pseudogene	major histocompatibility complex, class I, H (pseudogene) [Source:HGNC Symbol;Acc:HGNC:4965]	-	363	376	510	81	100	67	7.95016	8.60907	10.008	1.7949	1.9287	2.29342
ENSG00000079257	22.8487	8.00339	10.1636	256.703	180.251	210.948	13.6719	215.967	-3.98348	3.28806e-25	9.5252e-23	LXN	3	158645822	158672693	-	1504	protein_coding	latexin [Source:HGNC Symbol;Acc:HGNC:13347]	-	24	8	12	266	215	142	0.383039	0.133481	0.171602	4.29536	3.0218	3.5421
ENSG00000114270	3967.11	3803.61	3243.88	960.222	1166.18	1231.52	3671.53	1119.31	1.71467	3.39156e-25	9.68855e-23	COL7A1	3	48564073	48595267	-	11071	protein_coding	collagen type VII alpha 1 chain [Source:HGNC Symbol;Acc:HGNC:2214]	-	4167	3802	3830	995	1391	829	9.03476	8.61795	7.44048	2.18274	2.65592	2.80923
ENSG00000067646	904.429	935.396	935.897	0	0	0	925.241	0	12.2079	9.7538e-25	2.74817e-22	ZFY	Y	2935281	2982506	+	5527	protein_coding	zinc finger protein Y-linked [Source:HGNC Symbol;Acc:HGNC:12870]	zf-C2H2	950	935	1105	0	0	0	4.12586	4.24523	4.29993	0	0	0
ENSG00000131002	862.54	868.368	1100.21	0	0	0	943.705	0	12.2368	1.33097e-24	3.69938e-22	TXLNGY	Y	19567313	19606274	+	11377	transcribed_unprocessed_pseudogene	taxilin gamma pseudogene, Y-linked [Source:HGNC Symbol;Acc:HGNC:18473]	-	906	868	1299	0	0	0	1.91153	1.91457	2.45567	0	0	0
ENSG00000140945	9755.46	9193.89	8137.65	2075.82	1405.96	2332.31	9029	1938.03	2.22097	1.74067e-24	4.77362e-22	CDH13	16	82626803	83800640	+	11187	protein_coding	cadherin 13 [Source:HGNC Symbol;Acc:HGNC:1753]	-	10247	9190	9608	2151	1677	1570	21.9868	20.6149	18.4718	4.66974	3.1688	5.2651
ENSG00000186453	113.292	157.067	144.831	7.72038	9.22214	7.42775	138.396	8.12342	4.07142	2.28572e-24	6.18588e-22	FAM228A	2	24175069	24200849	+	2265	protein_coding	family with sequence similarity 228 member A [Source:HGNC Symbol;Acc:HGNC:34418]	-	119	157	171	8	11	5	1.26113	1.73944	1.62374	0.0857803	0.10266	0.0828175
ENSG00000082497	718.783	1008.43	845.272	144.757	134.979	209.462	857.494	163.066	2.40594	3.10331e-24	8.28946e-22	SERTAD4	1	210232799	210246631	+	5467	protein_coding	SERTA domain containing 4 [Source:HGNC Symbol;Acc:HGNC:25236]	-	755	1008	998	150	161	141	3.31496	4.6269	3.92618	0.666359	0.622518	0.967588
ENSG00000198959	124.716	212.09	121.116	3951.87	1376.61	5906.54	152.641	3745.01	-4.61726	3.15768e-24	8.32655e-22	TGM2	20	38127387	38166578	-	8036	protein_coding	transglutaminase 2 [Source:HGNC Symbol;Acc:HGNC:11778]	-	131	212	143	4095	1642	3976	0.391301	0.662025	0.382724	12.376	4.31925	18.5621
ENSG00000126778	64.7381	45.0191	51.6649	323.291	273.311	408.526	53.8074	335.043	-2.63322	4.05121e-24	1.05475e-21	SIX1	14	60643415	60658259	-	5444	protein_coding	SIX homeobox 1 [Source:HGNC Symbol;Acc:HGNC:10887]	Homeobox	68	45	61	335	326	275	0.299827	0.207431	0.240991	1.49449	1.26583	1.89511
ENSG00000182389	4.76016	4.0017	7.62269	122.561	305.169	190.15	5.46151	205.96	-5.22151	5.09205e-24	1.30917e-21	CACNB4	2	151832768	152099475	-	36268	protein_coding	calcium voltage-gated channel auxiliary subunit beta 4 [Source:HGNC Symbol;Acc:HGNC:1404]	-	5	4	9	127	364	128	0.00330922	0.00276768	0.00533713	0.0850445	0.212155	0.132406
ENSG00000144230	345.587	586.248	497.169	85.8892	67.0701	71.3064	476.335	74.7552	2.67065	1.30331e-23	3.30943e-21	GPR17	2	127645864	127652639	+	2671	protein_coding	G protein-coupled receptor 17 [Source:HGNC Symbol;Acc:HGNC:4471]	-	363	586	587	89	80	48	3.26222	5.50557	4.72665	0.809249	0.633128	0.674198
ENSG00000162804	1689.86	983.417	1259.44	5778.71	8294.89	8501.8	1310.9	7525.13	-2.52102	1.4354e-23	3.6004e-21	SNED1	2	240998838	241095568	+	13592	protein_coding	sushi, nidogen and EGF like domains 1 [Source:HGNC Symbol;Acc:HGNC:24696]	-	1775	983	1487	5988	9894	5723	3.13469	1.81488	2.35297	10.6995	15.3873	15.7965
ENSG00000121039	736.872	779.33	893.549	6798.76	4004.08	10134.4	803.25	6979.09	-3.11872	2.13209e-23	5.28347e-21	RDH10	8	73294612	73325281	+	5321	protein_coding	retinol dehydrogenase 10 [Source:HGNC Symbol;Acc:HGNC:19975]	-	774	779	1055	7045	4776	6822	3.49162	3.67386	4.2643	32.1554	18.9734	48.0993
ENSG00000077238	1299.52	1280.54	1308.56	2848.82	2698.73	2668.05	1296.21	2738.53	-1.07928	3.32707e-23	8.14658e-21	IL4R	16	27313668	27364778	+	5894	protein_coding	interleukin 4 receptor [Source:HGNC Symbol;Acc:HGNC:6015]	-	1365	1280	1545	2952	3219	1796	5.55907	5.44978	5.63777	12.1639	11.5448	11.4318
ENSG00000112320	17.1366	24.0102	16.9393	138.967	170.19	148.555	19.362	152.571	-2.98735	3.9342e-23	9.51984e-21	SOBP	6	107489958	107660167	+	6904	protein_coding	sine oculis binding protein homolog [Source:HGNC Symbol;Acc:HGNC:29256]	-	18	24	20	144	203	100	0.0625823	0.0872347	0.0623043	0.506556	0.621542	0.5434
ENSG00000135299	30.465	37.0157	44.0422	193.975	224.685	259.971	37.1743	226.21	-2.59681	4.22812e-23	1.01121e-20	ANKRD6	6	89433170	89633834	+	8329	protein_coding	ankyrin repeat domain 6 [Source:HGNC Symbol;Acc:HGNC:17280]	-	32	37	52	201	268	175	0.0922225	0.111478	0.134276	0.586097	0.680169	0.788253
ENSG00000134184	0	0	0	533.671	549.136	567.48	0	550.096	-11.6489	1.39095e-22	3.2884e-20	GSTM1	1	109687814	109709039	+	2512	protein_coding	glutathione S-transferase mu 1 [Source:HGNC Symbol;Acc:HGNC:4632]	-	0	0	0	553	655	382	0	0	0	5.34652	5.51184	5.70511
ENSG00000113361	12.3764	19.0081	9.31662	445.852	149.231	368.416	13.567	321.166	-4.5732	2.7027e-22	6.31695e-20	CDH6	5	31193750	31329146	+	12379	protein_coding	cadherin 6 [Source:HGNC Symbol;Acc:HGNC:1765]	-	13	19	11	462	178	248	0.025208	0.0385165	0.0191116	0.906405	0.303955	0.751599
ENSG00000076706	1035.81	2445.04	2355.41	167.918	69.5852	157.468	1945.42	131.657	3.89019	3.00897e-22	6.95377e-20	MCAM	11	119308529	119321521	-	7422	protein_coding	melanoma cell adhesion molecule [Source:HGNC Symbol;Acc:HGNC:6934]	-	1088	2444	2781	174	83	106	3.51875	8.2634	8.05878	0.56937	0.236392	0.535803
ENSG00000123496	138.997	111.047	231.222	961.188	1515.78	1640.05	160.422	1372.34	-3.09384	3.25256e-22	7.43318e-20	IL13RA2	X	115003975	115019977	-	1626	protein_coding	interleukin 13 receptor subunit alpha 2 [Source:HGNC Symbol;Acc:HGNC:5975]	-	146	111	273	996	1808	1104	2.15532	1.71309	3.61103	14.8766	23.5046	25.4723
ENSG00000128573	27.6089	42.0178	38.1135	276.004	527.339	279.283	35.9134	360.875	-3.33223	5.85635e-22	1.32366e-19	FOXP2	7	114086327	114693772	+	16152	protein_coding	forkhead box P2 [Source:HGNC Symbol;Acc:HGNC:13875]	Fork	29	42	45	286	629	188	0.0430974	0.0652532	0.0599205	0.430037	0.823189	0.436668
ENSG00000049323	3634.85	2900.23	2653.54	8987.49	9274.12	8775.14	3062.88	9012.25	-1.55714	9.6454e-22	2.15638e-19	LTBP1	2	32946972	33399509	+	7329	protein_coding	latent transforming growth factor beta binding protein 1 [Source:HGNC Symbol;Acc:HGNC:6714]	-	3818	2899	3133	9313	11062	5907	12.5046	9.92618	9.194	30.8611	31.9054	30.2373
ENSG00000135916	8298.85	9640.08	9369.13	3655.6	3834.73	4129.83	9102.69	3873.39	1.23306	1.49864e-21	3.31442e-19	ITM2C	2	230864639	230879248	+	2611	protein_coding	integral membrane protein 2C [Source:HGNC Symbol;Acc:HGNC:6175]	-	8717	9636	11062	3788	4574	2780	80.1383	92.6123	91.1204	35.2346	37.0309	39.9446
ENSG00000164107	125.668	141.06	180.404	575.168	714.296	554.11	149.044	614.525	-2.04327	2.0111e-21	4.40045e-19	HAND2	4	173524969	173530229	-	3601	protein_coding	heart and neural crest derivatives expressed 2 [Source:HGNC Symbol;Acc:HGNC:4808]	bHLH	132	141	213	596	852	373	0.879895	0.982595	1.27217	4.01966	5.0014	3.88603
ENSG00000189056	1.90406	3.00127	0	556.833	177.736	205.006	1.63511	313.191	-7.64358	2.22926e-21	4.82646e-19	RELN	7	103471784	103989516	-	12642	protein_coding	reelin [Source:HGNC Symbol;Acc:HGNC:9957]	-	2	3	0	577	212	138	0.00379747	0.00595503	0	1.10848	0.354483	0.409528
ENSG00000100181	5.71219	2.00085	4.23483	115.806	90.5446	115.873	3.98262	107.408	-4.73725	2.29945e-21	4.92657e-19	TPTEP1	22	16601887	16698742	+	9653	transcribed_unprocessed_pseudogene	TPTE pseudogene 1 [Source:HGNC Symbol;Acc:HGNC:43648]	-	6	2	5	120	108	78	0.01492	0.00519932	0.0111403	0.301915	0.236503	0.303146
ENSG00000151640	100.915	105.045	75.3799	509.545	375.592	591.249	93.7799	492.129	-2.39131	2.41543e-21	5.09964e-19	DPYSL4	10	132186900	132205776	+	3176	protein_coding	dihydropyrimidinase like 4 [Source:HGNC Symbol;Acc:HGNC:3016]	-	106	105	89	528	448	398	0.801134	0.829636	0.602696	4.03756	2.98176	4.70135
ENSG00000254087	321.786	504.214	593.723	82.0291	68.7468	72.7919	473.241	74.5226	2.66722	2.42982e-21	5.09964e-19	LYN	8	55879813	56014168	+	6185	protein_coding	LYN proto-oncogene, Src family tyrosine kinase [Source:HGNC Symbol;Acc:HGNC:6735]	-	338	504	701	85	82	49	1.31177	2.04489	2.43763	0.333768	0.280252	0.297219
ENSG00000136928	4167.99	7566.21	5949.93	1181.22	666.509	791.798	5894.71	879.842	2.7439	2.63032e-21	5.46468e-19	GABBR2	9	98288082	98709197	-	7632	protein_coding	gamma-aminobutyric acid type B receptor subunit 2 [Source:HGNC Symbol;Acc:HGNC:4507]	-	4378	7563	7025	1224	795	533	13.7695	24.8676	19.7969	3.89501	2.20193	2.62005
ENSG00000006740	50.4576	32.0136	38.1135	218.101	197.018	216.89	40.1949	210.67	-2.3876	2.84889e-21	5.85961e-19	ARHGAP44	17	12789539	12991643	+	9281	protein_coding	Rho GTPase activating protein 44 [Source:HGNC Symbol;Acc:HGNC:29096]	-	53	32	45	226	235	146	0.137076	0.0865235	0.104281	0.591398	0.53524	0.590172
ENSG00000170577	219.919	256.109	362.501	35.7068	20.9594	11.8844	279.51	22.8502	3.57828	3.22414e-21	6.56576e-19	SIX2	2	45005161	45009430	-	2205	protein_coding	SIX homeobox 2 [Source:HGNC Symbol;Acc:HGNC:10888]	Homeobox	231	256	428	37	25	8	2.51468	2.91347	4.17469	0.40753	0.239666	0.136114
ENSG00000169946	57.1219	38.0161	52.5119	408.215	287.563	255.515	49.2166	317.098	-2.68768	4.22664e-21	8.5229e-19	ZFPM2	8	104590733	105804532	+	7775	protein_coding	zinc finger protein, FOG family member 2 [Source:HGNC Symbol;Acc:HGNC:16700]	-	60	38	62	423	343	172	0.185238	0.122648	0.171506	1.32131	0.932543	0.829943
ENSG00000162511	325.595	673.285	802.923	52.1126	41.9188	17.8266	600.601	37.286	3.98562	4.58954e-21	9.16482e-19	LAPTM5	1	30732469	30757820	-	3274	protein_coding	lysosomal protein transmembrane 5 [Source:HGNC Symbol;Acc:HGNC:29612]	-	342	673	948	54	50	12	2.50742	5.1584	6.22757	0.400572	0.322825	0.137506
ENSG00000138650	3.80812	7.00297	4.23483	164.058	93.8981	112.902	5.01531	123.619	-4.63687	5.39033e-21	1.06604e-18	PCDH10	4	133149315	133208606	+	10161	protein_coding	protocadherin 10 [Source:HGNC Symbol;Acc:HGNC:13404]	-	4	7	5	170	112	76	0.00944938	0.0172878	0.0105833	0.40633	0.233	0.280606
ENSG00000183878	417.942	467.198	484.464	0	0	0	456.535	0	11.189	7.08509e-21	1.38787e-18	UTY	Y	13248379	13480673	-	9191	protein_coding	ubiquitously transcribed tetratricopeptide repeat containing, Y-linked [Source:HGNC Symbol;Acc:HGNC:12638]	-	439	467	572	0	0	0	1.14652	1.27507	1.33851	0	0	0
ENSG00000146592	137.092	129.055	94.0132	525.951	863.527	601.648	120.053	663.709	-2.47022	7.49335e-21	1.45399e-18	CREB5	7	28299321	28825894	+	11674	protein_coding	cAMP responsive element binding protein 5 [Source:HGNC Symbol;Acc:HGNC:16844]	TF_bZIP	144	129	111	545	1030	405	0.296089	0.277299	0.2045	1.13382	1.86506	1.30153
ENSG00000240583	1388.06	3078.3	2626.44	351.277	268.28	383.272	2364.27	334.276	2.82438	2.96754e-20	5.70434e-18	AQP1	7	30911694	30925516	+	3435	protein_coding	aquaporin 1 (Colton blood group) [Source:HGNC Symbol;Acc:HGNC:633]	-	1458	3077	3101	364	320	258	10.1885	22.4791	19.4162	2.5736	1.96924	2.81782
ENSG00000164035	16.1845	8.00339	2.5409	158.268	152.584	150.04	8.90961	153.631	-4.12907	3.94218e-20	7.48912e-18	EMCN	4	100395341	100880126	-	5243	protein_coding	endomucin [Source:HGNC Symbol;Acc:HGNC:16041]	-	17	8	3	164	182	101	0.0778303	0.0382903	0.0123064	0.759679	0.733781	0.722706
ENSG00000099725	796.85	678.287	792.76	0.965048	0	0	755.966	0.321683	10.9549	3.96886e-20	7.48912e-18	PRKY	Y	7273972	7381548	+	7674	transcribed_unprocessed_pseudogene	protein kinase Y-linked (pseudogene) [Source:HGNC Symbol;Acc:HGNC:9444]	-	837	678	936	1	0	0	2.61808	2.21711	2.62327	0.00316478	0	0
ENSG00000067715	219.919	395.167	492.087	26.0563	21.7978	46.052	369.058	31.302	3.59384	4.91495e-20	9.19006e-18	SYT1	12	78863993	79452008	+	6494	protein_coding	synaptotagmin 1 [Source:HGNC Symbol;Acc:HGNC:11509]	-	231	395	581	27	26	31	0.853846	1.52638	1.92421	0.100976	0.0846323	0.179089
ENSG00000005379	580.739	610.259	785.984	153.443	176.059	111.416	658.994	146.973	2.15405	5.03519e-20	9.33007e-18	TSPOAP1	17	58301228	58328760	-	11354	protein_coding	TSPO associated protein 1 [Source:HGNC Symbol;Acc:HGNC:16831]	-	610	610	928	159	210	75	1.28962	1.34822	1.75788	0.340106	0.390972	0.247818
ENSG00000154556	221.823	535.227	262.559	22.1961	5.03026	13.3699	339.87	13.5321	4.66333	7.01971e-20	1.28912e-17	SORBS2	4	185585444	185956652	-	17161	protein_coding	sorbin and SH3 domain containing 2 [Source:HGNC Symbol;Acc:HGNC:24098]	-	233	535	310	23	6	9	0.325907	0.78233	0.388515	0.03255	0.00739067	0.0196752
ENSG00000130592	11.4244	7.00297	1.69393	301.095	473.682	126.272	6.70709	300.35	-5.50616	7.89537e-20	1.4371e-17	LSP1	11	1852970	1892267	+	5399	protein_coding	lymphocyte specific protein 1 [Source:HGNC Symbol;Acc:HGNC:6707]	-	12	7	2	312	565	85	0.0533516	0.0325359	0.0079672	1.40348	2.21213	0.590644
ENSG00000147257	0	0	0	358.998	746.155	270.37	0	458.507	-11.3892	8.00483e-20	1.44424e-17	GPC3	X	133535745	133985895	-	2711	protein_coding	glypican 3 [Source:HGNC Symbol;Acc:HGNC:4451]	-	0	0	0	372	890	182	0	0	0	3.33257	6.93962	2.51862
ENSG00000151883	158.037	210.089	282.887	18.3359	25.1513	31.1965	217.004	24.8946	3.14676	8.39594e-20	1.50163e-17	PARP8	5	50665899	50846522	+	10056	protein_coding	poly(ADP-ribose) polymerase family member 8 [Source:HGNC Symbol;Acc:HGNC:26124]	-	166	210	334	19	30	21	0.396244	0.52405	0.714349	0.0458875	0.0630625	0.0783455
ENSG00000125851	125.668	458.194	601.346	4.82524	10.8989	14.8555	395.069	10.1932	5.31024	1.69066e-19	2.99772e-17	PCSK2	20	17226107	17484578	+	7078	protein_coding	proprotein convertase subtilisin/kexin type 2 [Source:HGNC Symbol;Acc:HGNC:8744]	-	132	458	710	5	13	10	0.447655	1.6238	2.15743	0.0171564	0.0388247	0.0530041
ENSG00000164659	82.8267	109.046	176.169	1176.39	3855.69	1375.62	122.681	2135.9	-4.121	1.87125e-19	3.28957e-17	KIAA1324L	7	86876906	87059699	-	8115	protein_coding	KIAA1324 like [Source:HGNC Symbol;Acc:HGNC:21945]	-	87	109	208	1219	4599	926	0.257342	0.337067	0.551269	3.64822	11.9798	4.28097
ENSG00000182871	17224.1	14883.3	14233.3	2503.33	1971.86	4052.58	15446.9	2842.59	2.44286	1.92646e-19	3.34694e-17	COL18A1	21	45405137	45513720	+	8525	protein_coding	collagen type XVIII alpha 1 chain [Source:HGNC Symbol;Acc:HGNC:2195]	-	18092	14877	16805	2594	2352	2728	50.9415	43.7925	42.3968	7.38995	5.83201	12.0052
ENSG00000172322	192.31	421.178	563.232	14.4757	28.5048	7.42775	392.24	16.8028	4.49757	1.93643e-19	3.34694e-17	CLEC12A	12	9951316	9995694	+	3250	protein_coding	C-type lectin domain family 12 member A [Source:HGNC Symbol;Acc:HGNC:31713]	-	202	421	665	15	34	5	1.49193	3.2507	4.40076	0.112092	0.221142	0.0577174
ENSG00000240342	649.285	445.189	397.227	2016.95	1860.36	2424.42	497.234	2100.57	-2.07861	2.11779e-19	3.62989e-17	RPS2P5	12	118246084	118246962	+	879	processed_pseudogene	ribosomal protein S2 pseudogene 5 [Source:HGNC Symbol;Acc:HGNC:31386]	-	682	445	469	2090	2219	1632	18.6241	12.7043	11.4755	57.7462	53.3634	69.6549
ENSG00000020633	1070.08	1003.43	1033.3	439.097	382.3	335.734	1035.6	385.71	1.42073	2.27492e-19	3.86698e-17	RUNX3	1	24899511	24965121	-	4523	protein_coding	runt related transcription factor 3 [Source:HGNC Symbol;Acc:HGNC:10473]	Runt	1124	1003	1220	455	456	226	5.96513	5.56485	5.80126	2.44315	2.13115	1.87457
ENSG00000119508	68.5462	109.046	171.087	883.984	949.88	710.093	116.227	847.985	-2.86506	2.67099e-19	4.50303e-17	NR4A3	9	99821855	99866891	+	6314	protein_coding	nuclear receptor subfamily 4 group A member 3 [Source:HGNC Symbol;Acc:HGNC:7982]	NGFIB-like	72	109	202	916	1133	478	0.273721	0.433212	0.688075	3.52336	3.79315	2.84016
ENSG00000159184	0	0	0	250.912	321.098	341.676	0	304.562	-10.7946	2.84951e-19	4.76494e-17	HOXB13	17	48724763	48729178	-	3467	protein_coding	homeobox B13 [Source:HGNC Symbol;Acc:HGNC:5112]	Homeobox	0	0	0	260	383	230	0	0	0	1.82132	2.33518	2.48882
ENSG00000184227	321.786	470.199	794.454	60.798	39.4037	25.2543	528.813	41.8187	3.64477	3.22494e-19	5.34924e-17	ACOT1	14	73537114	73543794	+	1713	protein_coding	acyl-CoA thioesterase 1 [Source:HGNC Symbol;Acc:HGNC:33128]	-	338	470	938	63	47	17	4.7363	6.88524	11.777	0.893201	0.579984	0.372316
ENSG00000232977	619.772	833.353	608.121	183.359	114.858	155.983	687.082	151.4	2.18503	3.27242e-19	5.38458e-17	LINC00327	13	23466571	23487464	+	3266	lincRNA	long intergenic non-protein coding RNA 327 [Source:HGNC Symbol;Acc:HGNC:42009]	-	651	833	718	190	137	105	4.78459	6.40041	4.72822	1.41287	0.886706	1.20613
ENSG00000131979	33.3211	43.0182	33.8786	165.023	214.624	254.029	36.7393	211.225	-2.52169	3.30105e-19	5.38857e-17	GCH1	14	54842008	54902852	-	2951	protein_coding	GTP cyclohydrolase 1 [Source:HGNC Symbol;Acc:HGNC:4193]	-	35	43	40	171	256	171	0.284694	0.36566	0.291528	1.40732	1.83377	2.17394
ENSG00000184557	917.758	613.26	817.322	2346.03	2895.75	2828.49	782.78	2690.09	-1.78055	4.39137e-19	7.11195e-17	SOCS3	17	78356778	78360077	-	2734	protein_coding	suppressor of cytokine signaling 3 [Source:HGNC Symbol;Acc:HGNC:19391]	-	964	613	965	2431	3454	1904	8.46366	5.62653	7.59133	21.595	26.7054	26.1269
ENSG00000254343	13.3284	9.00381	19.4802	161.163	110.666	181.237	13.9375	151.022	-3.41702	4.84147e-19	7.77964e-17	AC091563.1	8	120052180	120056201	+	752	lincRNA	novel transcript	-	14	9	23	167	132	122	0.446879	0.300333	0.657808	5.39342	3.71049	6.08642
ENSG00000010438	2.85609	10.0042	4.23483	131.246	85.5144	126.272	5.69839	114.344	-4.34444	4.91676e-19	7.83938e-17	PRSS3	9	33750466	33799231	+	1664	protein_coding	serine protease 3 [Source:HGNC Symbol;Acc:HGNC:9486]	-	3	10	5	136	102	85	0.0432761	0.150808	0.0646258	1.98496	1.29575	1.9164
ENSG00000233864	379.86	372.158	256.631	0	0	0	336.216	0	10.7466	5.52506e-19	8.74149e-17	TTTY15	Y	12662334	12692233	+	5284	lincRNA	testis-specific transcript, Y-linked 15 [Source:HGNC Symbol;Acc:HGNC:18567]	-	399	372	303	0	0	0	1.81255	1.76668	1.2333	0	0	0
ENSG00000137727	180.886	124.053	161.77	579.029	736.933	537.769	155.57	617.91	-1.9908	6.0163e-19	9.44605e-17	ARHGAP20	11	110577042	110713189	-	7125	protein_coding	Rho GTPase activating protein 20 [Source:HGNC Symbol;Acc:HGNC:18357]	-	190	124	191	600	879	362	0.640101	0.436733	0.576551	2.04518	2.60783	1.90609
ENSG00000205213	1330.94	1139.48	1022.29	4378.42	3100.31	4409.11	1164.24	3962.62	-1.76687	1.83327e-18	2.85656e-16	LGR4	11	27365961	27472775	-	6340	protein_coding	leucine rich repeat containing G protein-coupled receptor 4 [Source:HGNC Symbol;Acc:HGNC:13299]	-	1398	1139	1207	4537	3698	2968	5.29295	4.5083	4.09456	17.3798	12.3297	17.5628
ENSG00000276256	232.296	231.098	213.435	37.6369	51.9793	62.3931	225.61	50.6698	2.17332	1.97337e-18	3.03306e-16	AC011043.1	GL000195.1	42939	49164	-	2195	protein_coding	Homo sapiens uncharacterized LOC389831 (LOC389831), transcript variant 3, mRNA. [Source:RefSeq mRNA;Acc:NM_001347681]	-	244	231	252	39	62	42	2.6683	2.64093	2.46919	0.431515	0.59708	0.717852
ENSG00000254535	15.2325	15.0064	25.409	120.631	135.817	151.526	18.5493	135.991	-2.85756	1.97603e-18	3.03306e-16	PABPC4L	4	134196333	134201748	-	4944	protein_coding	poly(A) binding protein cytoplasmic 4 like [Source:HGNC Symbol;Acc:HGNC:31955]	-	16	15	30	125	162	102	0.0776822	0.0761363	0.130506	0.614041	0.692647	0.774002
ENSG00000203875	3600.58	2501.06	2255.47	592.539	593.57	802.197	2785.7	662.769	2.07356	2.04744e-18	3.11939e-16	SNHG5	6	85660950	85678748	-	2806	processed_transcript	small nucleolar RNA host gene 5 [Source:HGNC Symbol;Acc:HGNC:21026]	-	3782	2500	2663	614	708	540	32.3529	22.3579	20.4114	5.31431	5.3336	7.21982
ENSG00000160539	729.256	718.304	906.253	292.409	264.927	277.798	784.604	278.378	1.49597	2.31761e-18	3.50504e-16	PLPP7	9	131289459	131359022	+	4350	protein_coding	phospholipid phosphatase 7 (inactive) [Source:HGNC Symbol;Acc:HGNC:28174]	-	766	718	1070	303	316	187	4.22687	4.14204	5.29034	1.69168	1.53558	1.61277
ENSG00000149212	216.111	125.053	181.251	775.898	1168.7	771	174.138	905.198	-2.37829	2.63633e-18	3.95796e-16	SESN3	11	95165513	95232541	-	10573	protein_coding	sestrin 3 [Source:HGNC Symbol;Acc:HGNC:23060]	-	227	125	214	804	1394	519	0.515356	0.296682	0.435316	1.84682	2.78702	1.84157
ENSG00000163710	386.525	175.074	115.187	2272.69	2977.07	2079.77	225.595	2443.18	-3.4379	2.87811e-18	4.28963e-16	PCOLCE2	3	142815922	142889206	-	3538	protein_coding	procollagen C-endopeptidase enhancer 2 [Source:HGNC Symbol;Acc:HGNC:8739]	-	406	175	136	2355	3551	1400	2.75453	1.24125	0.826742	16.1659	21.2162	14.8453
ENSG00000108823	141.853	219.093	193.108	32.8116	25.9897	32.6821	184.685	30.4945	2.60913	3.81257e-18	5.6415e-16	SGCA	17	50164214	50175931	+	2452	protein_coding	sarcoglycan alpha [Source:HGNC Symbol;Acc:HGNC:10805]	-	149	219	228	34	31	22	1.45863	2.24131	1.99988	0.336763	0.267249	0.336606
ENSG00000170775	138.045	459.195	526.813	15.4408	23.4745	19.3121	374.684	19.4091	4.26727	4.13993e-18	6.08215e-16	GPR37	7	124745997	124765627	-	3021	protein_coding	G protein-coupled receptor 37 [Source:HGNC Symbol;Acc:HGNC:4494]	-	145	459	622	16	28	13	1.15212	3.81277	4.42822	0.128628	0.195922	0.161441
ENSG00000135324	9.52031	12.0051	15.2454	154.408	178.574	87.6474	12.2569	140.21	-3.51775	1.7655e-17	2.57538e-15	MRAP2	6	84033756	84090881	+	2153	protein_coding	melanocortin 2 receptor accessory protein 2 [Source:HGNC Symbol;Acc:HGNC:21232]	-	10	12	18	160	213	59	0.11149	0.139867	0.179812	1.80485	2.09127	1.02808
ENSG00000170089	56.1698	44.0186	47.4301	193.01	186.958	179.751	49.2062	186.573	-1.92414	3.31091e-17	4.79569e-15	AC106795.1	5	177809407	177950732	+	3852	transcribed_unprocessed_pseudogene	THO complex 3 pseudogene [Source:NCBI gene;Acc:728554]	-	59	44	56	200	223	121	0.367659	0.286646	0.312673	1.26098	1.22375	1.17847
ENSG00000167100	457.927	518.22	597.958	170.813	190.311	178.266	524.701	179.797	1.54453	3.85236e-17	5.54093e-15	SAMD14	17	50110040	50129882	-	7016	protein_coding	sterile alpha motif domain containing 14 [Source:HGNC Symbol;Acc:HGNC:27312]	-	481	518	706	177	227	120	1.64564	1.85276	2.16423	0.612702	0.68393	0.64167
ENSG00000274276	373.196	504.214	138.902	5.79029	5.03026	22.2832	338.771	11.0346	5.02697	4.07919e-17	5.82645e-15	CBSL	21	6444869	6468040	-	4004	protein_coding	cystathionine-beta-synthase like [Source:HGNC Symbol;Acc:HGNC:51829]	-	392	504	164	6	6	15	2.35002	3.15875	0.880925	0.0363934	0.0316761	0.140546
ENSG00000229043	94.2511	105.045	96.5541	301.095	273.311	286.711	98.6166	287.039	-1.54184	4.32589e-17	6.13619e-15	AC091729.3	7	1160374	1165267	+	2002	antisense	uncharacterized LOC101927021 [Source:NCBI gene;Acc:101927021]	-	99	105	114	312	326	193	1.187	1.31615	1.2247	3.78492	3.44214	3.61671
ENSG00000233016	931.086	728.309	754.646	282.759	214.624	277.798	804.68	258.394	1.64265	5.55617e-17	7.82735e-15	SNHG7	9	136721366	136728184	-	4345	antisense	small nucleolar RNA host gene 7 [Source:HGNC Symbol;Acc:HGNC:28254]	-	978	728	891	293	256	187	5.40293	4.20456	4.41039	1.63774	1.24545	1.61463
ENSG00000178726	198.974	130.055	74.533	1374.23	987.607	808.139	134.521	1056.66	-2.97593	5.73205e-17	8.02019e-15	THBD	20	23045633	23049741	-	4109	protein_coding	thrombomodulin [Source:HGNC Symbol;Acc:HGNC:11784]	-	209	130	88	1424	1178	544	1.22093	0.793937	0.460612	8.41666	6.06016	4.96687
ENSG00000050344	294.178	303.128	226.14	78.1689	75.4538	71.3064	274.482	74.9764	1.86715	8.94028e-17	1.24246e-14	NFE2L3	7	26152240	26187125	+	4249	protein_coding	nuclear factor, erythroid 2 like 3 [Source:HGNC Symbol;Acc:HGNC:7783]	TF_bZIP	309	303	267	81	90	48	1.74563	1.78951	1.35149	0.462982	0.447745	0.423813
ENSG00000175426	38.0812	16.0068	10.1636	488.314	199.534	359.503	21.4172	349.117	-4.03147	9.67889e-17	1.33608e-14	PCSK1	5	96390415	96434143	-	5307	protein_coding	proprotein convertase subtilisin/kexin type 1 [Source:HGNC Symbol;Acc:HGNC:8743]	-	40	16	12	506	238	242	0.180922	0.0756571	0.0486319	2.31562	0.947988	1.71075
ENSG00000148848	5923.54	4427.88	4277.18	13461.5	12513.6	13753.2	4876.2	13242.8	-1.44137	9.86352e-17	1.35249e-14	ADAM12	10	126012381	126388455	-	9860	protein_coding	ADAM metallopeptidase domain 12 [Source:HGNC Symbol;Acc:HGNC:190]	-	6222	4426	5050	13949	14926	9258	15.1472	11.2645	11.0155	34.3583	31.9994	35.2258
ENSG00000205002	4.76016	3.00127	0.846966	120.631	67.0701	98.0463	2.86946	95.2491	-5.08266	1.03064e-16	1.40386e-14	AARD	8	116938199	116944487	+	2412	protein_coding	alanine and arginine rich domain containing protein [Source:HGNC Symbol;Acc:HGNC:33842]	-	5	3	1	125	80	66	0.0497591	0.0312121	0.00891686	1.25863	0.701113	1.02657
ENSG00000162407	16877.6	15722.7	19938.4	43756.2	39845.5	50187.8	17512.9	44596.5	-1.34844	1.50763e-16	2.04007e-14	PLPP3	1	56494747	56645301	-	5286	protein_coding	phospholipid phosphatase 3 [Source:HGNC Symbol;Acc:HGNC:9229]	-	17728	15716	23541	45341	47527	33784	80.5031	74.6094	95.7826	208.319	190.059	239.775
ENSG00000224660	281.801	313.133	312.53	710.275	918.86	773.971	302.488	801.036	-1.40594	1.59504e-16	2.13656e-14	SH3BP5-AS1	3	15254184	15264493	+	5733	antisense	SH3BP5 antisense RNA 1 [Source:HGNC Symbol;Acc:HGNC:44501]	-	296	313	369	736	1096	521	1.23934	1.37006	1.38431	3.1179	4.04114	3.40938
ENSG00000204792	9.52031	6.00254	17.7863	102.295	109.827	126.272	11.103	112.798	-3.31734	1.59972e-16	2.13656e-14	LINC01291	2	74918148	74938418	+	4176	lincRNA	long intergenic non-protein coding RNA 1291 [Source:HGNC Symbol;Acc:HGNC:50358]	-	10	6	21	106	131	85	0.0574803	0.0360553	0.108155	0.616469	0.663111	0.763622
ENSG00000076716	440.79	486.206	431.953	2440.61	1292.78	2437.79	452.983	2057.06	-2.18255	1.79384e-16	2.38037e-14	GPC4	X	133300103	133415490	-	4960	protein_coding	glypican 4 [Source:HGNC Symbol;Acc:HGNC:4452]	-	463	486	510	2529	1542	1641	2.24068	2.45886	2.21145	12.3832	6.5717	12.4122
ENSG00000138395	542.658	563.239	357.42	125.456	127.433	126.272	487.772	126.387	1.94727	1.83299e-16	2.41672e-14	CDK15	2	201790461	201895550	+	6141	protein_coding	cyclin dependent kinase 15 [Source:HGNC Symbol;Acc:HGNC:14434]	-	570	563	422	130	152	85	2.228	2.30064	1.47796	0.514127	0.523214	0.519278
ENSG00000110042	36.1772	32.0136	23.715	170.813	143.362	228.775	30.6353	180.983	-2.56018	1.93612e-16	2.53644e-14	DTX4	11	59171430	59208587	+	6072	protein_coding	deltex E3 ubiquitin ligase 4 [Source:HGNC Symbol;Acc:HGNC:29151]	-	38	32	28	177	171	154	0.150221	0.13225	0.099178	0.707958	0.595305	0.951501
ENSG00000164684	60.93	80.0339	90.6253	289.514	513.925	383.272	77.1964	395.57	-2.35691	2.17546e-16	2.83195e-14	ZNF704	8	80628451	80874781	-	15008	protein_coding	zinc finger protein 704 [Source:HGNC Symbol;Acc:HGNC:32291]	-	64	80	107	300	613	258	0.102362	0.133766	0.153338	0.485472	0.863402	0.644937
ENSG00000174640	39.0333	49.0208	47.4301	472.873	191.988	464.977	45.1614	376.613	-3.05721	2.31575e-16	2.99562e-14	SLCO2A1	3	133928145	134052184	-	9834	protein_coding	solute carrier organic anion transporter family member 2A1 [Source:HGNC Symbol;Acc:HGNC:10955]	-	41	49	56	490	229	313	0.100077	0.125039	0.122475	1.21013	0.492244	1.19408
ENSG00000206384	21.8967	10.0042	26.2559	227.751	540.753	181.237	19.3856	316.58	-4.02499	2.42408e-16	3.11616e-14	COL6A6	3	130560334	130678155	+	9720	protein_coding	collagen type VI alpha 6 chain [Source:HGNC Symbol;Acc:HGNC:27023]	-	23	10	31	236	645	122	0.0567991	0.0258174	0.0685937	0.589674	1.40271	0.470884
ENSG00000205670	178.03	120.051	154.995	21.231	28.5048	28.2254	151.025	25.9871	2.54509	2.48348e-16	3.17269e-14	SMIM11A	21	34375480	34407866	+	4200	protein_coding	small integral membrane protein 11A [Source:HGNC Symbol;Acc:HGNC:1293]	-	187	120	183	22	34	19	1.06874	0.716986	0.937111	0.127215	0.171122	0.169717
ENSG00000173114	148.517	178.075	187.179	27.9864	9.22214	23.7688	171.257	20.3258	3.10489	4.5482e-16	5.77452e-14	LRRN3	7	111091006	111125454	+	3875	protein_coding	leucine rich repeat neuronal 3 [Source:HGNC Symbol;Acc:HGNC:17200]	-	156	178	221	29	11	16	0.966346	1.15273	1.22662	0.181757	0.0600062	0.154906
ENSG00000151892	7049.79	10530.5	6926.49	2322.87	1356.49	1965.38	8168.91	1881.58	2.11846	5.02808e-16	6.34463e-14	GFRA1	10	116056925	116273467	-	9678	protein_coding	GDNF family receptor alpha 1 [Source:HGNC Symbol;Acc:HGNC:4243]	-	7405	10526	8178	2407	1618	1323	18.3662	27.2933	18.174	6.04027	3.53401	5.12855
ENSG00000149256	484.584	460.195	562.385	181.429	203.725	176.78	502.388	187.312	1.41997	6.65112e-16	8.34147e-14	TENM4	11	78652831	79440948	-	16330	protein_coding	teneurin transmembrane protein 4 [Source:HGNC Symbol;Acc:HGNC:29945]	-	509	460	664	188	243	119	0.748189	0.706888	0.874522	0.2796	0.314554	0.273389
ENSG00000198692	152.325	184.078	161.77	0	0	0	166.058	0	9.72931	6.88031e-16	8.57662e-14	EIF1AY	Y	20575725	20593154	+	4074	protein_coding	eukaryotic translation initiation factor 1A Y-linked [Source:HGNC Symbol;Acc:HGNC:3252]	-	160	184	191	0	0	0	0.942712	1.13338	1.00833	0	0	0
ENSG00000184363	269.425	230.097	179.557	57.9029	40.2421	41.5954	226.36	46.5801	2.27495	7.25123e-16	8.98454e-14	PKP3	11	392614	404908	+	3787	protein_coding	plakophilin 3 [Source:HGNC Symbol;Acc:HGNC:9025]	-	283	230	212	60	48	28	1.79379	1.52409	1.20401	0.384788	0.26793	0.277385
ENSG00000123612	23.8008	36.0153	33.0317	249.947	176.897	142.613	30.9492	189.819	-2.62135	8.09682e-16	9.97218e-14	ACVR1C	2	157526767	157629005	-	9195	protein_coding	activin A receptor type 1C [Source:HGNC Symbol;Acc:HGNC:18123]	-	25	36	39	259	211	96	0.0652632	0.0982493	0.0912225	0.684091	0.485072	0.391688
ENSG00000003137	760.673	521.221	673.338	2692.48	2432.13	4780.5	651.744	3301.7	-2.34004	9.36658e-16	1.14674e-13	CYP26B1	2	72129238	72148038	-	5015	protein_coding	cytochrome P450 family 26 subfamily B member 1 [Source:HGNC Symbol;Acc:HGNC:20581]	-	799	521	795	2790	2901	3218	3.82433	2.60703	3.40946	13.5114	12.2279	24.0733
ENSG00000069188	97.1072	158.067	160.077	14.4757	5.86863	17.8266	138.417	12.7236	3.50326	1.0358e-15	1.26061e-13	SDK2	17	73334384	73644089	-	11607	protein_coding	sidekick cell adhesion molecule 2 [Source:HGNC Symbol;Acc:HGNC:19308]	-	102	158	189	15	7	12	0.210941	0.341598	0.350212	0.0313861	0.0127483	0.0387866
ENSG00000184226	54.2658	45.0191	44.8892	337.767	177.736	279.283	48.058	264.929	-2.46117	1.0866e-15	1.31465e-13	PCDH9	13	66302834	67230445	-	30944	protein_coding	protocadherin 9 [Source:HGNC Symbol;Acc:HGNC:8661]	-	57	45	53	350	212	188	0.0442159	0.0364934	0.0368374	0.274699	0.144822	0.22793
ENSG00000109861	7959.93	7471.17	6525.02	3053.41	2275.35	2050.06	7318.71	2459.61	1.57259	1.15357e-15	1.38753e-13	CTSC	11	88293592	88337787	-	11421	protein_coding	cathepsin C [Source:HGNC Symbol;Acc:HGNC:2528]	-	8361	7468	7704	3164	2714	1380	17.5725	16.4089	14.5078	6.72819	5.0232	4.5331
ENSG00000231389	59.978	45.0191	66.9103	257.668	410.804	242.145	57.3024	303.539	-2.40594	1.17142e-15	1.4008e-13	HLA-DPA1	6	33064569	33080775	-	5748	protein_coding	major histocompatibility complex, class II, DP alpha 1 [Source:HGNC Symbol;Acc:HGNC:4938]	-	63	45	79	267	490	163	0.26309	0.19646	0.295597	1.12813	1.802	1.06388
ENSG00000117226	967.264	959.406	832.567	2163.64	2333.2	1892.59	919.746	2129.81	-1.21276	1.30682e-15	1.55368e-13	GBP3	1	89006666	89022894	-	4297	protein_coding	guanylate binding protein 3 [Source:HGNC Symbol;Acc:HGNC:4184]	-	1016	959	983	2242	2783	1274	5.67555	5.60057	4.92014	12.6717	13.6906	11.1231
ENSG00000170381	1.90406	1.00042	0.846966	88.7844	291.755	103.988	1.25048	161.509	-7.02863	1.75463e-15	2.07409e-13	SEMA3E	7	83363238	83649113	-	8424	protein_coding	semaphorin 3E [Source:HGNC Symbol;Acc:HGNC:10727]	-	2	1	1	92	348	70	0.00569891	0.00297893	0.00255312	0.265238	0.873245	0.311745
ENSG00000231560	60.93	104.044	94.8602	1.9301	3.3535	2.9711	86.6114	2.75157	4.97542	1.90781e-15	2.22953e-13	CLEC12A-AS1	12	9948137	9953336	-	3956	lincRNA	CLEC12A antisense RNA 1 [Source:HGNC Symbol;Acc:HGNC:53407]	-	64	104	112	2	4	2	0.388332	0.659714	0.608907	0.0122783	0.0213737	0.0189668
ENSG00000104490	241.816	176.075	199.037	736.331	541.591	727.919	205.642	668.614	-1.6992	2.04106e-15	2.37178e-13	NCALD	8	101686543	102124907	-	8042	protein_coding	neurocalcin delta [Source:HGNC Symbol;Acc:HGNC:7655]	-	254	176	235	763	646	490	0.75814	0.549196	0.628482	2.30423	1.69802	2.28587
ENSG00000120899	264.665	255.108	287.121	726.681	590.217	739.804	268.965	685.567	-1.34702	2.13556e-15	2.46766e-13	PTK2B	8	27311482	27459391	+	7933	protein_coding	protein tyrosine kinase 2 beta [Source:HGNC Symbol;Acc:HGNC:9612]	-	278	255	339	753	704	498	0.841177	0.806643	0.919076	2.30528	1.8759	2.35511
ENSG00000150347	4156.57	3913.66	3802.03	9231.65	8115.48	7565.9	3957.42	8304.34	-1.06953	2.20947e-15	2.53879e-13	ARID5B	10	61901300	62096944	+	9144	protein_coding	AT-rich interaction domain 5B [Source:HGNC Symbol;Acc:HGNC:17362]	ARID	4366	3912	4489	9566	9680	5093	11.4611	10.736	10.5585	25.4074	22.3776	20.8957
ENSG00000162552	31.417	34.0144	26.2559	198.8	140.009	300.081	30.5625	212.963	-2.79642	2.28829e-15	2.61475e-13	WNT4	1	22117305	22143969	-	4527	protein_coding	Wnt family member 4 [Source:HGNC Symbol;Acc:HGNC:12783]	-	33	34	31	206	167	202	0.174978	0.188472	0.147279	1.10515	0.779796	1.67402
ENSG00000211448	127.572	149.063	162.617	880.124	673.216	1981.72	146.418	1178.35	-3.00665	3.19279e-15	3.62814e-13	DIO2	14	80197527	80387757	-	7494	protein_coding	iodothyronine deiodinase 2 [Source:HGNC Symbol;Acc:HGNC:2884]	-	134	149	192	912	803	1334	0.429211	0.498943	0.551032	2.95561	2.26505	6.67825
ENSG00000240694	9.52031	12.0051	12.7045	74.3087	102.282	132.214	11.41	102.935	-3.16218	3.31491e-15	3.74621e-13	PNMA2	8	26504686	26514092	-	5579	protein_coding	PNMA family member 2 [Source:HGNC Symbol;Acc:HGNC:9159]	-	10	12	15	77	122	89	0.0430253	0.0539764	0.0578261	0.335197	0.462252	0.598486
ENSG00000226278	0	0	0	114.841	123.241	145.584	0	127.889	-9.54027	3.5225e-15	3.95905e-13	PSPHP1	7	55764797	55773288	+	261	unprocessed_pseudogene	phosphoserine phosphatase pseudogene 1 [Source:HGNC Symbol;Acc:HGNC:9578]	-	0	0	0	119	147	98	0	0	0	11.0732	11.9056	14.0866
ENSG00000130052	70.4503	75.0318	82.1557	222.926	227.2	218.376	75.8793	222.834	-1.55343	5.77485e-15	6.45527e-13	STARD8	X	68647666	68725842	+	5558	protein_coding	StAR related lipid transfer domain containing 8 [Source:HGNC Symbol;Acc:HGNC:19161]	-	74	75	97	231	271	147	0.31959	0.338627	0.375355	1.00939	1.03068	0.992245
ENSG00000198121	2951.3	2453.04	2938.97	6115.51	5602.87	5755.02	2781.1	5824.46	-1.06633	5.80972e-15	6.45915e-13	LPAR1	9	110873263	111038458	-	4159	protein_coding	lysophosphatidic acid receptor 1 [Source:HGNC Symbol;Acc:HGNC:3166]	-	3100	2452	3470	6337	6683	3874	17.8917	14.7948	17.9444	37.005	33.967	34.9455
ENSG00000183506	257.048	200.085	271.029	623.421	625.429	626.902	242.721	625.25	-1.36332	7.08588e-15	7.83561e-13	PI4KAP2	22	21473000	21517533	-	7474	transcribed_unitary_pseudogene	phosphatidylinositol 4-kinase alpha pseudogene 2 [Source:HGNC Symbol;Acc:HGNC:33577]	-	270	200	320	646	746	422	0.867143	0.671515	0.920844	2.09916	2.1099	2.11826
ENSG00000166106	17.1366	4.0017	4.23483	138.002	402.421	145.584	8.45769	228.669	-4.76471	8.18078e-15	8.99798e-13	ADAMTS15	11	130448974	130476641	+	5673	protein_coding	ADAM metallopeptidase with thrombospondin type 1 motif 15 [Source:HGNC Symbol;Acc:HGNC:16305]	-	18	4	5	143	480	98	0.0761622	0.017694	0.018956	0.612194	1.78856	0.648087
ENSG00000144278	0	0	0	97.4698	131.625	129.243	0	119.446	-9.44465	8.59143e-15	9.39938e-13	GALNT13	2	153871913	154453849	+	6520	protein_coding	polypeptide N-acetylgalactosaminyltransferase 13 [Source:HGNC Symbol;Acc:HGNC:23242]	-	0	0	0	101	157	87	0	0	0	0.376218	0.509011	0.500601
ENSG00000025708	908.238	935.396	771.586	267.318	367.209	322.364	871.74	318.964	1.44931	9.07927e-15	9.88056e-13	TYMP	22	50525752	50530056	-	3320	protein_coding	thymidine phosphorylase [Source:HGNC Symbol;Acc:HGNC:3148]	-	954	935	911	277	438	217	6.89748	7.06728	5.90159	2.02632	2.78876	2.45212
ENSG00000121716	68.5462	62.0263	55.8997	185.289	203.725	203.52	62.1574	197.512	-1.66919	1.25811e-14	1.36194e-12	PILRB	7	100352176	100367733	+	5764	protein_coding	paired immunoglobin-like type 2 receptor beta [Source:HGNC Symbol;Acc:HGNC:18297]	-	72	62	66	192	243	137	0.299839	0.269927	0.246269	0.80899	0.891164	0.891696
ENSG00000172061	3170.26	4445.88	3858.78	19485.3	12574.8	11334.7	3824.97	14464.9	-1.91913	1.27383e-14	1.37174e-12	LRRC15	3	194355247	194369743	-	5940	protein_coding	leucine rich repeat containing 15 [Source:HGNC Symbol;Acc:HGNC:20818]	-	3330	4444	4556	20191	14999	7630	13.4567	18.7744	16.4963	82.5539	53.3766	48.1902
ENSG00000285906	81.8747	119.05	71.9921	2.89514	6.70701	10.3988	90.9724	6.667	3.84129	1.95678e-14	2.0962e-12	AC083855.2	3	11193439	11225877	-	996	antisense		-	86	119	85	3	8	7	2.07262	2.99824	1.83548	0.0731523	0.169788	0.263669
ENSG00000242611	98.0592	66.028	149.066	0	4.19188	1.48555	104.384	1.89248	5.68792	2.14865e-14	2.28981e-12	AC093627.6	7	77038	81178	+	1365	lincRNA	novel transcript	-	103	66	176	0	5	1	1.81128	1.21336	2.77312	0	0.0774306	0.0274845
ENSG00000143452	115.196	82.0348	166.852	4.82524	14.2524	7.42775	121.361	8.83513	3.74421	2.25559e-14	2.39139e-12	HORMAD1	1	150698060	150720888	-	2405	protein_coding	HORMA domain containing 1 [Source:HGNC Symbol;Acc:HGNC:25245]	-	121	82	197	5	17	5	1.20768	0.855613	1.76173	0.0504918	0.14942	0.0779965
ENSG00000232855	33.3211	23.0097	16.9393	245.122	280.018	117.358	24.4234	214.166	-3.14242	2.45768e-14	2.59229e-12	AF165147.1	21	28439346	28674848	-	6532	lincRNA	novel transcript	-	35	23	20	254	334	79	0.128618	0.088361	0.0658526	0.944395	1.08087	0.453734
ENSG00000170624	8285.53	16138.8	12071.8	2771.62	1546.8	2798.78	12165.4	2372.4	2.35876	2.49894e-14	2.62235e-12	SGCD	5	155870344	156767788	+	10584	protein_coding	sarcoglycan delta [Source:HGNC Symbol;Acc:HGNC:10807]	-	8703	16132	14253	2872	1845	1884	19.7378	38.2487	28.9631	6.59023	3.68487	6.67808
ENSG00000132622	185.646	162.069	193.108	16.4058	41.9188	20.7977	180.274	26.3741	2.74427	3.45645e-14	3.60874e-12	HSPA12B	20	3732667	3753111	+	3151	protein_coding	heat shock protein family A (Hsp70) member 12B [Source:HGNC Symbol;Acc:HGNC:16193]	-	195	162	228	17	50	14	1.48548	1.29017	1.55624	0.131029	0.335426	0.166686
ENSG00000266302	63.7861	99.042	87.2375	6.75533	1.67675	0	83.3552	2.8107	4.77119	3.91816e-14	4.07014e-12	AC098850.3	17	16690261	16804453	+	8802	protein_coding	novel transcript	-	67	99	103	7	2	0	0.182715	0.282249	0.251678	0.0193145	0.00480312	0
ENSG00000114378	22.8487	23.0097	34.7256	116.771	129.11	139.642	26.8614	128.507	-2.24621	4.15499e-14	4.29447e-12	HYAL1	3	50299889	50312381	-	3132	protein_coding	hyaluronoglucosaminidase 1 [Source:HGNC Symbol;Acc:HGNC:5320]	-	24	23	41	121	154	94	0.183937	0.184283	0.281547	0.938274	1.03938	1.12597
ENSG00000106236	375.1	511.217	738.554	115.806	82.1609	129.243	541.624	109.07	2.32035	4.32705e-14	4.44993e-12	NPTX2	7	98617297	98629868	+	3016	protein_coding	neuronal pentraxin 2 [Source:HGNC Symbol;Acc:HGNC:7953]	-	394	511	872	120	98	87	3.13577	4.25176	6.21834	0.966309	0.686863	1.0822
ENSG00000134121	0	0	0	107.12	87.1911	106.96	0	100.424	-9.1927	4.42818e-14	4.53129e-12	CHL1	3	196596	409417	+	11861	protein_coding	cell adhesion molecule L1 like [Source:HGNC Symbol;Acc:HGNC:1939]	-	0	0	0	111	104	72	0	0	0	0.227283	0.185348	0.227736
ENSG00000145242	0	0	0	252.842	69.5852	117.358	0	146.595	-9.74225	4.46169e-14	4.54297e-12	EPHA5	4	65319563	65670495	-	9833	protein_coding	EPH receptor A5 [Source:HGNC Symbol;Acc:HGNC:3389]	-	0	0	0	262	83	79	0	0	0	0.647115	0.17843	0.301413
ENSG00000183049	50.4576	36.0153	42.3483	235.472	760.407	297.11	42.9404	430.996	-3.32899	5.13847e-14	5.18079e-12	CAMK1D	10	12349482	12835545	+	8762	protein_coding	calcium/calmodulin dependent protein kinase ID [Source:HGNC Symbol;Acc:HGNC:19341]	-	53	36	50	244	907	200	0.145195	0.103105	0.122731	0.67632	2.18816	0.856341
ENSG00000162946	221.823	290.123	236.303	79.1339	82.9992	78.7341	249.417	80.2891	1.63224	5.91818e-14	5.93781e-12	DISC1	1	231626815	232041272	+	12906	protein_coding	DISC1 scaffold protein [Source:HGNC Symbol;Acc:HGNC:2888]	-	233	290	279	82	99	53	0.433355	0.563878	0.464945	0.154308	0.162151	0.154065
ENSG00000105655	773.049	655.278	901.171	248.017	238.937	317.908	776.499	268.287	1.53985	5.9899e-14	5.98059e-12	ISYNA1	19	18434388	18438301	-	3284	protein_coding	inositol-3-phosphate synthase 1 [Source:HGNC Symbol;Acc:HGNC:29821]	-	812	655	1064	257	285	214	5.93516	5.00515	6.96831	1.90062	1.8345	2.44473
ENSG00000182107	23.8008	22.0093	36.4195	201.695	350.441	138.156	27.4099	230.097	-3.06909	6.05232e-14	6.01372e-12	TMEM30B	14	61277370	61281840	-	4471	protein_coding	transmembrane protein 30B [Source:HGNC Symbol;Acc:HGNC:27254]	-	25	22	43	209	418	93	0.134219	0.12348	0.206849	1.13529	1.97627	0.780366
ENSG00000233101	768.289	881.373	655.551	288.549	248.159	317.908	768.405	284.872	1.43559	7.26333e-14	7.14795e-12	HOXB-AS3	17	48549630	48606414	+	1913	antisense	HOXB cluster antisense RNA 3 [Source:HGNC Symbol;Acc:HGNC:40283]	-	807	881	774	299	296	214	10.126	11.5569	8.70192	3.79596	3.27078	4.19681
ENSG00000226752	619.772	480.203	519.19	220.031	220.493	202.035	539.722	214.186	1.33047	7.63421e-14	7.47716e-12	CUTALP	9	120824828	120854385	+	7224	transcribed_unitary_pseudogene	cutA divalent cation tolerance homolog-like, pseudogene [Source:HGNC Symbol;Acc:HGNC:27367]	-	651	480	613	228	263	136	2.16313	1.66741	1.82504	0.766519	0.769579	0.706287
ENSG00000073756	28.5609	44.0186	114.34	854.067	710.943	454.578	62.3066	673.196	-3.42951	1.04629e-13	1.01991e-11	PTGS2	1	186671791	186680427	-	5269	protein_coding	prostaglandin-endoperoxide synthase 2 [Source:HGNC Symbol;Acc:HGNC:9605]	-	30	44	135	885	848	306	0.13667	0.209558	0.551055	4.07926	3.40207	2.17878
ENSG00000236871	296.082	419.178	401.462	119.666	128.272	101.017	372.24	116.318	1.67018	1.27535e-13	1.23733e-11	LINC00106	X	1396427	1399402	+	592	lincRNA	long intergenic non-protein coding RNA 106 [Source:HGNC Symbol;Acc:HGNC:31843]	-	311	419	474	124	153	68	12.6101	17.7611	17.2205	5.08705	5.46317	4.30931
ENSG00000106829	1693.66	2099.89	1578.74	689.044	570.096	765.058	1790.77	674.733	1.41034	1.4261e-13	1.37709e-11	TLE4	9	79571773	79726882	+	8187	protein_coding	transducin like enhancer of split 4 [Source:HGNC Symbol;Acc:HGNC:11840]	-	1779	2099	1864	714	680	515	5.21592	6.43378	4.89678	2.11807	1.75574	2.35995
ENSG00000198753	1595.6	2091.89	2438.41	635.966	440.147	693.752	2041.97	589.955	1.79372	1.50594e-13	1.44739e-11	PLXNB3	X	153764196	153779346	+	7007	protein_coding	plexin B3 [Source:HGNC Symbol;Acc:HGNC:9105]	-	1676	2091	2879	659	525	467	5.74145	7.4886	8.83687	2.28412	1.58381	2.50037
ENSG00000237515	50.4576	263.111	234.609	0.965048	0.838376	1.48555	182.726	1.09632	7.45156	1.5909e-13	1.52194e-11	SHISA9	16	12901620	13240413	+	10155	protein_coding	shisa family member 9 [Source:HGNC Symbol;Acc:HGNC:37231]	-	53	263	277	1	1	1	0.125278	0.649912	0.586663	0.00239159	0.00208159	0.00369437
ENSG00000163064	2022.11	2014.85	2414.7	828.011	689.984	986.405	2150.56	834.8	1.36797	2.2717e-13	2.16317e-11	EN1	2	118842171	118847678	-	2886	protein_coding	engrailed homeobox 1 [Source:HGNC Symbol;Acc:HGNC:3342]	Homeobox	2124	2014	2851	858	823	664	17.666	17.5122	21.2466	7.22033	6.02808	8.63161
ENSG00000112964	131.38	148.063	182.098	383.124	485.42	453.093	153.847	440.545	-1.51572	2.76361e-13	2.61944e-11	GHR	5	42423777	42721878	+	6610	protein_coding	growth hormone receptor [Source:HGNC Symbol;Acc:HGNC:4263]	-	138	148	215	397	579	305	0.501138	0.561874	0.699562	1.45866	1.85162	1.73109
ENSG00000137265	0.952031	0	0.846966	126.421	340.381	109.931	0.599666	192.244	-8.28767	2.7797e-13	2.62261e-11	IRF4	6	391739	411447	+	5898	protein_coding	interferon regulatory factor 4 [Source:HGNC Symbol;Acc:HGNC:6119]	IRF	1	0	1	131	406	74	0.00406982	0	0.00364657	0.539427	1.45511	0.470703
ENSG00000103742	674.038	621.263	962.153	111.946	220.493	172.324	752.485	168.254	2.16018	2.81914e-13	2.64767e-11	IGDCC4	15	65381464	65423072	-	7764	protein_coding	immunoglobulin superfamily DCC subclass member 4 [Source:HGNC Symbol;Acc:HGNC:13770]	-	708	621	1136	116	263	116	2.18891	2.00717	3.14689	0.362859	0.716053	0.560522
ENSG00000157542	319.882	990.42	1255.2	43.4271	83.8376	102.503	855.168	76.5892	3.48706	2.86261e-13	2.67628e-11	KCNJ6	21	37607376	38121345	-	19965	protein_coding	potassium voltage-gated channel subfamily J member 6 [Source:HGNC Symbol;Acc:HGNC:6267]	-	336	990	1482	45	100	69	0.403971	1.24436	1.5965	0.0547406	0.105878	0.129658
ENSG00000115468	207.543	579.245	357.42	46.3223	14.2524	8.9133	381.403	23.1627	4.01996	3.46545e-13	3.21069e-11	EFHD1	2	232606057	232682781	+	3052	protein_coding	EF-hand domain family member D1 [Source:HGNC Symbol;Acc:HGNC:29556]	-	218	579	422	48	17	6	1.71456	4.76072	2.97384	0.381964	0.117744	0.0737542
ENSG00000132359	11.4244	4.0017	5.08179	76.2388	62.8782	101.017	6.83595	80.0448	-3.54348	3.4901e-13	3.21903e-11	RAP1GAP2	17	2755705	3037739	+	7530	protein_coding	RAP1 GTPase activating protein 2 [Source:HGNC Symbol;Acc:HGNC:29176]	-	12	4	6	79	75	68	0.0382531	0.0133304	0.0171374	0.254799	0.210543	0.338793
ENSG00000112297	1493.74	1184.5	1145.1	434.271	565.065	439.723	1274.45	479.687	1.40723	3.5447e-13	3.25479e-11	CRYBG1	6	106360808	106571978	+	10374	protein_coding	crystallin beta-gamma domain containing 1 [Source:HGNC Symbol;Acc:HGNC:356]	-	1569	1184	1352	450	674	296	3.63042	2.86407	2.80298	1.05349	1.37337	1.07045
ENSG00000166435	556.938	463.196	465.831	203.625	222.17	196.093	495.322	207.296	1.25287	3.56772e-13	3.26137e-11	XRRA1	11	74807739	74949200	-	9086	protein_coding	X-ray radiation resistance associated 1 [Source:HGNC Symbol;Acc:HGNC:18868]	-	585	463	550	211	265	132	1.54548	1.27875	1.3019	0.563996	0.616522	0.545031
ENSG00000139629	843.499	893.378	757.187	354.173	397.39	407.041	831.355	386.201	1.10728	3.83753e-13	3.49249e-11	GALNT6	12	51351247	51392867	-	7347	protein_coding	polypeptide N-acetylgalactosaminyltransferase 6 [Source:HGNC Symbol;Acc:HGNC:4128]	-	886	893	894	367	474	274	2.8947	3.05014	2.61708	1.21317	1.36378	1.39914
ENSG00000182667	1972.61	3515.49	3223.55	848.277	441.824	469.434	2903.88	586.512	2.30696	4.03983e-13	3.66041e-11	NTM	11	131370478	132336822	+	6956	protein_coding	neurotrimin [Source:HGNC Symbol;Acc:HGNC:17941]	-	2072	3514	3806	879	527	316	7.15007	12.6771	11.7679	3.06899	1.6015	1.70431
ENSG00000174804	450.311	587.249	806.311	2154.95	1805.02	2050.06	614.624	2003.34	-1.70381	4.92146e-13	4.43968e-11	FZD4	11	86945679	86955391	-	7383	protein_coding	frizzled class receptor 4 [Source:HGNC Symbol;Acc:HGNC:4042]	-	473	587	952	2233	2153	1380	1.53783	1.99519	2.77328	7.34551	6.16434	7.0124
ENSG00000204959	25.7048	30.0127	29.6438	138.002	110.666	108.445	28.4538	119.038	-2.0672	4.99536e-13	4.48667e-11	ARHGEF34P	7	144272445	144286966	-	4532	unprocessed_pseudogene	Rho guanine nucleotide exchange factor 34, pseudogene [Source:HGNC Symbol;Acc:HGNC:38086]	-	27	30	35	143	132	73	0.143006	0.166115	0.166099	0.766323	0.615686	0.604301
ENSG00000162105	17.1366	52.022	20.3272	409.18	189.473	268.884	29.8286	289.179	-3.28401	5.21177e-13	4.66068e-11	SHANK2	11	70467856	71252577	-	18775	protein_coding	SH3 and multiple ankyrin repeat domains 2 [Source:HGNC Symbol;Acc:HGNC:14295]	-	18	52	24	424	226	181	0.023013	0.0695028	0.0274929	0.548469	0.254451	0.361675
ENSG00000176728	99.0112	94.0398	71.9921	0	0	0	88.3477	0	8.81793	6.09637e-13	5.40475e-11	TTTY14	Y	18872501	19077416	-	3239	lincRNA	testis-specific transcript, Y-linked 14 [Source:HGNC Symbol;Acc:HGNC:18495]	-	104	94	85	0	0	0	0.77073	0.728275	0.564413	0	0	0
ENSG00000087303	896.813	729.309	787.678	2040.11	2277.87	3446.47	804.6	2588.15	-1.68465	6.33476e-13	5.59199e-11	NID2	14	52004803	52069228	-	6392	protein_coding	nidogen 2 [Source:HGNC Symbol;Acc:HGNC:13389]	-	942	729	930	2114	2717	2320	3.53748	2.862	3.12921	8.03219	8.98521	13.6167
ENSG00000122861	765.433	834.353	854.588	1707.17	2611.54	2626.45	818.125	2315.05	-1.50023	6.51698e-13	5.72826e-11	PLAU	10	73909177	73917497	+	2950	protein_coding	plasminogen activator, urokinase [Source:HGNC Symbol;Acc:HGNC:9052]	-	804	834	1009	1769	3115	1768	6.54205	7.09452	7.35628	14.5637	22.3209	22.4844
ENSG00000186281	1027.24	879.373	705.522	334.872	247.321	314.936	870.712	299.043	1.54379	8.64474e-13	7.56617e-11	GPAT2	2	96021946	96039451	-	5684	protein_coding	glycerol-3-phosphate acyltransferase 2, mitochondrial [Source:HGNC Symbol;Acc:HGNC:27168]	-	1079	879	833	347	295	212	4.55667	3.88073	3.15195	1.48266	1.09709	1.39927
ENSG00000137672	21.8967	48.0203	87.2375	471.908	461.945	331.278	52.3848	421.71	-3.00516	9.17161e-13	7.9809e-11	TRPC6	11	101451564	101872562	-	5537	protein_coding	transient receptor potential cation channel subfamily C member 6 [Source:HGNC Symbol;Acc:HGNC:12338]	-	23	48	103	489	551	223	0.0997087	0.217543	0.400085	2.14487	2.10355	1.51095
ENSG00000114200	0	0	0	86.8543	108.151	53.4798	0	82.8282	-8.92758	9.19619e-13	7.9809e-11	BCHE	3	165772904	165837472	-	3082	protein_coding	butyrylcholinesterase [Source:HGNC Symbol;Acc:HGNC:983]	-	0	0	0	90	129	36	0	0	0	0.709212	0.884774	0.438218
ENSG00000150394	433.174	1227.52	1184.9	138.002	42.7572	98.0463	948.533	92.9351	3.35454	9.37464e-13	8.10158e-11	CDH8	16	61647242	62037035	-	13529	protein_coding	cadherin 8 [Source:HGNC Symbol;Acc:HGNC:1767]	-	455	1227	1399	143	51	66	0.807283	2.27592	2.22403	0.256706	0.0796856	0.18302
ENSG00000156675	163.749	243.103	164.311	24.1262	16.7675	46.052	190.388	28.9819	2.76283	9.47689e-13	8.15567e-11	RAB11FIP1	8	37858618	37899467	-	9602	protein_coding	RAB11 family interacting protein 1 [Source:HGNC Symbol;Acc:HGNC:30265]	-	172	243	194	25	20	31	0.429978	0.635073	0.434539	0.0632331	0.0440295	0.121121
ENSG00000134443	68.5462	133.056	79.6148	0	0	0	93.7391	0	8.90335	9.56062e-13	8.19345e-11	GRP	18	59220168	59230774	+	851	protein_coding	gastrin releasing peptide [Source:HGNC Symbol;Acc:HGNC:4605]	-	72	133	94	0	0	0	2.03087	3.92194	2.37568	0	0	0
ENSG00000178695	1773.63	1775.75	2429.94	4756.72	7841.33	6684.97	1993.11	6427.67	-1.68912	9.72455e-13	8.29936e-11	KCTD12	13	76880166	76886390	-	6225	protein_coding	potassium channel tetramerization domain containing 12 [Source:HGNC Symbol;Acc:HGNC:14678]	-	1863	1775	2869	4929	9353	4500	7.18379	7.15546	9.91243	19.2303	31.7605	27.1202
ENSG00000136531	0	3.00127	0	62.7281	197.018	98.0463	1.00042	119.264	-6.99031	9.7982e-13	8.32766e-11	SCN2A	2	165194993	165392310	+	23695	protein_coding	sodium voltage-gated channel alpha subunit 2 [Source:HGNC Symbol;Acc:HGNC:10588]	-	0	3	0	65	235	66	0	0.00317719	0	0.0666228	0.209646	0.104498
ENSG00000182240	2019.26	2256.96	2623.9	696.764	923.89	993.833	2300.04	871.496	1.40147	1.0122e-12	8.53232e-11	BACE2	21	41167801	41282518	+	9619	protein_coding	beta-secretase 2 [Source:HGNC Symbol;Acc:HGNC:934]	-	2121	2256	3098	722	1102	669	5.29286	5.88556	6.92693	1.82294	2.42174	2.60925
ENSG00000274602	445.551	317.134	295.591	116.771	87.1911	74.2775	352.759	92.7465	1.91878	1.04805e-12	8.79851e-11	PI4KAP1	22	18533646	18577968	-	4812	transcribed_unprocessed_pseudogene	phosphatidylinositol 4-kinase alpha pseudogene 1 [Source:HGNC Symbol;Acc:HGNC:33576]	-	468	317	349	121	104	50	2.33453	1.65315	1.55987	0.610697	0.45686	0.38982
ENSG00000132334	137.092	297.126	409.931	10.6155	36.0502	25.2543	281.383	23.9733	3.54928	1.18783e-12	9.93143e-11	PTPRE	10	127907061	128085855	+	11235	protein_coding	protein tyrosine phosphatase, receptor type E [Source:HGNC Symbol;Acc:HGNC:9669]	-	144	297	484	11	43	17	0.307659	0.66338	0.926534	0.0237786	0.0809041	0.056767
ENSG00000135643	23.8008	33.014	29.6438	118.701	108.989	153.012	28.8195	126.9	-2.13058	1.19351e-12	9.93854e-11	KCNMB4	12	70366276	70434292	+	4874	protein_coding	potassium calcium-activated channel subfamily M regulatory beta subunit 4 [Source:HGNC Symbol;Acc:HGNC:6289]	-	25	33	35	123	130	103	0.123122	0.169905	0.154444	0.612894	0.56381	0.792815
ENSG00000170689	232.296	152.064	116.034	26.0563	19.2827	34.1676	166.798	26.5022	2.68015	1.47805e-12	1.22583e-10	HOXB9	17	48621159	48626356	-	2581	protein_coding	homeobox B9 [Source:HGNC Symbol;Acc:HGNC:5120]	Homeobox	244	152	137	27	23	23	2.26925	1.47786	1.14162	0.254063	0.188371	0.334318
ENSG00000062282	14.2805	11.0047	14.3984	69.4834	93.8981	141.127	13.2278	101.503	-2.92518	1.60669e-12	1.32717e-10	DGAT2	11	75759512	75801535	+	7905	protein_coding	diacylglycerol O-acyltransferase 2 [Source:HGNC Symbol;Acc:HGNC:16940]	-	15	11	17	72	112	95	0.045548	0.0349196	0.0462526	0.221206	0.299496	0.45086
ENSG00000204287	0.952031	0	1.69393	57.9029	176.897	86.1619	0.881987	106.987	-6.86351	1.84906e-12	1.52126e-10	HLA-DRA	6	32439842	32445046	+	1280	protein_coding	major histocompatibility complex, class II, DR alpha [Source:HGNC Symbol;Acc:HGNC:4947]	-	1	0	2	60	211	58	0.018753	0	0.0336054	1.13843	3.48456	1.69996
ENSG00000184545	147.565	226.096	155.842	35.7068	21.7978	44.5665	176.501	34.0237	2.40366	2.22189e-12	1.82071e-10	DUSP8	11	1554044	1571920	-	4616	protein_coding	dual specificity phosphatase 8 [Source:HGNC Symbol;Acc:HGNC:3074]	-	155	226	184	37	26	30	0.80602	1.22863	0.857316	0.194671	0.119065	0.243824
ENSG00000168255	103.771	127.054	125.351	25.0912	33.535	23.7688	118.725	27.465	2.09178	2.23316e-12	1.82268e-10	POLR2J3	7	102537918	102572653	-	3190	protein_coding	RNA polymerase II subunit J3 [Source:HGNC Symbol;Acc:HGNC:33853]	-	109	127	148	26	40	16	0.820192	0.99906	0.997838	0.197947	0.26506	0.18817
ENSG00000176532	61.882	68.0288	35.5726	332.941	220.493	560.052	55.1611	371.162	-2.75001	2.62748e-12	2.13605e-10	PRR15	7	29563811	29567295	+	1982	protein_coding	proline rich 15 [Source:HGNC Symbol;Acc:HGNC:22310]	-	65	68	42	345	263	377	0.787208	0.860962	0.455758	4.22748	2.80496	7.13605
ENSG00000112139	324.643	272.115	392.145	774.933	966.648	833.393	329.634	858.325	-1.37987	3.36544e-12	2.72521e-10	MDGA1	6	37630679	37699306	-	14187	protein_coding	MAM domain containing glycosylphosphatidylinositol anchor 1 [Source:HGNC Symbol;Acc:HGNC:19267]	-	341	272	463	803	1153	561	0.576957	0.481124	0.701907	1.37465	1.71796	1.48352
ENSG00000181195	24.7528	18.0076	9.31662	994.964	248.159	1801.97	17.359	1015.03	-5.87181	3.97441e-12	3.20571e-10	PENK	8	56436674	56446734	-	3455	protein_coding	proenkephalin [Source:HGNC Symbol;Acc:HGNC:8831]	-	26	18	11	1031	296	1213	0.180636	0.130738	0.0684753	7.24731	1.811	13.1714
ENSG00000185760	144.709	150.064	70.2982	978.558	617.045	475.376	121.69	690.326	-2.50747	4.05436e-12	3.25742e-10	KCNQ5	6	72621792	73198851	+	7570	protein_coding	potassium voltage-gated channel subfamily Q member 5 [Source:HGNC Symbol;Acc:HGNC:6299]	-	152	150	83	1014	736	320	0.481978	0.497249	0.235815	3.25318	2.05521	1.58589
ENSG00000215790	619.772	465.197	531.894	1143.58	1247.5	1149.82	538.955	1180.3	-1.13113	4.15803e-12	3.32772e-10	SLC35E2A	1	1724838	1745999	-	7713	protein_coding	solute carrier family 35 member E2A [Source:HGNC Symbol;Acc:HGNC:20863]	-	651	465	628	1185	1488	774	2.02599	1.51289	1.75116	3.73131	4.07807	3.76476
ENSG00000099998	40.9373	26.011	6.77573	254.773	235.584	658.098	24.5747	382.818	-3.96516	4.4331e-12	3.53411e-10	GGT5	22	24219654	24245142	-	6054	protein_coding	gamma-glutamyltransferase 5 [Source:HGNC Symbol;Acc:HGNC:4260]	-	43	26	8	264	281	443	0.170493	0.107773	0.0284208	1.05908	0.981158	2.74525
ENSG00000188157	7831.41	8957.79	7241.56	3537.86	3000.55	4034.75	8010.25	3524.39	1.18503	4.83577e-12	3.84024e-10	AGRN	1	1020123	1056118	+	10758	protein_coding	agrin [Source:HGNC Symbol;Acc:HGNC:329]	-	8226	8954	8550	3666	3579	2716	18.3543	20.8864	17.0932	8.27612	7.03243	9.47149
ENSG00000146966	153.277	234.099	184.639	497.965	946.527	876.474	190.672	773.655	-2.02075	4.93887e-12	3.90703e-10	DENND2A	7	140518420	140673993	-	5148	protein_coding	DENN domain containing 2A [Source:HGNC Symbol;Acc:HGNC:22212]	-	161	234	218	516	1129	590	0.750701	1.14066	0.910766	2.43432	4.63586	4.29966
ENSG00000163536	19.9927	21.0089	12.7045	80.099	94.7365	108.445	17.902	94.4269	-2.40341	5.1242e-12	4.03811e-10	SERPINI1	3	167735243	167825568	+	2418	protein_coding	serpin family I member 1 [Source:HGNC Symbol;Acc:HGNC:8943]	-	21	21	15	83	113	73	0.20847	0.217942	0.133421	0.833658	0.987864	1.13263
ENSG00000169432	15.2325	24.0102	32.1847	261.528	189.473	102.503	23.8091	184.501	-2.95421	5.33215e-12	4.17691e-10	SCN9A	2	166195185	166376001	-	13741	protein_coding	sodium voltage-gated channel alpha subunit 9 [Source:HGNC Symbol;Acc:HGNC:10597]	-	16	24	38	271	226	69	0.02795	0.04383	0.0594777	0.478979	0.347668	0.188387
ENSG00000172159	17.1366	11.0047	16.0923	99.3999	118.211	66.8497	14.7445	94.8202	-2.69066	5.34096e-12	4.17691e-10	FRMD3	9	83242990	83538546	-	6486	protein_coding	FERM domain containing 3 [Source:HGNC Symbol;Acc:HGNC:24125]	-	18	11	19	103	141	45	0.0666155	0.0425593	0.0630037	0.385679	0.459534	0.260289
ENSG00000138028	59.978	93.0394	109.259	276.969	348.764	304.538	87.4253	310.09	-1.82502	5.87599e-12	4.57793e-10	CGREF1	2	27098889	27119115	-	4039	protein_coding	cell growth regulator with EF-hand domain 1 [Source:HGNC Symbol;Acc:HGNC:16962]	-	63	93	129	287	416	205	0.374409	0.577814	0.686918	1.72573	2.17718	1.90415
ENSG00000130303	166.605	201.085	264.253	30.8815	40.2421	8.9133	210.648	26.679	2.93599	5.91016e-12	4.58718e-10	BST2	19	17402939	17405648	-	1119	protein_coding	bone marrow stromal cell antigen 2 [Source:HGNC Symbol;Acc:HGNC:1119]	-	175	201	312	32	48	6	3.75394	4.50759	5.99672	0.694522	0.906747	0.20116
ENSG00000135472	48.5536	30.0127	44.8892	158.268	143.362	145.584	41.1518	149.071	-1.85309	5.97549e-12	4.62045e-10	FAIM2	12	49866896	49904217	-	6057	protein_coding	Fas apoptotic inhibitory molecule 2 [Source:HGNC Symbol;Acc:HGNC:17067]	-	51	30	53	164	171	98	0.202112	0.124292	0.188195	0.657586	0.596779	0.607
ENSG00000185652	784.474	1378.58	967.235	356.103	223.008	249.572	1043.43	276.228	1.91647	6.58132e-12	5.0685e-10	NTF3	12	5432112	5521536	+	2919	protein_coding	neurotrophin 3 [Source:HGNC Symbol;Acc:HGNC:8023]	-	824	1378	1142	369	266	168	6.77599	11.8466	8.41436	3.07014	1.92629	2.15921
ENSG00000162738	61.882	61.0259	89.7784	0	0	0	70.8954	0	8.50396	6.60423e-12	5.0685e-10	VANGL2	1	160400586	160428678	+	5340	protein_coding	VANGL planar cell polarity protein 2 [Source:HGNC Symbol;Acc:HGNC:15511]	-	65	61	106	0	0	0	0.292181	0.28666	0.426927	0	0	0
ENSG00000146707	161.845	137.058	127.045	37.6369	39.4037	46.052	141.983	41.0309	1.80258	6.72507e-12	5.14206e-10	POMZP3	7	76609986	76627261	-	1861	protein_coding	POM121 and ZP3 fusion [Source:HGNC Symbol;Acc:HGNC:9203]	-	170	137	150	39	47	31	2.19272	1.84737	1.73354	0.508961	0.533859	0.624936
ENSG00000169169	1135.77	1306.55	1696.47	496.035	586.863	482.804	1379.6	521.9	1.40109	7.19655e-12	5.46194e-10	CPT1C	19	49690898	49713731	+	5864	protein_coding	carnitine palmitoyltransferase 1C [Source:HGNC Symbol;Acc:HGNC:18540]	-	1193	1306	2003	514	700	325	4.88345	5.58892	7.34642	2.1288	2.52336	2.07926
ENSG00000138741	25.7048	23.0097	28.7968	105.19	94.7365	108.445	25.8371	102.791	-1.98404	7.38687e-12	5.58577e-10	TRPC3	4	121879027	121951754	-	4358	protein_coding	transient receptor potential cation channel subfamily C member 3 [Source:HGNC Symbol;Acc:HGNC:12335]	-	27	23	34	109	113	73	0.148716	0.13244	0.167796	0.607443	0.548108	0.628428
ENSG00000143196	2434.34	1233.52	1744.75	194.94	160.968	453.093	1804.21	269.667	2.74827	7.68493e-12	5.78987e-10	DPT	1	168695459	168729264	-	1786	protein_coding	dermatopontin [Source:HGNC Symbol;Acc:HGNC:3011]	-	2557	1233	2060	202	192	305	34.366	17.3245	24.807	2.74686	2.27245	6.40676
ENSG00000176887	120.908	76.0322	65.2164	0	0	4.45665	87.3855	1.48555	6.3389	7.85296e-12	5.88322e-10	SOX11	2	5692667	5701385	+	8719	protein_coding	SRY-box 11 [Source:HGNC Symbol;Acc:HGNC:11191]	HMG	127	76	77	0	0	3	0.349637	0.218739	0.189939	0	0	0.0129085
ENSG00000101230	8.56828	5.00212	14.3984	62.7281	97.2516	83.1908	9.32294	81.0568	-3.09945	7.86603e-12	5.88322e-10	ISM1	20	13221771	13300651	+	2593	protein_coding	isthmin 1 [Source:HGNC Symbol;Acc:HGNC:16213]	-	9	5	17	65	116	56	0.0833144	0.048389	0.141005	0.608803	0.94565	0.810225
ENSG00000145423	7462.97	3660.55	9111.66	907.145	1349.79	1645.99	6745.06	1300.97	2.37485	8.77695e-12	6.54074e-10	SFRP2	4	153780592	153789120	-	2032	protein_coding	secreted frizzled related protein 2 [Source:HGNC Symbol;Acc:HGNC:10777]	-	7839	3659	10758	940	1610	1108	92.6012	45.1874	113.867	11.2349	16.7486	20.4567
ENSG00000095303	1480.41	1348.57	1748.98	4401.58	3084.39	4260.56	1525.99	3915.51	-1.35891	8.8092e-12	6.54107e-10	PTGS1	9	122370530	122395703	+	5791	protein_coding	prostaglandin-endoperoxide synthase 1 [Source:HGNC Symbol;Acc:HGNC:9604]	-	1555	1348	2065	4561	3679	2868	6.4455	5.84137	7.6693	19.1281	13.4292	18.58
ENSG00000240563	1.90406	2.00085	2.5409	90.7145	107.312	29.711	2.1486	75.9125	-5.14578	9.83636e-12	7.27749e-10	L1TD1	1	62194831	62212328	+	3849	protein_coding	LINE1 type transposase domain containing 1 [Source:HGNC Symbol;Acc:HGNC:25595]	-	2	2	3	94	128	20	0.0124727	0.0130395	0.0167634	0.593125	0.702971	0.194941
ENSG00000108511	932.038	802.34	929.121	452.607	440.147	377.33	887.833	423.361	1.06503	1.1328e-11	8.35107e-10	HOXB6	17	48595751	48604992	-	2604	protein_coding	homeobox B6 [Source:HGNC Symbol;Acc:HGNC:5117]	Homeobox	979	802	1097	469	525	254	9.02447	7.7288	9.06055	4.37419	4.2618	3.65943
ENSG00000121743	5.71219	9.00381	3.38786	81.064	71.262	46.052	6.03462	66.126	-3.48575	1.15918e-11	8.51504e-10	GJA3	13	20138255	20161049	-	5211	protein_coding	gap junction protein alpha 3 [Source:HGNC Symbol;Acc:HGNC:4277]	-	6	9	4	84	85	31	0.0276382	0.0433411	0.0165093	0.391493	0.344805	0.223183
ENSG00000254245	17.1366	35.0148	18.6332	103.26	132.463	129.243	23.5949	121.655	-2.37412	1.3823e-11	1.01178e-09	PCDHGA3	5	141343829	141512979	+	4876	protein_coding	protocadherin gamma subfamily A, 3 [Source:HGNC Symbol;Acc:HGNC:8701]	-	18	35	22	107	158	87	0.0886112	0.180129	0.0970394	0.532949	0.684965	0.669385
ENSG00000144891	349.395	301.128	398.074	140.897	114.858	142.613	349.532	132.789	1.40321	1.46061e-11	1.06532e-09	AGTR1	3	148697784	148743008	+	3478	protein_coding	angiotensin II receptor type 1 [Source:HGNC Symbol;Acc:HGNC:336]	-	367	301	470	146	137	96	2.53289	2.17178	2.90641	1.0195	0.832657	1.03553
ENSG00000196338	10.4723	7.00297	6.77573	94.5747	46.9491	96.5607	8.08368	79.3615	-3.29019	1.66225e-11	1.2081e-09	NLGN3	X	71144831	71171201	+	4006	protein_coding	neuroligin 3 [Source:HGNC Symbol;Acc:HGNC:14289]	-	11	7	8	98	56	65	0.0659116	0.0438496	0.0429505	0.594129	0.295496	0.608727
ENSG00000169291	5.71219	3.00127	0.846966	134.142	93.0597	35.6532	3.18681	87.6182	-4.81195	1.89064e-11	1.36925e-09	SHE	1	154469772	154502113	-	8441	protein_coding	Src homology 2 domain containing E [Source:HGNC Symbol;Acc:HGNC:27004]	-	6	3	1	139	111	24	0.0170623	0.00891879	0.00254797	0.399933	0.277974	0.106669
ENSG00000153707	56.1698	61.0259	48.277	284.689	238.937	150.04	55.1576	224.556	-2.03396	1.90496e-11	1.37478e-09	PTPRD	9	8314246	10612723	-	11165	protein_coding	protein tyrosine phosphatase, receptor type D [Source:HGNC Symbol;Acc:HGNC:9668]	-	59	61	57	295	285	101	0.126845	0.137104	0.109801	0.641696	0.539587	0.339377
ENSG00000184985	1412.81	1315.56	1117.15	386.984	235.584	478.347	1281.84	366.972	1.80934	1.96217e-11	1.41112e-09	SORCS2	4	7192538	7742836	+	6317	protein_coding	sortilin related VPS10 domain containing receptor 2 [Source:HGNC Symbol;Acc:HGNC:16698]	-	1484	1315	1319	401	281	322	5.63901	5.22389	4.49079	1.5417	0.940309	1.91234
ENSG00000117114	1309.04	1262.53	1428.83	4819.45	3064.26	3118.17	1333.47	3667.29	-1.45964	2.02628e-11	1.45215e-09	ADGRL2	1	81306160	81992436	+	7754	protein_coding	adhesion G protein-coupled receptor L2 [Source:HGNC Symbol;Acc:HGNC:18582]	-	1375	1262	1687	4994	3655	2099	4.25654	4.08425	4.67927	15.6419	9.96407	10.1556
ENSG00000198807	2.85609	5.00212	2.5409	55.0077	42.7572	50.5087	3.46637	49.4245	-3.8505	2.0747e-11	1.47663e-09	PAX9	14	36657568	36679715	+	6035	protein_coding	paired box 9 [Source:HGNC Symbol;Acc:HGNC:8623]	PAX	3	5	3	57	51	34	0.0119323	0.0207908	0.0106914	0.229384	0.178636	0.21136
ENSG00000203706	198.974	339.144	219.364	65.6232	30.1815	50.5087	252.494	48.7712	2.37834	2.0748e-11	1.47663e-09	SERTAD4-AS1	1	210231456	210234047	-	1004	antisense	SERTAD4 antisense RNA 1 [Source:HGNC Symbol;Acc:HGNC:32019]	-	209	339	259	68	36	34	4.99681	8.47315	5.54824	1.64491	0.757956	1.27047
ENSG00000260604	52.3617	79.0335	70.2982	261.528	237.26	181.237	67.2311	226.675	-1.75892	2.10535e-11	1.4932e-09	AL590004.3	6	3904920	3911979	-	7060	lincRNA	novel transcript	-	55	79	83	271	283	122	0.186998	0.280803	0.25285	0.932246	0.847338	0.648299
ENSG00000040731	68.5462	70.0297	104.177	248.017	248.159	237.688	80.9176	244.621	-1.59192	2.14023e-11	1.50755e-09	CDH10	5	24487100	24644978	-	3660	protein_coding	cadherin 10 [Source:HGNC Symbol;Acc:HGNC:1749]	-	72	70	123	257	296	160	0.472206	0.47995	0.722792	1.70537	1.70957	1.64006
ENSG00000164694	897.765	718.304	740.248	2477.28	1608.84	2516.52	785.439	2200.88	-1.48587	2.45489e-11	1.72328e-09	FNDC1	6	159169397	159272109	+	6854	protein_coding	fibronectin type III domain containing 1 [Source:HGNC Symbol;Acc:HGNC:21184]	-	943	718	874	2567	1919	1694	3.30254	2.62881	2.74256	9.09594	5.91842	9.27234
ENSG00000129467	19.0406	76.0322	130.433	738.261	772.983	720.491	75.1685	743.912	-3.30433	2.96691e-11	2.07562e-09	ADCY4	14	24318349	24335093	-	8067	protein_coding	adenylate cyclase 4 [Source:HGNC Symbol;Acc:HGNC:235]	-	20	76	154	765	922	485	0.0595111	0.236418	0.41058	2.30311	2.41598	2.25554
ENSG00000188290	134.236	190.081	252.396	35.7068	10.0605	28.2254	192.238	24.6642	2.98142	3.05637e-11	2.13096e-09	HES4	1	998962	1000172	-	1118	protein_coding	hes family bHLH transcription factor 4 [Source:HGNC Symbol;Acc:HGNC:24149]	bHLH	141	190	298	37	12	19	3.02731	4.26472	5.73276	0.803759	0.22689	0.637576
ENSG00000112619	186.598	141.06	181.251	57.9029	52.8177	53.4798	169.636	54.7334	1.63214	3.28348e-11	2.28158e-09	PRPH2	6	42696600	42722574	-	2976	protein_coding	peripherin 2 [Source:HGNC Symbol;Acc:HGNC:9942]	-	196	141	214	60	63	36	1.58089	1.18895	1.54657	0.489648	0.447489	0.453826
ENSG00000103175	268.473	767.325	627.602	65.6232	15.0908	68.3353	554.466	49.6831	3.49336	3.65448e-11	2.53082e-09	WFDC1	16	84294646	84329851	+	8785	protein_coding	WAP four-disulfide core domain 1 [Source:HGNC Symbol;Acc:HGNC:15466]	-	282	767	741	68	18	46	0.770526	2.19095	1.81412	0.187989	0.0433118	0.196443
ENSG00000023445	160.893	200.085	146.525	35.7068	57.0096	37.1387	169.168	43.285	1.94824	3.83749e-11	2.64864e-09	BIRC3	11	102317450	102339403	+	7518	protein_coding	baculoviral IAP repeat containing 3 [Source:HGNC Symbol;Acc:HGNC:591]	-	169	200	173	37	68	25	0.53959	0.667585	0.494918	0.119527	0.191197	0.124755
ENSG00000166432	51.4097	69.0292	60.1346	4.82524	5.86863	10.3988	60.1912	7.03091	3.16967	3.93138e-11	2.70437e-09	ZMAT1	X	101882288	101932031	-	7514	protein_coding	zinc finger matrin-type 1 [Source:HGNC Symbol;Acc:HGNC:29377]	-	54	69	71	5	7	7	0.172505	0.230439	0.203225	0.0161609	0.0196926	0.03495
ENSG00000173320	8.56828	10.0042	18.6332	94.5747	67.0701	132.214	12.4019	97.9529	-2.95816	3.99484e-11	2.73887e-09	STOX2	4	183797692	184023526	+	11316	protein_coding	storkhead box 2 [Source:HGNC Symbol;Acc:HGNC:25450]	-	9	10	22	98	80	89	0.019091	0.0221761	0.0418137	0.210329	0.149442	0.295065
ENSG00000120833	669.278	644.273	754.646	2013.09	1332.18	1856.94	689.399	1734.07	-1.3298	4.09658e-11	2.79928e-09	SOCS2	12	93569814	93583487	+	6776	protein_coding	suppressor of cytokine signaling 2 [Source:HGNC Symbol;Acc:HGNC:19382]	-	703	644	891	2086	1589	1250	2.49036	2.38502	2.82809	7.47665	4.95708	6.92081
ENSG00000276012	51.4097	101.043	55.8997	4.82524	7.54538	4.45665	69.4507	5.60909	3.58842	4.44312e-11	3.02603e-09	AL160153.1	13	101717564	101723106	+	429	antisense	novel transcript, antisense to FGF14	-	54	101	66	5	9	3	3.02146	5.90803	3.30884	0.28306	0.443466	0.262352
ENSG00000163879	237.056	191.081	227.834	72.3786	88.0295	81.7052	218.657	80.7044	1.43765	4.65444e-11	3.15949e-09	DNALI1	1	37556919	37566857	+	4456	protein_coding	dynein axonemal light intermediate chain 1 [Source:HGNC Symbol;Acc:HGNC:14353]	-	249	191	269	75	105	55	1.34133	1.07564	1.29836	0.408773	0.498103	0.46306
ENSG00000110076	436.982	466.198	301.52	118.701	73.7771	132.214	401.567	108.231	1.9015	5.56196e-11	3.7631e-09	NRXN2	11	64606174	64723188	-	10580	protein_coding	neurexin 2 [Source:HGNC Symbol;Acc:HGNC:8009]	-	459	466	356	123	88	89	1.04137	1.1053	0.723691	0.282348	0.175822	0.315591
ENSG00000123243	448.407	500.212	554.763	18.3359	51.1409	106.96	501.127	58.8121	3.11208	6.27875e-11	4.23414e-09	ITIH5	10	7559270	7666998	-	14628	protein_coding	inter-alpha-trypsin inhibitor heavy chain family member 5 [Source:HGNC Symbol;Acc:HGNC:21449]	-	471	500	655	19	61	72	0.772887	0.857756	0.963042	0.0315453	0.0881495	0.184658
ENSG00000129990	0.952031	2.00085	2.5409	34.7417	59.5247	56.4509	1.83126	50.2391	-4.75928	6.6032e-11	4.43838e-09	SYT5	19	55171199	55180441	-	5347	protein_coding	synaptotagmin 5 [Source:HGNC Symbol;Acc:HGNC:11513]	-	1	2	3	36	71	38	0.00448921	0.00938639	0.012067	0.163515	0.280688	0.266621
ENSG00000168528	599.78	900.381	812.24	2063.27	2138.7	1672.73	770.8	1958.23	-1.34588	6.82711e-11	4.57394e-09	SERINC2	1	31409565	31434680	+	3549	protein_coding	serine incorporator 2 [Source:HGNC Symbol;Acc:HGNC:23231]	-	630	900	959	2138	2551	1126	4.26103	6.36378	5.81168	14.6308	15.1943	11.9029
ENSG00000145526	0.952031	0	0	80.099	82.9992	84.6763	0.317344	82.5915	-7.95122	6.96363e-11	4.65026e-09	CDH18	5	19472951	20575873	-	4853	protein_coding	cadherin 18 [Source:HGNC Symbol;Acc:HGNC:1757]	-	1	0	0	83	99	57	0.00494618	0	0	0.415369	0.431221	0.440641
ENSG00000198732	0	0	0	48.2524	40.2421	59.422	0	49.3055	-8.16085	7.31662e-11	4.87017e-09	SMOC1	14	69854131	70032366	+	4369	protein_coding	SPARC related modular calcium binding 1 [Source:HGNC Symbol;Acc:HGNC:20318]	-	0	0	0	50	48	40	0	0	0	0.277942	0.232239	0.343477
ENSG00000105464	194.214	129.055	127.892	590.609	379.784	514	150.387	494.798	-1.71771	7.48951e-11	4.96917e-09	GRIN2D	19	48394875	48444931	+	5093	protein_coding	glutamate ionotropic receptor NMDA type subunit 2D [Source:HGNC Symbol;Acc:HGNC:4588]	-	204	129	151	612	453	346	0.961471	0.635616	0.637665	2.91839	1.88018	2.54872
ENSG00000099957	154.229	196.083	255.784	50.1825	36.0502	62.3931	202.032	49.5419	2.04922	7.62631e-11	5.04366e-09	P2RX6	22	21009808	21028830	+	4730	protein_coding	purinergic receptor P2X 6 [Source:HGNC Symbol;Acc:HGNC:8538]	-	162	196	302	52	43	42	0.822117	1.03986	1.3732	0.266998	0.192169	0.333126
ENSG00000076770	58.0739	39.0165	81.3087	220.031	451.885	270.37	59.4664	314.095	-2.3989	7.73158e-11	5.09689e-09	MBNL3	X	132369317	132489968	-	12199	protein_coding	muscleblind like splicing regulator 3 [Source:HGNC Symbol;Acc:HGNC:20564]	-	61	39	96	228	539	182	0.120029	0.0802267	0.169253	0.453917	0.933985	0.559716
ENSG00000168077	3992.82	2349	2470.6	8254.05	9745.28	7912.04	2937.47	8637.12	-1.55609	8.51702e-11	5.59675e-09	SCARA3	8	27633868	27676776	+	4031	protein_coding	scavenger receptor class A member 3 [Source:HGNC Symbol;Acc:HGNC:19000]	-	4194	2348	2917	8553	11624	5326	24.9744	14.6172	15.5637	51.5314	60.9562	49.5688
ENSG00000116106	309.41	156.066	248.161	858.892	690.822	808.139	237.879	785.951	-1.72302	8.55888e-11	5.60634e-09	EPHA4	2	221418027	221574202	-	7554	protein_coding	EPH receptor A4 [Source:HGNC Symbol;Acc:HGNC:3388]	-	325	156	293	890	824	544	1.03273	0.518235	0.834218	2.8614	2.30582	2.70173
ENSG00000204257	75.2105	68.0288	90.6253	273.109	342.896	196.093	77.9549	270.699	-1.79957	9.00255e-11	5.87824e-09	HLA-DMA	6	32948613	32969094	-	2534	protein_coding	major histocompatibility complex, class II, DM alpha [Source:HGNC Symbol;Acc:HGNC:4934]	-	79	68	107	283	409	132	0.748342	0.673412	0.908168	2.71235	3.41187	1.95428
ENSG00000237659	41.8894	55.0233	62.6755	0	0	0	53.196	0	8.08866	9.30657e-11	6.05752e-09	RNASEH2CP1	Y	2789827	2790328	+	502	processed_pseudogene	ribonuclease H2 subunit C pseudogene 1 [Source:HGNC Symbol;Acc:HGNC:24117]	-	44	55	74	0	0	0	2.10392	2.7494	3.17042	0	0	0
ENSG00000081913	1192.89	1281.54	1123.08	604.12	619.56	470.919	1199.17	564.866	1.08187	9.95121e-11	6.43928e-09	PHLPP1	18	62715450	62980433	+	9142	protein_coding	PH domain and leucine rich repeat protein phosphatase 1 [Source:HGNC Symbol;Acc:HGNC:20610]	-	1253	1281	1326	626	739	317	3.28995	3.51631	3.11955	1.66303	1.70875	1.30088
ENSG00000116833	0	0	0	63.6931	37.7269	46.052	0	49.1574	-8.16538	9.95571e-11	6.43928e-09	NR5A2	1	200027602	200177424	+	7559	protein_coding	nuclear receptor subfamily 5 group A member 2 [Source:HGNC Symbol;Acc:HGNC:7984]	SF-like	0	0	0	66	45	31	0	0	0	0.212054	0.125841	0.153857
ENSG00000276547	520.761	495.21	370.124	1017.16	1019.47	1050.28	462.032	1028.97	-1.15598	1.00613e-10	6.48718e-09	PCDHGB5	5	141397987	141512979	+	4851	protein_coding	protocadherin gamma subfamily B, 5 [Source:HGNC Symbol;Acc:HGNC:8712]	-	547	495	437	1054	1216	707	2.70667	2.56066	1.93749	5.27686	5.2988	5.46775
ENSG00000149531	524.569	452.192	481.923	177.569	232.23	228.775	486.228	212.858	1.19399	1.01758e-10	6.53988e-09	FRG1BP	20	30377372	30399257	+	761	unprocessed_pseudogene	FSHD region gene 1 family member B, pseudogene [Source:HGNC Symbol;Acc:HGNC:15792]	-	551	452	569	184	277	154	17.3799	14.905	16.0811	5.87218	7.69432	7.592
ENSG00000113494	362.724	302.128	273.57	118.701	103.12	66.8497	312.807	96.2236	1.68553	1.02066e-10	6.53988e-09	PRLR	5	35048756	35230589	-	13108	protein_coding	prolactin receptor [Source:HGNC Symbol;Acc:HGNC:9446]	-	381	302	323	123	123	45	0.6977	0.578162	0.529975	0.227895	0.198355	0.128794
ENSG00000142611	11.4244	8.00339	11.8575	132.212	80.4841	51.9942	10.4284	88.23	-3.08332	1.46188e-10	9.30897e-09	PRDM16	1	3069168	3438621	+	9767	protein_coding	PR/SET domain 16 [Source:HGNC Symbol;Acc:HGNC:14000]	zf-C2H2	12	8	14	137	96	35	0.0294917	0.0205545	0.0308287	0.340663	0.207771	0.13444
ENSG00000152402	72.3544	97.0411	72.839	211.345	308.522	426.353	80.7448	315.407	-1.96305	1.82309e-10	1.15733e-08	GUCY1A2	11	106674012	107018524	-	16361	protein_coding	guanylate cyclase 1 soluble subunit alpha 2 [Source:HGNC Symbol;Acc:HGNC:4684]	-	76	97	86	219	368	287	0.111502	0.148779	0.113052	0.325087	0.475459	0.658101
ENSG00000280241	90.4429	113.048	92.3193	24.1262	28.5048	22.2832	98.6034	24.9714	1.96443	1.85103e-10	1.17145e-08	AC079298.3	4	154142122	154298819	+	1376	antisense	novel transcript, antisense to DCHS2	-	95	113	109	25	34	15	1.65724	2.06081	1.70372	0.441253	0.522319	0.408972
ENSG00000005513	3.80812	2.00085	2.5409	99.3999	25.9897	86.1619	2.78329	70.5171	-4.65615	1.95849e-10	1.23327e-08	SOX8	16	981808	986979	+	4432	protein_coding	SRY-box 8 [Source:HGNC Symbol;Acc:HGNC:11203]	HMG	4	2	3	103	31	58	0.0216641	0.0113242	0.0145583	0.564421	0.147855	0.490963
ENSG00000163491	139.949	136.058	135.515	274.074	301.815	300.081	137.174	291.99	-1.08928	2.07143e-10	1.29894e-08	NEK10	3	27110085	27369460	-	9582	protein_coding	NIMA related kinase 10 [Source:HGNC Symbol;Acc:HGNC:18592]	-	147	136	160	284	360	202	0.368249	0.356173	0.359131	0.719827	0.794185	0.790889
ENSG00000122986	94.2511	89.0377	116.034	22.1961	29.3432	20.7977	99.7744	24.1123	2.03041	2.24913e-10	1.40608e-08	HVCN1	12	110627841	110704950	-	3688	protein_coding	hydrogen voltage gated channel 1 [Source:HGNC Symbol;Acc:HGNC:28240]	-	99	89	137	23	35	14	0.644353	0.605589	0.798948	0.151462	0.20061	0.142416
ENSG00000137869	20.9447	11.0047	33.0317	121.596	555.005	178.266	21.6603	284.956	-3.71339	2.3386e-10	1.45758e-08	CYP19A1	15	51208057	51338610	-	8437	protein_coding	cytochrome P450 family 19 subfamily A member 1 [Source:HGNC Symbol;Acc:HGNC:2594]	-	22	11	39	126	662	120	0.0625914	0.0327177	0.0994181	0.362701	1.65861	0.533597
ENSG00000196436	14.2805	6.00254	17.7863	78.1689	71.262	108.445	12.6898	85.9586	-2.73635	2.6947e-10	1.67446e-08	NPIPB15	16	74377878	74392080	+	1702	protein_coding	nuclear pore complex interacting protein family member B15 [Source:HGNC Symbol;Acc:HGNC:34409]	-	15	6	21	81	85	73	0.211549	0.0884648	0.265368	1.15582	1.05569	1.6091
ENSG00000176692	24.7528	17.0072	5.92876	286.619	123.241	105.474	15.8963	171.778	-3.44511	2.8027e-10	1.73633e-08	FOXC2	16	86566829	86569728	+	2900	protein_coding	forkhead box C2 [Source:HGNC Symbol;Acc:HGNC:3801]	Fork	26	17	7	297	147	71	0.215206	0.147106	0.0519146	2.48728	1.07151	0.918503
ENSG00000107731	4537.38	3877.64	2601.03	1428.27	970.84	1256.77	3672.02	1218.63	1.59158	3.03565e-10	1.87499e-08	UNC5B	10	71212570	71302864	+	6841	protein_coding	unc-5 netrin receptor B [Source:HGNC Symbol;Acc:HGNC:12568]	-	4766	3876	3071	1480	1158	846	16.723	14.2181	9.65493	5.25422	3.5782	4.6395
ENSG00000156804	2187.77	4043.71	3227.79	638.862	1143.54	880.931	3153.09	887.779	1.82811	3.40203e-10	2.08875e-08	FBXO32	8	123497889	123541206	-	7395	protein_coding	F-box protein 32 [Source:HGNC Symbol;Acc:HGNC:16731]	-	2298	4042	3811	662	1364	593	7.45919	13.7163	11.0838	2.17413	3.89898	3.00841
ENSG00000197978	153.277	92.039	125.351	27.0213	20.9594	35.6532	123.556	27.878	2.17767	3.42018e-10	2.09364e-08	GOLGA6L9	15	82430018	82439153	+	6576	protein_coding	golgin A6 family-like 9 [Source:HGNC Symbol;Acc:HGNC:37229]	-	161	92	148	28	25	24	0.587684	0.351079	0.484049	0.10341	0.0803625	0.136921
ENSG00000158125	70.4503	91.0386	94.0132	20.266	20.121	11.8844	85.1674	17.4238	2.25197	3.5808e-10	2.18546e-08	XDH	2	31334321	31414715	-	6037	protein_coding	xanthine dehydrogenase [Source:HGNC Symbol;Acc:HGNC:12805]	-	74	91	111	21	24	8	0.294232	0.378267	0.395449	0.084482	0.084036	0.0497152
ENSG00000101311	39.9853	16.0068	15.2454	132.212	119.888	166.382	23.7458	139.494	-2.55403	3.87808e-10	2.35293e-08	FERMT1	20	6074845	6123544	-	5359	protein_coding	fermitin family member 1 [Source:HGNC Symbol;Acc:HGNC:15889]	-	42	16	18	137	143	112	0.188125	0.074923	0.07224	0.620873	0.564063	0.784069
ENSG00000285844	7.61625	8.00339	5.92876	71.4135	45.2723	50.5087	7.1828	55.7315	-2.96514	4.1056e-10	2.48364e-08	FO393414.3	6	72614386	72622073	-	3938	bidirectional_promoter_lncRNA	novel transcript	-	8	8	7	74	54	34	0.0487634	0.0509792	0.0382306	0.456375	0.289863	0.323909
ENSG00000236017	303.698	456.193	496.322	159.233	141.686	129.243	418.738	143.387	1.54313	4.18833e-10	2.52626e-08	ASMTL-AS1	X	1401769	1414028	+	1335	antisense	ASMTL antisense RNA 1 [Source:HGNC Symbol;Acc:HGNC:25811]	-	319	456	586	165	169	87	5.73574	8.57161	9.44073	3.00171	2.67597	2.44488
ENSG00000076944	201.831	276.117	283.734	97.4698	96.4133	80.2197	253.894	91.3676	1.46693	4.32509e-10	2.60112e-08	STXBP2	19	7636881	7647873	+	6036	protein_coding	syntaxin binding protein 2 [Source:HGNC Symbol;Acc:HGNC:11445]	-	212	276	335	101	115	54	0.843076	1.14746	1.19367	0.406385	0.402739	0.335633
ENSG00000215808	0	5.00212	8.46966	78.1689	50.3026	127.757	4.49059	85.4096	-4.21955	4.35518e-10	2.61158e-08	LINC01139	1	238476542	238486054	-	5959	lincRNA	long intergenic non-protein coding RNA 1139 [Source:HGNC Symbol;Acc:HGNC:27924]	-	0	5	10	81	60	86	0	0.021056	0.0360924	0.330124	0.21284	0.541434
ENSG00000143153	1374.73	1806.77	1548.25	579.994	246.483	445.665	1576.58	424.047	1.89581	4.49528e-10	2.68776e-08	ATP1B1	1	169105697	169132722	+	2962	protein_coding	ATPase Na+/K+ transporting subunit beta 1 [Source:HGNC Symbol;Acc:HGNC:804]	-	1444	1806	1828	601	294	300	11.7021	15.3007	13.2733	4.92783	2.09815	3.79976
ENSG00000138944	1105.31	923.391	851.201	1760.25	2032.22	2005.49	959.967	1932.65	-1.00962	4.5619e-10	2.71968e-08	SHISAL1	22	44243667	44312851	-	6751	protein_coding	shisa like 1 [Source:HGNC Symbol;Acc:HGNC:29335]	-	1161	923	1005	1824	2424	1350	4.12804	3.43093	3.20175	6.5618	7.58996	7.50215
ENSG00000261786	847.308	730.309	671.644	300.13	386.491	289.682	749.754	325.434	1.19955	4.64004e-10	2.75828e-08	AC006058.1	3	44117299	44122365	+	5067	lincRNA	novel transcript	-	890	730	793	311	461	195	4.21618	3.61535	3.36598	1.49065	1.9232	1.44379
ENSG00000135083	40.9373	44.0186	41.5013	0	0	0	42.1524	0	7.75147	5.74849e-10	3.40735e-08	CCNJL	5	160249106	160345396	-	9209	protein_coding	cyclin J like [Source:HGNC Symbol;Acc:HGNC:25876]	-	43	44	49	0	0	0	0.112082	0.1199	0.114439	0	0	0
ENSG00000259479	14.2805	5.00212	5.08179	75.2737	52.8177	77.2486	8.12146	68.4467	-3.07596	5.77594e-10	3.41378e-08	SORD2P	15	44825747	44884694	-	2925	transcribed_unprocessed_pseudogene	sorbitol dehydrogenase 2, pseudogene [Source:HGNC Symbol;Acc:HGNC:49919]	-	15	5	6	78	63	52	0.123096	0.0428966	0.0441179	0.647642	0.455292	0.666957
ENSG00000232725	84.7308	70.0297	80.4617	5.79029	9.22214	20.7977	78.4074	11.9367	2.80247	6.37395e-10	3.75643e-08	U52111.1	X	153735626	153766478	-	1087	antisense	novel transcript	-	89	70	95	6	11	14	1.96535	1.61602	1.87968	0.134056	0.213914	0.483191
ENSG00000075461	89.4909	36.0153	34.7256	0	0	0	53.4106	0	8.09251	6.53036e-10	3.83761e-08	CACNG4	17	66964910	67033398	+	3380	protein_coding	calcium voltage-gated channel auxiliary subunit gamma 4 [Source:HGNC Symbol;Acc:HGNC:1408]	-	94	36	41	0	0	0	0.667561	0.267279	0.260889	0	0	0
ENSG00000113389	621.676	931.395	949.449	5008.6	2033.9	3237.01	834.173	3426.5	-2.03821	6.63201e-10	3.88624e-08	NPR3	5	32689070	32791724	+	9866	protein_coding	natriuretic peptide receptor 3 [Source:HGNC Symbol;Acc:HGNC:7945]	-	653	931	1121	5190	2426	2179	1.58874	2.36803	2.44373	12.7759	5.19786	8.28584
ENSG00000187720	418.894	496.21	669.95	1336.59	2170.56	1418.7	528.351	1641.95	-1.63594	7.08529e-10	4.13969e-08	THSD4	15	71096952	71783383	+	15837	protein_coding	thrombospondin type 1 domain containing 4 [Source:HGNC Symbol;Acc:HGNC:25835]	-	440	496	791	1385	2589	955	0.666898	0.785937	1.07422	2.12394	3.45569	2.2623
ENSG00000165171	50.4576	38.0161	25.409	166.953	132.463	135.185	37.9609	144.867	-1.939	7.19118e-10	4.1782e-08	METTL27	7	73834590	73842535	-	1469	protein_coding	methyltransferase like 27 [Source:HGNC Symbol;Acc:HGNC:19068]	-	53	38	30	173	158	91	0.866032	0.649143	0.439226	2.86016	2.27358	2.32402
ENSG00000180875	3588.2	5317.25	4618.5	18479.7	12211.8	10343.9	4507.99	13678.5	-1.60145	7.60248e-10	4.40473e-08	GREM2	1	240489573	240612149	-	4170	protein_coding	gremlin 2, DAN family BMP antagonist [Source:HGNC Symbol;Acc:HGNC:17655]	-	3769	5315	5453	19149	14566	6963	21.6955	31.985	28.1247	111.526	73.8379	62.6442
ENSG00000082175	0	2.00085	0	67.5533	59.5247	59.422	0.666949	62.1667	-6.64506	7.88528e-10	4.55574e-08	PGR	11	101029624	101130524	-	15404	protein_coding	progesterone receptor [Source:HGNC Symbol;Acc:HGNC:8910]	ESR-like	0	2	0	70	71	40	0	0.00325818	0	0.110365	0.0974316	0.0974197
ENSG00000149294	1048.19	1498.63	1404.27	490.244	561.712	334.249	1317.03	462.068	1.50714	8.57068e-10	4.93787e-08	NCAM1	11	112961247	113278436	+	12737	protein_coding	neural cell adhesion molecule 1 [Source:HGNC Symbol;Acc:HGNC:7656]	-	1101	1498	1658	508	670	225	2.07491	2.95137	2.79967	0.96864	1.11194	0.662728
ENSG00000008394	1748.88	2662.13	3299.78	6614.44	7338.31	7488.65	2570.26	7147.13	-1.47529	1.02675e-09	5.88253e-08	MGST1	12	16347142	16609259	+	7440	protein_coding	microsomal glutathione S-transferase 1 [Source:HGNC Symbol;Acc:HGNC:7061]	-	1837	2661	3896	6854	8753	5041	5.92674	8.97534	11.2625	22.3737	24.869	25.4193
ENSG00000087842	113.292	101.043	147.372	280.829	298.462	320.879	120.569	300.056	-1.31	1.09275e-09	6.24326e-08	PIR	X	15384799	15493564	-	2512	protein_coding	pirin [Source:HGNC Symbol;Acc:HGNC:30048]	-	119	101	174	291	356	216	1.13712	1.00898	1.48977	2.81345	2.99575	3.22593
ENSG00000130755	57.1219	51.0216	43.1953	1.9301	7.54538	2.9711	50.4462	4.14886	3.52709	1.16967e-09	6.66419e-08	GMFG	19	39328353	39342372	-	1490	protein_coding	glia maturation factor gamma [Source:HGNC Symbol;Acc:HGNC:4374]	-	60	51	51	2	9	2	0.966596	0.85894	0.736161	0.0325994	0.127683	0.0503575
ENSG00000078018	22.8487	67.0284	60.9815	310.745	272.472	194.607	50.2862	259.275	-2.36814	1.25765e-09	7.14567e-08	MAP2	2	209424058	209734118	+	11559	protein_coding	microtubule associated protein 2 [Source:HGNC Symbol;Acc:HGNC:6839]	-	24	67	72	322	325	131	0.0498392	0.145457	0.133968	0.676553	0.594345	0.425178
ENSG00000112837	916.806	857.363	983.327	2530.36	3340.93	1782.66	919.165	2551.31	-1.47359	1.35056e-09	7.65244e-08	TBX18	6	84687351	84764519	-	8469	protein_coding	T-box 18 [Source:HGNC Symbol;Acc:HGNC:11595]	T-box	963	857	1161	2622	3985	1200	2.72944	2.53938	2.94842	7.51911	9.94652	5.31581
ENSG00000115604	2.85609	3.00127	5.92876	30.8815	55.3328	71.3064	3.92871	52.5069	-3.70952	1.47127e-09	8.31347e-08	IL18R1	2	102311529	102398775	+	4353	protein_coding	interleukin 18 receptor 1 [Source:HGNC Symbol;Acc:HGNC:5988]	-	3	3	7	32	66	48	0.0165429	0.0172946	0.0345858	0.178537	0.320502	0.413688
ENSG00000234745	7290.65	7399.13	8838.93	2161.71	3864.91	2507.61	7842.91	2844.74	1.46269	1.71736e-09	9.62469e-08	HLA-B	6	31269491	31357188	-	3051	protein_coding	major histocompatibility complex, class I, B [Source:HGNC Symbol;Acc:HGNC:4932]	-	7658	7396	10436	2240	4610	1688	60.2494	60.8322	73.5666	17.8308	31.9399	20.7563
ENSG00000101333	3720.54	5216.21	3328.58	1384.84	592.732	1197.35	4088.44	1058.31	1.95048	1.7366e-09	9.70607e-08	PLCB4	20	9068763	9481242	+	6900	protein_coding	phospholipase C beta 4 [Source:HGNC Symbol;Acc:HGNC:9059]	-	3908	5214	3930	1435	707	806	13.5952	18.9627	12.2499	5.0509	2.16594	4.38234
ENSG00000154822	198.974	104.044	171.087	460.328	572.611	438.237	158.035	490.392	-1.63376	1.75189e-09	9.76499e-08	PLCL2	3	16802651	17090594	+	5146	protein_coding	phospholipase C like 2 [Source:HGNC Symbol;Acc:HGNC:9064]	-	209	104	202	477	683	295	0.974892	0.507157	0.844249	2.2512	2.8056	2.15066
ENSG00000127472	3.80812	5.00212	1.69393	44.3922	103.12	34.1676	3.50139	60.56	-4.14656	1.81951e-09	1.01145e-07	PLA2G5	1	20028179	20091190	+	2607	protein_coding	phospholipase A2 group V [Source:HGNC Symbol;Acc:HGNC:9038]	-	4	5	2	46	123	23	0.0368298	0.0481291	0.0164998	0.428532	0.997331	0.330984
ENSG00000225783	144.709	103.044	154.995	34.7417	42.7572	41.5954	134.249	39.6981	1.76161	1.85629e-09	1.02912e-07	MIAT	22	26646428	26676475	+	11829	lincRNA	myocardial infarction associated transcript [Source:HGNC Symbol;Acc:HGNC:33425]	-	152	103	183	36	51	28	0.308443	0.218508	0.33273	0.0739129	0.0911375	0.0888035
ENSG00000157111	499.816	674.286	778.361	263.458	284.209	251.058	650.821	266.242	1.28799	1.91668e-09	1.05974e-07	TMEM171	5	73120292	73131817	+	1535	protein_coding	transmembrane protein 171 [Source:HGNC Symbol;Acc:HGNC:27031]	-	525	674	919	273	339	169	8.20977	11.0187	12.8765	4.31937	4.66838	4.13046
ENSG00000133110	32611.8	13737.8	12380.1	93172.5	69093.9	116503	19576.6	92923	-2.24691	1.97261e-09	1.08774e-07	POSTN	13	37562583	37598844	-	5464	protein_coding	periostin [Source:HGNC Symbol;Acc:HGNC:16953]	-	34255	13732	14617	96547	82414	78424	150.485	63.067	57.5356	429.135	318.835	538.466
ENSG00000164764	18.0886	16.0068	20.3272	111.946	62.8782	86.1619	18.1408	86.9952	-2.25552	2.10711e-09	1.1588e-07	SBSPON	8	73064540	73124088	-	4383	protein_coding	somatomedin B and thrombospondin type 1 domain containing [Source:HGNC Symbol;Acc:HGNC:30362]	-	19	16	24	116	75	58	0.104055	0.0916067	0.117768	0.642765	0.361714	0.496451
ENSG00000212719	867.3	740.314	802.077	320.396	349.603	448.636	803.23	372.878	1.11279	2.13499e-09	1.171e-07	C17orf51	17	21428381	21574517	-	14794	protein_coding	chromosome 17 open reading frame 51 [Source:HGNC Symbol;Acc:HGNC:27904]	-	911	740	947	332	417	302	1.47813	1.25523	1.37674	0.545028	0.595834	0.765846
ENSG00000228672	279.897	246.104	229.528	115.806	114.019	105.474	251.843	111.766	1.16718	2.21352e-09	1.21084e-07	PROB1	5	139390592	139395713	-	5122	protein_coding	proline rich basic protein 1 [Source:HGNC Symbol;Acc:HGNC:41906]	-	294	246	271	120	136	71	1.3778	1.20524	1.13794	0.568994	0.561273	0.520043
ENSG00000128262	11.4244	10.0042	5.08179	64.6582	51.1409	144.098	8.8368	86.6325	-3.2913	2.45974e-09	1.34196e-07	POM121L9P	22	24251828	24265525	+	5137	transcribed_unprocessed_pseudogene	POM121 transmembrane nucleoporin like 9, pseudogene [Source:HGNC Symbol;Acc:HGNC:30080]	-	12	10	6	67	61	97	0.0560727	0.0488505	0.0251206	0.316761	0.251013	0.708406
ENSG00000198185	230.392	196.083	218.517	82.9941	86.3527	103.988	214.997	91.1118	1.25034	2.55604e-09	1.39081e-07	ZNF334	20	46499630	46513559	-	6865	protein_coding	zinc finger protein 334 [Source:HGNC Symbol;Acc:HGNC:15806]	zf-C2H2	242	196	258	86	103	70	0.846164	0.716464	0.808292	0.304245	0.317155	0.382541
ENSG00000128045	15.2325	23.0097	17.7863	89.7494	72.9387	69.8208	18.6762	77.503	-2.06069	2.75213e-09	1.49356e-07	RASL11B	4	52862290	52866835	+	2472	protein_coding	RAS like family 11 member B [Source:HGNC Symbol;Acc:HGNC:23804]	-	16	23	21	93	87	47	0.155364	0.233485	0.182709	0.913693	0.743954	0.713296
ENSG00000136205	6694.68	9119.86	9460.61	3426.88	4073.67	4168.45	8425.05	3889.67	1.11521	2.79676e-09	1.51039e-07	TNS3	7	47275154	47582558	-	11797	protein_coding	tensin 3 [Source:HGNC Symbol;Acc:HGNC:21616]	-	7032	9116	11170	3551	4859	2806	14.3083	19.3915	20.3644	7.31047	8.70664	8.92352
ENSG00000224413	119.004	95.0403	98.248	30.8815	15.9291	29.711	104.097	25.5072	2.05352	2.79784e-09	1.51039e-07	AP001476.1	21	46037052	46039807	+	2198	lincRNA	proline-rich protein 36-like [Source:NCBI gene;Acc:105372842]	-	125	95	116	32	19	20	1.36509	1.08461	1.13506	0.35358	0.182726	0.341368
ENSG00000132840	983.448	1401.59	1839.61	364.788	545.783	470.919	1408.22	460.497	1.61258	2.98373e-09	1.60653e-07	BHMT2	5	79069717	79089466	+	3182	protein_coding	betaine--homocysteine S-methyltransferase 2 [Source:HGNC Symbol;Acc:HGNC:1048]	-	1033	1401	2172	378	651	317	7.79256	11.0488	14.6808	2.88508	4.3247	3.73748
ENSG00000143850	101.867	66.028	55.0528	292.409	197.857	291.168	74.316	260.478	-1.80875	3.0973e-09	1.66332e-07	PLEKHA6	1	204218851	204377665	-	8251	protein_coding	pleckstrin homology domain containing A6 [Source:HGNC Symbol;Acc:HGNC:17053]	-	107	66	65	303	236	196	0.311284	0.200732	0.169432	0.891871	0.604617	0.891189
ENSG00000115525	234.2	304.129	252.396	660.093	1230.74	671.468	263.575	854.099	-1.69817	3.12298e-09	1.66888e-07	ST3GAL5	2	85837120	85905199	-	16318	protein_coding	ST3 beta-galactoside alpha-2,3-sialyltransferase 5 [Source:HGNC Symbol;Acc:HGNC:10872]	-	246	304	298	684	1468	452	0.361866	0.467504	0.39277	1.01802	1.90167	1.03918
ENSG00000198729	5.71219	4.0017	3.38786	35.7068	39.4037	60.9075	4.36725	45.3393	-3.36828	3.12387e-09	1.66888e-07	PPP1R14C	6	150143076	150250357	+	2152	protein_coding	protein phosphatase 1 regulatory inhibitor subunit 14C [Source:HGNC Symbol;Acc:HGNC:14952]	-	6	4	4	37	47	41	0.0669251	0.0466441	0.0399767	0.417566	0.461669	0.714763
ENSG00000180448	70.4503	97.0411	85.5435	200.73	197.857	233.231	84.345	210.606	-1.31665	3.13286e-09	1.66934e-07	ARHGAP45	19	1065923	1086628	+	6238	protein_coding	Rho GTPase activating protein 45 [Source:HGNC Symbol;Acc:HGNC:17102]	-	74	97	101	208	236	157	0.284752	0.390216	0.348229	0.809811	0.799727	0.944223
ENSG00000090661	1.90406	0	4.23483	35.7068	57.0096	37.1387	2.0463	43.285	-4.34902	3.25482e-09	1.72985e-07	CERS4	19	8206736	8262421	+	4059	protein_coding	ceramide synthase 4 [Source:HGNC Symbol;Acc:HGNC:23747]	Homeobox	2	0	5	37	68	25	0.0118274	0	0.0264935	0.221385	0.354132	0.231069
ENSG00000116141	26.6569	46.0195	45.7361	114.841	267.442	196.093	39.4708	192.792	-2.28828	3.31119e-09	1.75527e-07	MARK1	1	220528183	220664461	+	5417	protein_coding	microtubule affinity regulating kinase 1 [Source:HGNC Symbol;Acc:HGNC:6896]	-	28	46	54	119	319	132	0.124074	0.213097	0.2144	0.533524	1.24482	0.914188
ENSG00000136160	3.80812	2.00085	5.08179	37.6369	136.655	40.1098	3.63026	71.4673	-4.29116	3.33608e-09	1.76392e-07	EDNRB	13	77895481	77975529	-	5607	protein_coding	endothelin receptor type B [Source:HGNC Symbol;Acc:HGNC:3180]	-	4	2	6	39	163	27	0.0171242	0.00895114	0.0230149	0.168927	0.614515	0.180656
ENSG00000173597	0.952031	0	3.38786	36.6718	173.544	35.6532	1.44663	81.9563	-5.7698	3.37493e-09	1.77533e-07	SULT1B1	4	69721162	69787961	-	7356	protein_coding	sulfotransferase family 1B member 1 [Source:HGNC Symbol;Acc:HGNC:17845]	-	1	0	4	38	207	24	0.00326316	0	0.0116952	0.125461	0.594845	0.122402
ENSG00000215861	344.635	560.237	474.301	1051.9	1178.76	1047.31	459.724	1092.66	-1.24966	3.89567e-09	2.04403e-07	AC245297.1	1	149197992	149321732	-	933	unprocessed_pseudogene	phosphodiesterase 4D interacting protein-like [Source:NCBI gene;Acc:653513]	-	362	560	560	1090	1406	705	9.31337	15.0621	12.9091	28.3734	31.8551	28.3483
ENSG00000172000	48.5536	116.049	150.76	4.82524	9.22214	17.8266	105.121	10.6247	3.36489	4.17671e-09	2.17485e-07	ZNF556	19	2867335	2883445	+	6574	protein_coding	zinc finger protein 556 [Source:HGNC Symbol;Acc:HGNC:25669]	zf-C2H2	51	116	178	5	11	12	0.186217	0.442799	0.582344	0.0184717	0.0353703	0.0684813
ENSG00000173535	189.454	222.094	339.633	27.9864	72.1003	56.4509	250.394	52.1792	2.26264	4.23556e-09	2.19993e-07	TNFRSF10C	8	23102590	23117437	+	1868	protein_coding	TNF receptor superfamily member 10c [Source:HGNC Symbol;Acc:HGNC:11906]	-	199	222	401	29	86	38	2.55715	2.98232	4.61696	0.37704	0.973188	0.76318
ENSG00000227145	30.465	11.0047	9.31662	205.555	71.262	202.035	16.9288	159.617	-3.23753	4.38993e-09	2.27436e-07	IL21-AS1	4	122618983	122689156	+	3748	antisense	IL21 antisense RNA 1 [Source:HGNC Symbol;Acc:HGNC:40299]	-	32	11	11	213	85	136	0.204942	0.0736498	0.0631222	1.38021	0.479396	1.36132
ENSG00000179954	2093.52	1578.67	1263.67	4554.06	3454.95	4605.2	1645.29	4204.74	-1.35363	4.82536e-09	2.47501e-07	SSC5D	19	55488404	55519098	+	7314	protein_coding	scavenger receptor cysteine rich family member with 5 domains [Source:HGNC Symbol;Acc:HGNC:26641]	-	2199	1578	1492	4719	4121	3100	7.21689	5.41416	4.38736	15.6697	11.9103	15.9011
ENSG00000165495	1.90406	3.00127	0.846966	43.4271	25.1513	72.7919	1.91743	47.1235	-4.63588	5.42573e-09	2.76914e-07	PKNOX2	11	125164687	125433389	+	6538	protein_coding	PBX/knotted 1 homeobox 2 [Source:HGNC Symbol;Acc:HGNC:16714]	Homeobox	2	3	1	45	30	49	0.00734286	0.0115148	0.00328961	0.16716	0.0969955	0.281172
ENSG00000224982	0	0	1.69393	70.4485	63.7166	35.6532	0.564644	56.6061	-6.53665	5.76624e-09	2.93564e-07	TMEM233	12	119593459	119643066	+	3146	protein_coding	transmembrane protein 233 [Source:HGNC Symbol;Acc:HGNC:37219]	-	0	0	2	73	76	24	0	0	0.0136729	0.563547	0.510658	0.286202
ENSG00000149596	1282.39	1741.74	1248.43	653.337	410.804	580.85	1424.18	548.33	1.37816	6.05431e-09	3.07469e-07	JPH2	20	44111695	44187578	-	5943	protein_coding	junctophilin 2 [Source:HGNC Symbol;Acc:HGNC:14202]	-	1347	1741	1474	677	490	391	5.44054	7.35143	5.33434	2.76662	1.74287	2.46826
ENSG00000013016	2609.52	2609.11	3356.53	1501.61	1172.05	984.919	2858.38	1219.53	1.22785	6.44158e-09	3.25529e-07	EHD3	2	31234337	31269447	+	4636	protein_coding	EH domain containing 3 [Source:HGNC Symbol;Acc:HGNC:3244]	-	2741	2608	3963	1556	1398	663	14.1921	14.117	18.3853	8.1514	6.37439	5.36525
ENSG00000198932	403.661	476.202	507.332	188.184	229.715	234.717	462.398	217.539	1.09086	6.45989e-09	3.25654e-07	GPRASP1	X	102651366	102659083	+	6340	protein_coding	G protein-coupled receptor associated sorting protein 1 [Source:HGNC Symbol;Acc:HGNC:24834]	-	424	476	599	195	274	158	1.6053	1.88407	2.03201	0.746984	0.913559	0.934949
ENSG00000227036	35.2251	31.0131	16.0923	126.421	93.8981	123.301	27.4435	114.54	-2.06661	6.53139e-09	3.28454e-07	LINC00511	17	72290091	72640472	-	27605	processed_transcript	long intergenic non-protein coding RNA 511 [Source:HGNC Symbol;Acc:HGNC:43564]	-	37	31	19	131	112	83	0.0321732	0.0281808	0.0148032	0.115252	0.0857641	0.1128
ENSG00000122121	81.8747	30.0127	45.7361	165.023	346.249	371.387	52.5412	294.22	-2.48345	6.6444e-09	3.31961e-07	XPNPEP2	X	129738974	129769538	+	3500	protein_coding	X-prolyl aminopeptidase 2 [Source:HGNC Symbol;Acc:HGNC:12823]	-	86	30	54	171	413	250	0.589807	0.215096	0.331829	1.18657	2.49435	2.67974
ENSG00000169220	87.5869	122.052	190.567	32.8116	29.3432	22.2832	133.402	28.146	2.23211	6.64954e-09	3.31961e-07	RGS14	5	177357837	177372601	+	3797	protein_coding	regulator of G protein signaling 14 [Source:HGNC Symbol;Acc:HGNC:9996]	-	92	122	225	34	35	15	0.581604	0.806302	1.27447	0.217472	0.194851	0.148208
ENSG00000230847	0	0	0	20.266	35.2118	41.5954	0	32.3577	-7.55394	7.13225e-09	3.55197e-07	OCLNP1	5	71074225	71093193	-	679	unprocessed_pseudogene	OCLN pseudogene 1 [Source:HGNC Symbol;Acc:HGNC:53916]	-	0	0	0	21	42	28	0	0	0	0.751131	1.30754	1.54706
ENSG00000258376	97.1072	49.0208	58.4406	10.6155	5.03026	11.8844	68.1895	9.17673	2.93973	7.19596e-09	3.57503e-07	AC004846.1	14	73242651	73245979	-	3050	antisense	uncharacterized LOC101928123 [Source:NCBI gene;Acc:101928123]	-	102	49	69	11	6	8	0.80275	0.403158	0.486562	0.0875909	0.041584	0.0984035
ENSG00000101000	361.772	311.132	394.686	681.324	968.324	753.174	355.863	800.941	-1.17078	7.38516e-09	3.65601e-07	PROCR	20	35172073	35216240	+	1696	protein_coding	protein C receptor [Source:HGNC Symbol;Acc:HGNC:9452]	-	380	311	466	706	1155	507	5.37821	4.60165	5.90948	10.1099	14.3957	11.2151
ENSG00000154065	366.532	378.16	569.161	1052.87	1473.87	1029.49	437.951	1185.41	-1.43653	7.57308e-09	3.73532e-07	ANKRD29	18	23598926	23662885	-	6391	protein_coding	ankyrin repeat domain 29 [Source:HGNC Symbol;Acc:HGNC:27110]	-	385	378	672	1091	1758	693	1.44601	1.48423	2.26146	4.14593	5.81467	4.06803
ENSG00000064655	59.0259	45.0191	31.3377	269.248	173.544	133.699	45.1276	192.164	-2.09772	7.74438e-09	3.81068e-07	EYA2	20	46894624	47188844	+	3618	protein_coding	EYA transcriptional coactivator and phosphatase 2 [Source:HGNC Symbol;Acc:HGNC:3520]	-	62	45	37	279	207	90	0.411342	0.312121	0.219949	1.87284	1.20942	0.933242
ENSG00000187688	1998.31	2699.14	3150.71	846.347	990.961	451.607	2616.06	762.971	1.77547	8.12437e-09	3.98812e-07	TRPV2	17	16415542	16437003	+	3410	protein_coding	transient receptor potential cation channel subfamily V member 2 [Source:HGNC Symbol;Acc:HGNC:18082]	-	2099	2698	3720	877	1182	304	14.7754	19.8548	23.4627	6.24613	7.3272	3.34456
ENSG00000170439	6.66422	1.00042	2.5409	72.3786	35.2118	41.5954	3.40185	49.7286	-3.87043	8.24235e-09	4.0364e-07	METTL7B	12	55681546	55684611	+	1506	protein_coding	methyltransferase like 7B [Source:HGNC Symbol;Acc:HGNC:28276]	-	7	1	3	75	42	28	0.111571	0.016663	0.0428435	1.20949	0.589521	0.697515
ENSG00000113532	0	0	0	28.9514	46.1107	20.7977	0	31.9533	-7.55724	8.80614e-09	4.29205e-07	ST8SIA4	5	100806935	100903266	-	7794	protein_coding	ST8 alpha-N-acetyl-neuraminide alpha-2,8-sialyltransferase 4 [Source:HGNC Symbol;Acc:HGNC:10871]	-	0	0	0	30	55	14	0	0	0	0.0934817	0.149169	0.0673888
ENSG00000256660	25.7048	61.0259	94.0132	0.965048	0	2.9711	60.248	1.31205	5.79931	8.87249e-09	4.31417e-07	CLEC12B	12	10010627	10018619	+	3667	protein_coding	C-type lectin domain family 12 member B [Source:HGNC Symbol;Acc:HGNC:31966]	-	27	61	111	1	0	2	0.176739	0.417443	0.65103	0.006623	0	0.0204616
ENSG00000259828	90.4429	108.046	44.0422	14.4757	4.19188	5.9422	80.8436	8.20326	3.28763	9.57632e-09	4.63449e-07	AL355596.1	6	141447011	141451006	+	3996	lincRNA	novel transcript	-	95	108	52	15	5	4	0.570661	0.67823	0.279877	0.0911658	0.0264496	0.0375539
ENSG00000130021	447.455	400.17	316.765	854.067	770.468	776.942	388.13	800.492	-1.04567	1.02403e-08	4.93261e-07	PUDP	X	7048920	7148190	-	3168	protein_coding	pseudouridine 5'-phosphatase [Source:HGNC Symbol;Acc:HGNC:16818]	-	470	400	374	885	919	523	3.56117	3.1685	2.53907	6.7846	6.13205	6.19351
ENSG00000165379	5.71219	1.00042	3.38786	52.1126	51.1409	28.2254	3.36682	43.8263	-3.70386	1.03206e-08	4.95966e-07	LRFN5	14	41607570	41904549	+	6140	protein_coding	leucine rich repeat and fibronectin type III domain containing 5 [Source:HGNC Symbol;Acc:HGNC:20360]	-	6	1	4	54	61	19	0.0234565	0.00408705	0.0140114	0.213595	0.210008	0.116093
ENSG00000150054	65.6901	103.044	80.4617	24.1262	13.414	13.3699	83.0652	16.9701	2.27678	1.04685e-08	5.00975e-07	MPP7	10	28050993	28334486	-	6167	protein_coding	membrane palmitoylated protein 7 [Source:HGNC Symbol;Acc:HGNC:26542]	-	69	103	95	25	16	9	0.268568	0.419124	0.331313	0.0984537	0.054843	0.0547506
ENSG00000176971	1399.49	1571.67	1639.73	409.18	683.277	708.607	1536.96	600.355	1.3577	1.04735e-08	5.00975e-07	FIBIN	11	26994184	26996121	+	1938	protein_coding	fin bud initiation factor homolog [Source:HGNC Symbol;Acc:HGNC:33747]	-	1470	1571	1936	424	815	477	18.2072	20.3424	21.4853	5.31347	8.88953	9.23389
ENSG00000117586	668.326	517.219	200.731	94.5747	102.282	81.7052	462.092	92.8539	2.31141	1.05788e-08	5.04838e-07	TNFSF4	1	173183734	173207313	-	3942	protein_coding	TNF superfamily member 4 [Source:HGNC Symbol;Acc:HGNC:11934]	-	702	517	237	98	122	55	4.27465	3.29119	1.29307	0.603775	0.654212	0.523439
ENSG00000103522	15.2325	2.00085	12.7045	117.736	58.6863	99.5318	9.97928	91.9847	-3.18983	1.07349e-08	5.11101e-07	IL21R	16	27402162	27452042	+	5467	protein_coding	interleukin 21 receptor [Source:HGNC Symbol;Acc:HGNC:6006]	-	16	2	15	122	70	67	0.0702507	0.00918036	0.0590108	0.541972	0.27066	0.459776
ENSG00000162599	254.192	161.068	228.681	477.699	512.248	505.087	214.647	498.344	-1.21382	1.12253e-08	5.33213e-07	NFIA	1	60865259	61462793	+	10872	protein_coding	nuclear factor I A [Source:HGNC Symbol;Acc:HGNC:7784]	CTF/NFI	267	161	270	495	611	340	0.589497	0.371617	0.534126	1.10576	1.18797	1.17325
ENSG00000235314	60.93	68.0288	83.0026	8.68543	15.0908	1.48555	70.6538	8.42058	2.967	1.12525e-08	5.33277e-07	LINC00957	7	44039171	44042306	+	2703	lincRNA	long intergenic non-protein coding RNA 957 [Source:HGNC Symbol;Acc:HGNC:22332]	-	64	68	98	9	18	1	0.568347	0.631308	0.779775	0.0808653	0.140767	0.0138795
ENSG00000110693	13.3284	11.0047	16.9393	69.4834	56.1712	60.9075	13.7575	62.1874	-2.16688	1.19436e-08	5.64728e-07	SOX6	11	15966449	16739591	-	19636	protein_coding	SRY-box 6 [Source:HGNC Symbol;Acc:HGNC:16421]	HMG	14	11	20	72	67	41	0.0171141	0.0140578	0.0219061	0.0890524	0.0721268	0.0783341
ENSG00000127241	7003.14	5580.36	7341.5	18712.3	12991.5	26791.9	6641.67	19498.5	-1.55361	1.20645e-08	5.69135e-07	MASP1	3	187217285	187292022	-	13161	protein_coding	mannan binding lectin serine peptidase 1 [Source:HGNC Symbol;Acc:HGNC:6901]	-	7356	5578	8668	19390	15496	18035	13.4163	10.6358	14.1651	35.7812	24.8889	51.41
ENSG00000101463	10.4723	7.00297	5.92876	197.835	19.2827	255.515	7.80136	157.544	-4.33492	1.21241e-08	5.70637e-07	SYNDIG1	20	24469199	24666616	+	2847	protein_coding	synapse differentiation inducing 1 [Source:HGNC Symbol;Acc:HGNC:15885]	-	11	7	7	205	23	172	0.0927438	0.0617006	0.052881	1.74877	0.170772	2.26653
ENSG00000164136	361.772	393.167	474.301	125.456	186.958	182.723	409.746	165.046	1.31504	1.25848e-08	5.90967e-07	IL15	4	141636599	141733987	+	7860	protein_coding	interleukin 15 [Source:HGNC Symbol;Acc:HGNC:5977]	-	380	393	560	130	223	123	1.16049	1.25473	1.53234	0.401686	0.599732	0.587087
ENSG00000148344	451.263	520.22	619.132	1487.14	2672.74	1204.78	530.205	1788.22	-1.75458	1.26304e-08	5.91758e-07	PTGES	9	129738331	129753047	-	1896	protein_coding	prostaglandin E synthase [Source:HGNC Symbol;Acc:HGNC:9599]	-	474	520	731	1541	3188	811	6.00095	6.88246	8.29217	19.7392	35.5431	16.0473
ENSG00000248874	187.55	146.062	143.137	35.7068	43.5956	10.3988	158.916	29.9004	2.36777	1.3134e-08	6.13954e-07	C5orf17	5	23951348	24178263	+	1984	lincRNA	chromosome 5 open reading frame 17 (putative) [Source:HGNC Symbol;Acc:HGNC:26630]	-	197	146	169	37	52	7	2.38344	1.84667	1.83204	0.452925	0.554035	0.132366
ENSG00000180190	53.3137	49.0208	81.3087	9.65048	9.22214	13.3699	61.2144	10.7475	2.54553	1.40127e-08	6.53546e-07	TDRP	8	489792	545781	-	3613	protein_coding	testis development related protein [Source:HGNC Symbol;Acc:HGNC:26951]	-	56	49	96	10	11	9	0.372049	0.340335	0.571469	0.0672199	0.0643576	0.0934533
ENSG00000169418	16.1845	26.011	32.1847	178.534	573.449	81.7052	24.7934	277.896	-3.48793	1.54247e-08	7.17771e-07	NPR1	1	153678637	153693992	+	5003	protein_coding	natriuretic peptide receptor 1 [Source:HGNC Symbol;Acc:HGNC:7943]	-	17	26	38	185	684	55	0.081564	0.130413	0.163359	0.898064	2.89002	0.412432
ENSG00000119771	340.827	486.206	362.501	1145.51	750.347	1157.24	396.511	1017.7	-1.35926	2.23154e-08	1.03374e-06	KLHL29	2	23385217	23708611	+	11071	protein_coding	kelch like family member 29 [Source:HGNC Symbol;Acc:HGNC:29404]	-	358	486	428	1187	895	779	0.776204	1.10161	0.831469	2.60393	1.70888	2.6398
ENSG00000006118	1336.65	1394.59	1409.35	350.312	430.925	705.636	1380.2	495.625	1.48202	2.28233e-08	1.0549e-06	TMEM132A	11	60924463	60937159	+	7271	protein_coding	transmembrane protein 132A [Source:HGNC Symbol;Acc:HGNC:31092]	-	1404	1394	1664	363	514	475	4.63503	4.81113	4.92208	1.21249	1.49432	2.45087
ENSG00000138061	6463.34	4311.83	6180.31	15468.7	10648.2	16256.4	5651.82	14124.4	-1.32127	2.29873e-08	1.05786e-06	CYP1B1	2	38066973	38109902	-	6014	protein_coding	cytochrome P450 family 1 subfamily B member 1 [Source:HGNC Symbol;Acc:HGNC:2597]	-	6789	4310	7297	16029	12701	10943	27.0971	17.9843	26.0958	64.7305	44.6426	68.2642
ENSG00000103489	1490.88	1188.5	960.459	2700.2	3245.35	2422.93	1213.28	2789.5	-1.2018	2.29902e-08	1.05786e-06	XYLT1	16	17101769	17470881	-	11004	protein_coding	xylosyltransferase 1 [Source:HGNC Symbol;Acc:HGNC:15516]	-	1566	1188	1134	2798	3871	1631	3.41603	2.70922	2.21642	6.17537	7.43614	5.56062
ENSG00000124875	10.4723	3.00127	2.5409	58.8679	36.8885	106.96	5.33817	67.572	-3.65935	2.31784e-08	1.06414e-06	CXCL6	4	73836497	73849064	+	2183	protein_coding	C-X-C motif chemokine ligand 6 [Source:HGNC Symbol;Acc:HGNC:10643]	-	11	3	3	61	44	72	0.120954	0.0344863	0.0295567	0.678644	0.426063	1.23737
ENSG00000146555	40.9373	56.0237	90.6253	165.988	513.086	358.017	62.5288	345.697	-2.46461	2.36127e-08	1.08166e-06	SDK1	7	3301448	4269000	+	12062	protein_coding	sidekick cell adhesion molecule 1 [Source:HGNC Symbol;Acc:HGNC:19307]	-	43	56	107	172	612	241	0.0855715	0.116506	0.190789	0.346318	1.07252	0.74958
ENSG00000140511	166.605	339.144	249.008	992.069	616.206	793.283	251.586	800.52	-1.67017	2.37887e-08	1.0873e-06	HAPLN3	15	88877288	88895626	-	3524	protein_coding	hyaluronan and proteoglycan link protein 3 [Source:HGNC Symbol;Acc:HGNC:21446]	-	175	339	294	1028	735	534	1.19202	2.41403	1.79432	7.08473	4.40886	5.68494
ENSG00000116791	1932.62	2016.85	2228.37	810.64	1152.77	702.665	2059.28	888.691	1.21015	2.414e-08	1.09763e-06	CRYZ	1	74705482	74733408	-	4085	protein_coding	crystallin zeta [Source:HGNC Symbol;Acc:HGNC:2419]	-	2030	2016	2631	840	1375	473	11.9284	12.3845	13.8522	4.99405	7.11518	4.34399
ENSG00000188393	180.886	404.171	610.662	45.3572	88.8679	22.2832	398.573	52.1695	2.91708	2.41748e-08	1.09763e-06	CLEC2A	12	9898673	9932381	-	1220	protein_coding	C-type lectin domain family 2 member A [Source:HGNC Symbol;Acc:HGNC:24191]	-	190	404	721	47	106	15	3.7383	8.30999	12.7106	0.93563	1.83663	0.461266
ENSG00000266524	0.952031	0	1.69393	32.8116	30.1815	57.9364	0.881987	40.3099	-5.43464	2.48622e-08	1.12636e-06	GDF10	10	47300386	47313547	+	2458	protein_coding	growth differentiation factor 10 [Source:HGNC Symbol;Acc:HGNC:4215]	-	1	0	2	34	36	39	0.00976558	0	0.0175	0.335941	0.309596	0.595255
ENSG00000125266	2048.77	3617.53	3524.22	1130.07	456.915	812.596	3063.51	799.86	1.93781	2.52361e-08	1.14078e-06	EFNB2	13	106489731	106535662	-	5019	protein_coding	ephrin B2 [Source:HGNC Symbol;Acc:HGNC:3227]	-	2152	3616	4161	1171	545	547	10.2921	18.0796	17.8307	5.66638	2.29538	4.08875
ENSG00000168079	0	0	0	12.5456	78.8074	29.711	0	40.3547	-7.88729	2.61991e-08	1.18172e-06	SCARA5	8	27869882	27992727	-	4435	protein_coding	scavenger receptor class A member 5 [Source:HGNC Symbol;Acc:HGNC:28701]	-	0	0	0	13	94	20	0	0	0	0.0711895	0.448032	0.169183
ENSG00000170571	273.233	488.207	566.62	0	0	5.9422	442.687	1.98073	7.98253	2.71243e-08	1.22077e-06	EMB	5	50396192	50443248	-	5257	protein_coding	embigin [Source:HGNC Symbol;Acc:HGNC:30465]	-	287	488	669	0	0	4	1.31046	2.32949	2.73702	0	0	0.0285458
ENSG00000185960	218.967	616.261	621.673	134.142	66.2317	62.3931	485.634	87.5888	2.46691	2.78619e-08	1.25123e-06	SHOX	X	624344	659411	+	4384	protein_coding	short stature homeobox [Source:HGNC Symbol;Acc:HGNC:10853]	Homeobox	230	616	734	139	79	42	1.25932	3.52605	3.60093	0.770035	0.380918	0.359417
ENSG00000145824	8.56828	7.00297	0	101.33	41.9188	81.7052	5.19042	74.9847	-3.87743	2.80129e-08	1.25527e-06	CXCL14	5	135570679	135579279	-	1975	protein_coding	C-X-C motif chemokine ligand 14 [Source:HGNC Symbol;Acc:HGNC:10640]	-	9	7	0	105	50	55	0.109384	0.0889426	0	1.29118	0.535153	1.04476
ENSG00000255471	3.80812	12.0051	5.08179	52.1126	41.9188	57.9364	6.965	50.6559	-2.87352	2.84328e-08	1.27132e-06	AP001528.2	11	86892214	86925037	-	1218	antisense	novel transcript	-	4	12	6	54	50	39	0.0788302	0.247237	0.105948	1.07674	0.867757	1.20126
ENSG00000161544	354.156	352.149	647.929	1562.41	2275.35	1097.82	451.411	1645.2	-1.86581	2.87808e-08	1.28409e-06	CYGB	17	76527356	76551175	-	2949	protein_coding	cytoglobin [Source:HGNC Symbol;Acc:HGNC:16505]	-	372	352	765	1619	2714	739	3.02795	2.99534	5.57925	13.3333	19.4541	9.40134
ENSG00000269983	0	0	0	21.231	26.828	28.2254	0	25.4282	-7.21063	3.01013e-08	1.34009e-06	AC146944.4	5	70449636	70450353	+	718	lincRNA	novel transcript	-	0	0	0	22	32	19	0	0	0	0.744156	0.942108	0.992772
ENSG00000197134	45.6975	32.0136	53.3588	5.79029	5.03026	5.9422	43.69	5.58758	2.98295	3.12824e-08	1.38967e-06	ZNF257	19	22052452	22091480	+	5029	protein_coding	zinc finger protein 257 [Source:HGNC Symbol;Acc:HGNC:13498]	zf-C2H2	48	32	63	6	6	4	0.229108	0.159679	0.269431	0.0289758	0.02522	0.02984
ENSG00000107438	4851.55	4986.11	4004.45	2527.46	1722.86	2292.2	4614.04	2180.84	1.0815	3.26151e-08	1.44575e-06	PDLIM1	10	95237572	95291024	-	2239	protein_coding	PDZ and LIM domain 1 [Source:HGNC Symbol;Acc:HGNC:2067]	-	5096	4984	4728	2619	2055	1543	54.633	55.8602	45.4164	28.4084	19.4014	25.8543
ENSG00000141198	297.034	333.141	278.652	161.163	143.362	124.786	302.942	143.104	1.07404	3.35141e-08	1.47922e-06	TOM1L1	17	54899387	54961956	+	7275	protein_coding	target of myb1 like 1 membrane trafficking protein [Source:HGNC Symbol;Acc:HGNC:11983]	-	312	333	329	167	171	84	1.02944	1.14866	0.97264	0.557506	0.496865	0.433178
ENSG00000170909	26.6569	30.0127	47.4301	107.12	110.666	130.728	34.6999	116.171	-1.73077	3.66723e-08	1.61515e-06	OSCAR	19	54094668	54102692	-	2084	protein_coding	osteoclast associated, immunoglobulin-like receptor [Source:HGNC Symbol;Acc:HGNC:29960]	-	28	30	56	111	132	88	0.322508	0.361245	0.577935	1.29357	1.33891	1.58418
ENSG00000081803	121.86	92.039	86.3905	218.101	286.725	234.717	100.096	246.514	-1.30383	3.73853e-08	1.64303e-06	CADPS2	7	122318425	122886759	-	6351	protein_coding	calcium dependent secretion activator 2 [Source:HGNC Symbol;Acc:HGNC:16018]	-	128	92	102	226	342	158	0.48378	0.363517	0.34542	0.864236	1.13831	0.93333
ENSG00000230267	0	0	0	21.231	25.9897	26.7399	0	24.6535	-7.16694	3.78795e-08	1.66121e-06	HERC2P4	16	32103245	32188107	-	6046	transcribed_unprocessed_pseudogene	hect domain and RLD 2 pseudogene 4 [Source:HGNC Symbol;Acc:HGNC:4872]	-	0	0	0	22	31	18	0	0	0	0.0883732	0.108385	0.111693
ENSG00000155011	2327.72	5803.46	7091.64	1380.02	1344.76	1181.01	5074.27	1301.93	1.96238	3.82698e-08	1.67475e-06	DKK2	4	106921802	107283806	-	4319	protein_coding	dickkopf WNT signaling pathway inhibitor 2 [Source:HGNC Symbol;Acc:HGNC:2892]	-	2445	5801	8373	1430	1604	795	13.5886	33.7053	41.6953	8.04116	7.85048	6.90564
ENSG00000085871	285.609	371.157	459.902	153.443	134.14	163.41	372.223	150.331	1.31312	4.04651e-08	1.76332e-06	MGST2	4	139665768	139740745	+	3182	protein_coding	microsomal glutathione S-transferase 2 [Source:HGNC Symbol;Acc:HGNC:7063]	-	300	371	543	159	160	110	2.26309	2.92585	3.67019	1.21356	1.06291	1.29692
ENSG00000008517	313.218	447.189	182.098	72.3786	97.2516	50.5087	314.168	73.3796	2.08533	4.26929e-08	1.85255e-06	IL32	16	3065297	3082192	+	3209	protein_coding	interleukin 32 [Source:HGNC Symbol;Acc:HGNC:16830]	-	329	447	215	75	116	34	2.46097	3.49556	1.44098	0.56762	0.764123	0.397493
ENSG00000207425	0.952031	0	2.5409	51.1475	20.9594	47.5376	1.16431	39.8815	-5.0207	4.4871e-08	1.94296e-06	RF00019	16	14915457	14915556	-	100	misc_RNA		-	1	0	3	53	25	32	0.240038	0	0.645224	12.8719	5.28464	12.0052
ENSG00000151320	919.662	2224.94	1750.68	570.343	258.22	262.942	1631.76	363.835	2.16382	4.56705e-08	1.97343e-06	AKAP6	14	32329273	32837681	+	19748	protein_coding	A-kinase anchoring protein 6 [Source:HGNC Symbol;Acc:HGNC:376]	-	966	2224	2067	591	308	177	1.17418	2.82612	2.25116	0.726826	0.329688	0.336256
ENSG00000276975	97.1072	89.0377	73.686	10.6155	24.3129	25.2543	86.6103	20.0609	2.1259	4.64871e-08	2.00169e-06	HYDIN2	1	146472566	146914294	+	17641	transcribed_unprocessed_pseudogene	HYDIN2, axonemal central pair apparatus protein (pseudogene) [Source:HGNC Symbol;Acc:HGNC:33129]	-	102	89	87	11	29	17	0.13879	0.126603	0.106068	0.0151438	0.0347496	0.0361531
ENSG00000235890	0	0	0	21.231	32.6967	20.7977	0	24.9085	-7.19335	4.65191e-08	2.00169e-06	TSPEAR-AS1	21	44506807	44516575	+	2355	antisense	TSPEAR antisense RNA 1 [Source:HGNC Symbol;Acc:HGNC:1271]	-	0	0	0	22	39	14	0	0	0	0.226881	0.350065	0.223027
ENSG00000106537	373.196	412.175	294.744	156.338	69.5852	95.0752	360.038	106.999	1.74948	4.9065e-08	2.10683e-06	TSPAN13	7	16753535	16784536	+	2224	protein_coding	tetraspanin 13 [Source:HGNC Symbol;Acc:HGNC:21643]	-	392	412	348	162	83	64	4.23088	4.6488	3.36538	1.76907	0.788894	1.07961
ENSG00000163661	29731	31342.3	40581.5	81118	63330.1	111349	33884.9	85265.8	-1.33129	4.93574e-08	2.11497e-06	PTX3	3	157436789	157443628	+	1940	protein_coding	pentraxin 3 [Source:HGNC Symbol;Acc:HGNC:9692]	-	31229	31329	47914	84056	75539	74955	386.399	405.25	531.19	1052.28	823.085	1449.5
ENSG00000105825	934.894	635.269	569.161	2793.81	1494.82	2041.14	713.108	2109.93	-1.5651	4.94686e-08	2.11532e-06	TFPI2	7	93885396	93890991	-	2682	protein_coding	tissue factor pathway inhibitor 2 [Source:HGNC Symbol;Acc:HGNC:11761]	-	982	635	672	2895	1783	1374	8.78886	5.94147	5.38889	26.2154	14.053	19.2198
ENSG00000160801	101.867	66.028	99.095	276.004	193.665	317.908	88.9968	262.525	-1.55379	5.05775e-08	2.15825e-06	PTH1R	3	46877746	46903799	+	2758	protein_coding	parathyroid hormone 1 receptor [Source:HGNC Symbol;Acc:HGNC:9608]	-	107	66	117	286	231	214	0.931257	0.600521	0.91239	2.51848	1.77049	2.91098
ENSG00000278662	76.1625	42.0178	45.7361	6.75533	5.86863	11.8844	54.6388	8.16945	2.80302	5.29117e-08	2.24853e-06	GOLGA6L10	15	82339998	82349475	-	4715	protein_coding	golgin A6 family-like 10 [Source:HGNC Symbol;Acc:HGNC:37228]	-	80	42	54	7	7	8	0.407275	0.223535	0.246321	0.0360564	0.0313828	0.0636544
ENSG00000165959	43.7934	65.0275	73.686	13.5107	9.22214	2.9711	60.8357	8.56797	2.76098	5.38046e-08	2.28176e-06	CLMN	14	95181940	95319906	-	15701	protein_coding	calmin [Source:HGNC Symbol;Acc:HGNC:19972]	-	46	65	87	14	11	2	0.0703251	0.103888	0.119174	0.0216554	0.0148095	0.00477884
ENSG00000075223	7057.41	8666.67	9130.29	17035	26342.6	16189.5	8284.79	19855.7	-1.26109	5.51925e-08	2.33101e-06	SEMA3C	7	80742538	80922359	-	6268	protein_coding	semaphorin 3C [Source:HGNC Symbol;Acc:HGNC:10725]	-	7413	8663	10780	17652	31421	10898	28.3887	34.6831	36.9895	68.396	105.966	65.2286
ENSG00000038945	1.90406	4.0017	7.62269	42.4621	105.635	32.6821	4.50948	60.2599	-3.73141	5.57578e-08	2.35005e-06	MSR1	8	16107878	16567490	-	7812	protein_coding	macrophage scavenger receptor 1 [Source:HGNC Symbol;Acc:HGNC:7376]	-	2	4	9	44	126	22	0.00614536	0.0128492	0.0247782	0.136791	0.340944	0.105653
ENSG00000140557	252.288	356.151	301.52	145.722	121.565	96.5607	303.32	121.282	1.31327	5.64002e-08	2.37227e-06	ST8SIA2	15	92393828	92468728	+	5903	protein_coding	ST8 alpha-N-acetyl-neuraminide alpha-2,8-sialyltransferase 2 [Source:HGNC Symbol;Acc:HGNC:10870]	-	265	356	356	151	145	65	1.07759	1.51341	1.29708	0.621255	0.519243	0.413105
ENSG00000099282	42.8414	49.0208	49.124	7.72038	10.0605	2.9711	46.9954	6.91733	2.67862	5.6955e-08	2.39071e-06	TSPAN15	10	69451473	69507669	+	2646	protein_coding	tetraspanin 15 [Source:HGNC Symbol;Acc:HGNC:23298]	-	45	49	58	8	12	2	0.408228	0.464713	0.471441	0.0734287	0.0958664	0.028357
ENSG00000115461	10586.6	74242.5	129102	2070.99	5335.43	2829.97	71310.4	3412.13	4.38531	5.84221e-08	2.44547e-06	IGFBP5	2	216672105	216695525	-	6442	protein_coding	insulin like growth factor binding protein 5 [Source:HGNC Symbol;Acc:HGNC:5474]	-	11120	74211	152429	2146	6364	1905	41.4347	289.085	508.904	8.09049	20.8826	11.0942
ENSG00000173421	24.7528	15.0064	20.3272	84.9242	92.2214	59.422	20.0288	78.8558	-1.98529	5.84974e-08	2.44547e-06	CCDC36	3	49198428	49258104	+	4330	protein_coding	coiled-coil domain containing 36 [Source:HGNC Symbol;Acc:HGNC:27945]	-	26	15	24	88	110	40	0.144134	0.0869325	0.11921	0.493584	0.537007	0.346571
ENSG00000183421	126.62	198.084	254.937	62.7281	26.828	43.0809	193.214	44.2124	2.13213	5.93008e-08	2.47404e-06	RIPK4	21	41739369	41767106	-	4033	protein_coding	receptor interacting serine/threonine kinase 4 [Source:HGNC Symbol;Acc:HGNC:496]	-	133	198	301	65	32	29	0.791595	1.23201	1.60519	0.391427	0.167725	0.269768
ENSG00000248698	323.691	326.138	160.923	94.5747	56.1712	63.8786	270.251	71.5415	1.91459	6.17011e-08	2.56896e-06	LINC01085	4	14111968	14140052	+	2587	transcribed_processed_pseudogene	long intergenic non-protein coding RNA 1085 [Source:HGNC Symbol;Acc:HGNC:27198]	-	340	326	190	98	67	43	3.15473	3.16228	1.5796	0.920016	0.547461	0.62358
ENSG00000163032	20.9447	42.0178	149.066	3.86019	0.838376	1.48555	70.6761	2.06137	5.09296	6.23182e-08	2.58941e-06	VSNL1	2	17539126	17657018	+	3833	protein_coding	visinin like 1 [Source:HGNC Symbol;Acc:HGNC:12722]	-	22	42	176	4	1	1	0.137773	0.274972	0.987559	0.0253447	0.00551488	0.00978772
ENSG00000261172	0	0	0.846966	47.2873	25.9897	49.0231	0.282322	40.7667	-6.92434	6.36903e-08	2.64109e-06	AC133919.2	16	90110574	90168225	-	952	lincRNA	novel transcript	-	0	0	1	49	31	33	0	0	0.0225919	1.25004	0.688335	1.30046
ENSG00000003096	2.85609	0	4.23483	61.7631	93.8981	17.8266	2.36364	57.8293	-4.58645	6.61179e-08	2.73393e-06	KLHL13	X	117897813	118117340	-	6983	protein_coding	kelch like family member 13 [Source:HGNC Symbol;Acc:HGNC:22931]	-	3	0	5	64	112	12	0.0103124	0	0.0153999	0.222589	0.33904	0.0644703
ENSG00000184343	89.4909	102.043	94.0132	36.6718	30.1815	32.6821	95.1824	33.1785	1.52129	6.6195e-08	2.73393e-06	SRPK3	X	153776412	153785732	+	4744	protein_coding	SRSF protein kinase 3 [Source:HGNC Symbol;Acc:HGNC:11402]	-	94	102	111	38	36	22	0.475623	0.539553	0.503231	0.194538	0.160411	0.17398
ENSG00000183072	0	0	0	38.6019	15.9291	23.7688	0	26.0999	-7.25159	6.69722e-08	2.76049e-06	NKX2-5	5	173232109	173235357	-	2094	protein_coding	NK2 homeobox 5 [Source:HGNC Symbol;Acc:HGNC:2488]	Homeobox	0	0	0	40	19	16	0	0	0	0.463927	0.191802	0.286658
ENSG00000138193	411.277	371.157	309.989	878.193	635.489	925.497	364.141	813.06	-1.15771	6.71667e-08	2.76297e-06	PLCE1	10	94030812	94332823	+	12930	protein_coding	phospholipase C epsilon 1 [Source:HGNC Symbol;Acc:HGNC:17175]	-	432	371	366	910	758	623	0.801983	0.720036	0.608796	1.70926	1.23921	1.80763
ENSG00000183570	650.237	576.244	846.966	192.044	271.634	331.278	691.149	264.985	1.38813	7.85358e-08	3.20501e-06	PCBP3	21	45643694	45942454	+	6828	protein_coding	poly(rC) binding protein 3 [Source:HGNC Symbol;Acc:HGNC:8651]	-	683	576	1000	199	324	223	2.40108	2.11694	3.14989	0.707824	1.00306	1.22527
ENSG00000151952	0	0	0	16.4058	21.7978	37.1387	0	25.1141	-7.18044	8.29162e-08	3.37707e-06	TMEM132D	12	129071725	129903666	-	7075	protein_coding	transmembrane protein 132D [Source:HGNC Symbol;Acc:HGNC:29411]	-	0	0	0	17	26	25	0	0	0	0.0583564	0.0776823	0.132567
ENSG00000182255	466.495	687.291	746.177	183.359	102.282	254.029	633.321	179.89	1.82433	8.58845e-08	3.49105e-06	KCNA4	11	30009741	30017023	-	4195	protein_coding	potassium voltage-gated channel subfamily A member 4 [Source:HGNC Symbol;Acc:HGNC:6222]	-	490	687	881	190	122	171	2.80378	4.10964	4.51682	1.09999	0.614756	1.52927
ENSG00000186150	0	0	0	25.0912	18.4443	23.7688	0	22.4348	-7.02945	9.42355e-08	3.82092e-06	UBL4B	1	110112468	110113945	+	1478	protein_coding	ubiquitin like 4B [Source:HGNC Symbol;Acc:HGNC:32309]	-	0	0	0	26	22	16	0	0	0	0.427233	0.314647	0.406131
ENSG00000243710	44.7455	82.0348	110.953	10.6155	17.6059	7.42775	79.2442	11.8831	2.69628	9.54627e-08	3.85752e-06	CFAP57	1	43172149	43254358	+	5764	protein_coding	cilia and flagella associated protein 57 [Source:HGNC Symbol;Acc:HGNC:26485]	-	47	82	131	11	21	5	0.195728	0.357	0.488806	0.0463484	0.0770141	0.0325436
ENSG00000143631	55.2178	62.0263	39.8074	184.324	123.241	261.457	52.3505	189.674	-1.8531	9.73687e-08	3.92682e-06	FLG	1	152302175	152325203	-	12747	protein_coding	filaggrin [Source:HGNC Symbol;Acc:HGNC:3748]	-	58	62	47	191	147	176	0.109219	0.122057	0.079301	0.363908	0.243772	0.517994
ENSG00000137033	9.52031	0	1.69393	164.058	218.816	343.162	3.73808	242.012	-6.01744	9.75852e-08	3.92785e-06	IL33	9	6215786	6257983	+	3253	protein_coding	interleukin 33 [Source:HGNC Symbol;Acc:HGNC:16028]	-	10	0	2	170	261	231	0.0737897	0	0.0132232	1.2692	1.69602	2.66409
ENSG00000188626	37.1292	29.0123	40.6544	4.82524	0.838376	2.9711	35.5986	2.87824	3.67262	1.05634e-07	4.22698e-06	GOLGA8M	15	28701954	28738384	-	2202	protein_coding	golgin A8 family member M [Source:HGNC Symbol;Acc:HGNC:44404]	-	39	29	48	5	1	2	0.425135	0.330491	0.468827	0.0551466	0.0095997	0.0340748
ENSG00000185483	722.592	1109.47	975.704	1990.89	1770.65	2142.16	935.922	1967.9	-1.07178	1.06461e-07	4.24792e-06	ROR1	1	63774022	64181498	+	6715	protein_coding	receptor tyrosine kinase like orphan receptor 1 [Source:HGNC Symbol;Acc:HGNC:10256]	-	759	1109	1152	2063	2112	1442	2.71316	4.14442	3.68974	7.46138	6.64849	8.05637
ENSG00000212864	121.86	111.047	132.127	48.2524	51.1409	35.6532	121.678	45.0155	1.41502	1.0657e-07	4.24792e-06	RNF208	9	137220247	137221581	-	1150	protein_coding	ring finger protein 208 [Source:HGNC Symbol;Acc:HGNC:25420]	-	128	111	156	50	61	24	2.67173	2.42217	2.91753	1.05594	1.12126	0.782949
ENSG00000006468	206.591	173.073	334.551	682.289	1000.18	577.879	238.072	753.45	-1.66204	1.09141e-07	4.34198e-06	ETV1	7	13891228	13991425	-	9616	protein_coding	ETS variant 1 [Source:HGNC Symbol;Acc:HGNC:3490]	ETS	217	173	395	707	1193	389	0.541683	0.451472	0.88347	1.78563	2.62253	1.51766
ENSG00000162654	19.9927	9.00381	8.46966	125.456	87.1911	44.5665	12.4887	85.7379	-2.79111	1.09805e-07	4.36e-06	GBP4	1	89181148	89198932	-	6127	protein_coding	guanylate binding protein 4 [Source:HGNC Symbol;Acc:HGNC:20480]	-	21	9	10	130	104	30	0.0822719	0.0368615	0.0351028	0.515302	0.358807	0.183693
ENSG00000133083	502.672	624.264	682.654	1353.96	2270.32	1243.4	603.197	1622.56	-1.42837	1.11521e-07	4.41107e-06	DCLK1	13	35768652	36131306	-	14375	protein_coding	doublecortin like kinase 1 [Source:HGNC Symbol;Acc:HGNC:2700]	-	528	624	806	1403	2708	837	0.88167	1.08932	1.20591	2.37037	3.98214	2.18443
ENSG00000105088	869.204	380.161	604.734	3022.53	1332.18	3523.72	618.033	2626.14	-2.08668	1.12633e-07	4.44653e-06	OLFM2	19	9853718	9936552	-	2500	protein_coding	olfactomedin 2 [Source:HGNC Symbol;Acc:HGNC:17189]	-	913	380	714	3132	1589	2372	8.76619	3.81437	6.14253	30.4262	13.4357	35.5955
ENSG00000125965	1226.22	1461.62	1627.02	449.712	631.297	757.63	1438.29	612.88	1.23313	1.13139e-07	4.45793e-06	GDF5	20	35433347	35454746	-	2646	protein_coding	growth differentiation factor 5 [Source:HGNC Symbol;Acc:HGNC:4220]	-	1288	1461	1921	466	753	510	11.6844	13.856	15.6144	4.27722	6.01562	7.23104
ENSG00000186312	157.085	151.064	163.464	331.011	277.502	395.156	157.204	334.557	-1.08328	1.16347e-07	4.57558e-06	CA5BP1	X	15674932	15703724	+	2409	transcribed_unprocessed_pseudogene	carbonic anhydrase 5B pseudogene 1 [Source:HGNC Symbol;Acc:HGNC:29544]	-	165	151	193	343	331	266	1.6441	1.57296	1.7231	3.45799	2.90447	4.14252
ENSG00000117594	4.76016	3.00127	5.08179	33.7767	28.5048	65.3642	4.28107	42.5485	-3.28296	1.17229e-07	4.60146e-06	HSD11B1	1	209686178	209734950	+	1513	protein_coding	hydroxysteroid 11-beta dehydrogenase 1 [Source:HGNC Symbol;Acc:HGNC:5208]	-	5	3	6	35	34	44	0.0793252	0.0497578	0.0852906	0.561817	0.475024	1.09102
ENSG00000156414	3.80812	2.00085	0.846966	28.9514	25.9897	43.0809	2.21865	32.674	-3.89022	1.23405e-07	4.83466e-06	TDRD9	14	103928462	104052667	+	5480	protein_coding	tudor domain containing 9 [Source:HGNC Symbol;Acc:HGNC:20122]	-	4	2	1	30	31	29	0.017521	0.00915858	0.00392472	0.132956	0.119579	0.198535
ENSG00000105784	3.80812	11.0047	8.46966	75.2737	60.3631	32.6821	7.76081	56.1063	-2.86766	1.30343e-07	5.09674e-06	RUNDC3B	7	87627548	87832296	+	4710	protein_coding	RUN domain containing 3B [Source:HGNC Symbol;Acc:HGNC:30286]	-	4	11	10	78	72	22	0.0203854	0.0586071	0.0456634	0.402198	0.323137	0.175235
ENSG00000160321	36.1772	36.0153	40.6544	0.965048	0	0	37.6156	0.321683	6.62661	1.32294e-07	5.16322e-06	ZNF208	19	21932958	22010949	-	6867	protein_coding	zinc finger protein 208 [Source:HGNC Symbol;Acc:HGNC:12999]	zf-C2H2	38	36	48	1	0	0	0.13283	0.131557	0.150336	0.00353671	0	0
ENSG00000109472	620.724	695.295	860.517	1358.79	1551	2143.65	725.512	1684.48	-1.21371	1.33367e-07	5.19524e-06	CPE	4	165361194	165498320	+	2958	protein_coding	carboxypeptidase E [Source:HGNC Symbol;Acc:HGNC:2303]	-	652	695	1016	1408	1850	1443	5.2909	5.89611	7.38728	11.5603	13.2205	18.3016
ENSG00000138411	369.388	474.201	448.045	1228.51	946.527	762.087	430.545	979.04	-1.18672	1.39242e-07	5.40363e-06	HECW2	2	196189099	196593692	-	23683	protein_coding	HECT, C2 and WW domain containing E3 ubiquitin protein ligase 2 [Source:HGNC Symbol;Acc:HGNC:29853]	-	388	474	529	1273	1129	513	0.393256	0.50225	0.480406	1.30544	1.0077	0.812645
ENSG00000139910	136.14	132.056	183.792	334.872	752.862	421.896	150.663	503.21	-1.74051	1.43094e-07	5.54267e-06	NOVA1	14	26443093	26597754	-	10046	protein_coding	NOVA alternative splicing regulator 1 [Source:HGNC Symbol;Acc:HGNC:7886]	-	143	132	217	347	898	284	0.341683	0.329731	0.464575	0.838885	1.88955	1.06058
ENSG00000205177	1.90406	5.00212	4.23483	44.3922	31.8583	28.2254	3.71367	34.8253	-3.23627	1.45707e-07	5.63329e-06	C11orf91	11	33698261	33700801	-	891	protein_coding	chromosome 11 open reading frame 91 [Source:HGNC Symbol;Acc:HGNC:34444]	-	2	5	5	46	38	19	0.0538806	0.140822	0.120693	1.25385	0.901532	0.800011
ENSG00000137834	1697.47	948.402	1134.93	3739.56	2528.54	4171.42	1260.27	3479.84	-1.46494	1.48097e-07	5.71494e-06	SMAD6	15	66702228	66782848	+	8563	protein_coding	SMAD family member 6 [Source:HGNC Symbol;Acc:HGNC:6772]	MH1	1783	948	1340	3875	3016	2808	4.9981	2.77818	3.36564	10.9904	7.44527	12.3024
ENSG00000259660	29.513	25.0106	22.0211	78.1689	89.7062	71.3064	25.5149	79.7272	-1.65378	1.55249e-07	5.97969e-06	DNM1P47	15	101751032	101794302	+	15281	transcribed_unprocessed_pseudogene	dynamin 1 pseudogene 47 [Source:HGNC Symbol;Acc:HGNC:35200]	-	31	25	26	81	107	48	0.0486956	0.0410551	0.0365941	0.128736	0.148015	0.117845
ENSG00000171889	36.1772	37.0157	30.4908	163.093	105.635	86.1619	34.5612	118.297	-1.78424	1.64191e-07	6.31116e-06	MIR31HG	9	21455642	21559669	-	745	sense_overlapping	MIR31 host gene [Source:HGNC Symbol;Acc:HGNC:37187]	-	38	37	36	169	126	58	1.22435	1.2463	1.03929	5.5093	3.57511	2.92073
ENSG00000177464	4.76016	1.00042	0	34.7417	45.2723	26.7399	1.92019	35.5846	-4.25323	1.64468e-07	6.31116e-06	GPR4	19	45589764	45602208	-	3145	protein_coding	G protein-coupled receptor 4 [Source:HGNC Symbol;Acc:HGNC:4497]	-	5	1	0	36	54	18	0.0381618	0.00797918	0	0.278002	0.362951	0.21472
ENSG00000105605	2.85609	1.00042	1.69393	39.567	31.8583	20.7977	1.85015	30.741	-4.06282	1.64895e-07	6.31575e-06	CACNG7	19	53909335	53943941	+	2800	protein_coding	calcium voltage-gated channel auxiliary subunit gamma 7 [Source:HGNC Symbol;Acc:HGNC:13626]	-	3	1	2	41	38	14	0.0257184	0.00896233	0.0153625	0.355625	0.28688	0.187582
ENSG00000162551	22.8487	27.0114	35.5726	74.3087	117.373	176.78	28.4776	122.821	-2.09606	1.66349e-07	6.35958e-06	ALPL	1	21509372	21578412	+	3007	protein_coding	alkaline phosphatase, liver/bone/kidney [Source:HGNC Symbol;Acc:HGNC:438]	-	24	27	42	77	140	119	0.191583	0.225325	0.300403	0.621904	0.984169	1.48468
ENSG00000075213	1602.27	2608.1	2696.74	5776.78	7270.4	4658.68	2302.37	5901.95	-1.35826	1.69664e-07	6.4743e-06	SEMA3A	7	83955777	84492724	-	9371	protein_coding	semaphorin 3A [Source:HGNC Symbol;Acc:HGNC:10723]	-	1683	2607	3184	5986	8672	3136	4.311	6.98126	7.30762	15.5137	19.5618	12.5548
ENSG00000153404	39.0333	62.0263	29.6438	3.86019	5.86863	0	43.5678	3.24294	3.59506	1.70204e-07	6.48289e-06	PLEKHG4B	5	92151	189972	+	13304	protein_coding	pleckstrin homology and RhoGEF domain containing G4B [Source:HGNC Symbol;Acc:HGNC:29399]	-	41	62	35	4	7	0	0.0739744	0.116947	0.0565816	0.00730203	0.0111222	0
ENSG00000184895	23.8008	22.0093	21.1741	0	0	0	22.3281	0	6.83461	1.73235e-07	6.58612e-06	SRY	Y	2786855	2787699	-	845	protein_coding	sex determining region Y [Source:HGNC Symbol;Acc:HGNC:11311]	HMG	25	22	25	0	0	0	0.710171	0.653348	0.636315	0	0	0
ENSG00000124191	261.809	204.086	178.71	99.3999	85.5144	78.7341	214.868	87.8828	1.28354	1.76983e-07	6.7162e-06	TOX2	20	43914864	44069616	+	3223	protein_coding	TOX high mobility group box family member 2 [Source:HGNC Symbol;Acc:HGNC:16095]	HMG	275	204	211	103	102	53	2.04811	1.58836	1.40803	0.776145	0.668983	0.61693
ENSG00000256377	2.85609	6.00254	1.69393	27.0213	33.535	49.0231	3.51752	36.5265	-3.39272	1.87279e-07	7.09382e-06	AC009509.1	12	27696388	27710770	-	1519	antisense	novel transcript	-	3	6	2	28	40	33	0.0474071	0.0991225	0.0283179	0.447678	0.556644	0.815035
ENSG00000010278	131.38	131.056	325.235	982.419	1985.27	522.913	195.89	1163.54	-2.57011	1.91175e-07	7.22809e-06	CD9	12	6199715	6238271	+	4165	protein_coding	CD9 molecule [Source:HGNC Symbol;Acc:HGNC:1709]	-	138	131	384	1018	2368	352	0.795324	0.789287	1.98292	5.93607	12.0183	3.17065
ENSG00000147231	13.3284	11.0047	21.1741	61.7631	82.9992	54.9653	15.1691	66.5759	-2.13044	1.94139e-07	7.32671e-06	CXorf57	X	106611930	106679442	+	4853	protein_coding	chromosome X open reading frame 57 [Source:HGNC Symbol;Acc:HGNC:25486]	-	14	11	25	64	99	37	0.0692465	0.0568802	0.110795	0.320284	0.431221	0.28603
ENSG00000198910	45.6975	201.085	221.905	14.4757	23.4745	23.7688	156.229	20.573	2.93065	2.0122e-07	7.58002e-06	L1CAM	X	153861514	153886174	-	7270	protein_coding	L1 cell adhesion molecule [Source:HGNC Symbol;Acc:HGNC:6470]	-	48	201	262	15	28	16	0.158484	0.69381	0.775097	0.0501098	0.0814139	0.0825669
ENSG00000165682	23.8008	37.0157	40.6544	1.9301	0.838376	0	33.8236	0.922824	5.04906	2.20742e-07	8.28508e-06	CLEC1B	12	9985642	10013424	-	3670	protein_coding	C-type lectin domain family 1 member B [Source:HGNC Symbol;Acc:HGNC:24356]	-	25	37	48	2	1	0	0.163514	0.252996	0.281296	0.0132352	0.00575982	0
ENSG00000155966	123.764	80.0339	65.2164	276.004	227.2	237.688	89.6714	246.964	-1.46401	2.22316e-07	8.32897e-06	AFF2	X	148500619	149000663	+	14006	protein_coding	AF4/FMR2 family member 2 [Source:HGNC Symbol;Acc:HGNC:3776]	AF-4	130	80	77	286	271	160	0.222797	0.143336	0.11824	0.495927	0.409007	0.428574
ENSG00000156689	4.76016	4.0017	5.92876	29.9165	34.3734	41.5954	4.89687	35.2951	-2.82992	2.23074e-07	8.34215e-06	GLYATL2	11	58834065	58904215	-	1838	protein_coding	glycine-N-acyltransferase like 2 [Source:HGNC Symbol;Acc:HGNC:24178]	-	5	4	7	31	41	28	0.0652987	0.0546126	0.0819109	0.409621	0.471535	0.571522
ENSG00000163431	1944.05	4075.73	2698.43	1163.85	765.437	1079.99	2906.07	1003.09	1.53507	2.25021e-07	8.3997e-06	LMOD1	1	201896452	201946588	-	3971	protein_coding	leiomodin 1 [Source:HGNC Symbol;Acc:HGNC:6647]	-	2042	4074	3186	1206	913	727	12.3434	25.7454	17.2558	7.37587	4.86011	6.86839
ENSG00000167772	398.901	206.087	226.14	727.646	865.204	1922.3	277.043	1171.72	-2.07924	2.26926e-07	8.45545e-06	ANGPTL4	19	8363289	8374373	+	2482	protein_coding	angiopoietin like 4 [Source:HGNC Symbol;Acc:HGNC:16039]	-	419	206	267	754	1032	1294	4.05221	2.08278	2.31365	7.37795	8.78928	19.5593
ENSG00000106823	1548.95	1536.65	1544.87	321.361	449.37	781.399	1543.49	517.376	1.58075	2.34143e-07	8.70861e-06	ECM2	9	92493554	92536655	-	4916	protein_coding	extracellular matrix protein 2 [Source:HGNC Symbol;Acc:HGNC:3154]	-	1627	1536	1824	333	536	526	7.9443	7.84076	7.97998	1.64512	2.30477	4.01415
ENSG00000179583	36.1772	55.0233	54.2058	135.107	242.291	129.243	48.4688	168.88	-1.80634	2.37388e-07	8.81335e-06	CIITA	16	10866222	10943021	+	20757	protein_coding	class II major histocompatibility complex transactivator [Source:HGNC Symbol;Acc:HGNC:7067]	-	38	55	64	140	289	87	0.0439439	0.0664931	0.0663139	0.163806	0.294312	0.157244
ENSG00000184185	105.675	99.042	103.33	211.345	207.079	306.023	102.682	241.483	-1.22542	2.46926e-07	9.1345e-06	KCNJ12	17	21376197	21419872	+	5617	protein_coding	potassium voltage-gated channel subfamily J member 12 [Source:HGNC Symbol;Acc:HGNC:6258]	-	111	99	122	219	247	206	0.474349	0.442292	0.467137	0.946903	0.929539	1.37589
ENSG00000152465	1329.04	1159.49	935.05	3577.43	1987.79	2901.28	1141.19	2822.17	-1.30625	2.52635e-07	9.32891e-06	NMT2	10	15102584	15168693	-	4700	protein_coding	N-myristoyltransferase 2 [Source:HGNC Symbol;Acc:HGNC:7858]	-	1396	1159	1104	3707	2371	1953	7.12964	6.1882	5.05196	19.1554	10.6637	15.5892
ENSG00000184232	2224.9	2183.93	3404.8	5996.81	8449.15	5249.93	2604.54	6565.3	-1.33389	2.53157e-07	9.33141e-06	OAF	11	120210767	120230332	+	3176	protein_coding	out at first homolog [Source:HGNC Symbol;Acc:HGNC:28752]	-	2337	2183	4020	6214	10078	3534	17.6627	17.2485	27.2229	47.5178	67.0763	41.7452
ENSG00000261327	50.4576	55.0233	67.7573	13.5107	16.7675	10.3988	57.7461	13.559	2.05937	2.60958e-07	9.60177e-06	AC134312.5	16	88177298	88178941	-	1507	lincRNA	novel transcript	-	53	55	80	14	20	7	0.844194	0.915858	1.14174	0.225622	0.280538	0.174263
ENSG00000234810	1.90406	5.00212	1.69393	26.0563	39.4037	29.711	2.8667	31.7237	-3.50156	2.64228e-07	9.7047e-06	AL603840.1	1	55329288	56070513	+	6257	lincRNA	novel transcript	-	2	5	2	27	47	20	0.00767262	0.0200531	0.00687469	0.104801	0.158784	0.119918
ENSG00000273253	98.0592	119.05	116.034	48.2524	40.2421	31.1965	111.048	39.897	1.45866	2.68822e-07	9.85585e-06	AL022328.4	22	50199090	50200837	-	1001	antisense	novel transcript, antisense TRABD	-	103	119	137	50	48	21	2.46992	2.98326	2.94358	1.21311	1.01364	0.787056
ENSG00000177875	14.2805	9.00381	11.0106	55.9728	40.2421	71.3064	11.4316	55.8404	-2.27289	2.69973e-07	9.88045e-06	CCDC184	12	48183584	48185926	+	2343	protein_coding	coiled-coil domain containing 184 [Source:HGNC Symbol;Acc:HGNC:33749]	-	15	9	13	58	48	48	0.153673	0.0963938	0.119333	0.601204	0.433056	0.76858
ENSG00000152270	8.56828	3.00127	3.38786	30.8815	45.2723	40.1098	4.9858	38.7546	-2.96399	2.77362e-07	1.01328e-05	PDE3B	11	14643723	14872044	+	11707	protein_coding	phosphodiesterase 3B [Source:HGNC Symbol;Acc:HGNC:8779]	-	9	3	4	32	54	27	0.0184534	0.00643064	0.00734858	0.0663851	0.0975042	0.0865244
ENSG00000214100	3.80812	0	0	36.6718	25.9897	34.1676	1.26937	32.2764	-4.69173	2.86023e-07	1.04307e-05	PLAC9P1	2	129922863	129934317	-	627	transcribed_unprocessed_pseudogene	placenta specific 9 pseudogene 1 [Source:HGNC Symbol;Acc:HGNC:52678]	-	4	0	0	38	31	23	0.153134	0	0	1.47191	1.04513	1.3762
ENSG00000118407	65.6901	60.0254	38.1135	2.89514	11.7373	8.9133	54.6097	7.84857	2.79396	2.93577e-07	1.06873e-05	FILIP1	6	75291859	75493738	-	8906	protein_coding	filamin A interacting protein 1 [Source:HGNC Symbol;Acc:HGNC:21015]	-	69	60	45	3	14	6	0.185971	0.169063	0.108672	0.00818096	0.0332292	0.0252749
ENSG00000162415	5.71219	7.00297	5.08179	33.7767	89.7062	32.6821	5.93232	52.055	-3.15178	2.94684e-07	1.07086e-05	ZSWIM5	1	45016399	45306209	-	6046	protein_coding	zinc finger SWIM-type containing 5 [Source:HGNC Symbol;Acc:HGNC:29299]	-	6	7	6	35	107	22	0.0238212	0.0290542	0.0213438	0.140594	0.374103	0.136513
ENSG00000108639	305.602	964.409	729.237	196.87	158.453	161.925	666.416	172.416	1.9499	2.96863e-07	1.0756e-05	SYNGR2	17	78168558	78173527	+	4074	protein_coding	synaptogyrin 2 [Source:HGNC Symbol;Acc:HGNC:11499]	-	321	964	861	204	189	109	1.89132	5.93793	4.54539	1.21612	0.980654	1.00375
ENSG00000221926	963.455	739.313	701.288	350.312	305.169	447.15	801.352	367.544	1.12921	2.97035e-07	1.0756e-05	TRIM16	17	15627960	15684311	-	5640	protein_coding	tripartite motif containing 16 [Source:HGNC Symbol;Acc:HGNC:17241]	-	1012	739	828	363	364	301	4.30706	3.28809	3.15748	1.56312	1.36426	2.0022
ENSG00000260197	24.7528	19.0081	19.4802	0	0	0	21.0804	0	6.75179	3.13298e-07	1.12748e-05	AC010889.1	Y	19691941	19694606	-	2666	lincRNA	novel transcript	-	26	19	23	0	0	0	0.234096	0.178843	0.185548	0	0	0
ENSG00000164236	1098.64	1216.52	1451.7	2456.05	3377.82	2223.87	1255.62	2685.91	-1.09747	3.14059e-07	1.12748e-05	ANKRD33B	5	10564330	10657816	+	9783	protein_coding	ankyrin repeat domain 33B [Source:HGNC Symbol;Acc:HGNC:35240]	-	1154	1216	1714	2545	4029	1497	2.83148	3.11918	3.76815	6.31803	8.70563	5.74077
ENSG00000099139	82.8267	109.046	143.137	239.332	316.906	421.896	111.67	326.045	-1.54022	3.14101e-07	1.12748e-05	PCSK5	9	75890644	76362339	+	12705	protein_coding	proprotein convertase subtilisin/kexin type 5 [Source:HGNC Symbol;Acc:HGNC:8747]	-	87	109	169	248	378	284	0.164371	0.215293	0.286089	0.474071	0.628916	0.838617
ENSG00000158246	365.58	240.102	241.385	125.456	65.3933	89.133	282.356	93.3275	1.59814	3.33693e-07	1.19363e-05	TENT5B	1	27005020	27012836	-	2368	protein_coding	terminal nucleotidyltransferase 5B [Source:HGNC Symbol;Acc:HGNC:28273]	-	384	240	285	130	78	60	3.89251	2.54336	2.58852	1.3333	0.696287	0.950582
ENSG00000128298	126.62	91.0386	77.9208	268.283	258.22	205.006	98.5265	243.836	-1.31299	3.42624e-07	1.22345e-05	BAIAP2L2	22	38084889	38110670	-	2146	protein_coding	BAI1 associated protein 2 like 2 [Source:HGNC Symbol;Acc:HGNC:26203]	-	133	91	92	278	308	138	1.48765	1.06412	0.922034	3.14616	3.03386	2.41251
ENSG00000028277	525.521	492.209	680.96	68.5184	228.038	84.6763	566.23	127.078	2.14804	3.45238e-07	1.23065e-05	POU2F2	19	42086110	42196585	-	9072	protein_coding	POU class 2 homeobox 2 [Source:HGNC Symbol;Acc:HGNC:9213]	Pou	552	492	804	71	272	57	1.46055	1.36095	1.90608	0.190073	0.633784	0.235718
ENSG00000185513	230.392	250.106	303.214	93.6096	103.959	141.127	261.237	112.898	1.22417	3.61942e-07	1.28796e-05	L3MBTL1	20	43489442	43550950	+	15550	protein_coding	L3MBTL1, histone methyl-lysine binding protein [Source:HGNC Symbol;Acc:HGNC:15905]	zf-C2HC	242	250	358	97	124	95	0.373564	0.403449	0.495156	0.151498	0.168565	0.229199
ENSG00000137501	1626.07	3143.33	3397.18	1058.66	1068.93	811.11	2722.19	979.566	1.4738	3.7066e-07	1.31671e-05	SYTL2	11	85694224	85811159	-	11258	protein_coding	synaptotagmin like 2 [Source:HGNC Symbol;Acc:HGNC:15585]	-	1708	3142	4011	1097	1275	546	3.64172	7.00364	7.66268	2.36653	2.394	1.8195
ENSG00000197106	46.6495	113.048	88.9314	416.901	231.392	262.942	82.8763	303.745	-1.87503	3.72794e-07	1.322e-05	SLC6A17	1	110150486	110202202	+	6644	protein_coding	solute carrier family 6 member 17 [Source:HGNC Symbol;Acc:HGNC:31399]	-	49	113	105	432	276	177	0.17703	0.426803	0.339898	1.57914	0.878122	0.999456
ENSG00000237506	545.514	406.172	332.011	955.397	844.245	971.549	427.899	923.73	-1.11031	4.01347e-07	1.42081e-05	RPSAP15	X	87703343	87704203	-	861	processed_pseudogene	ribosomal protein SA pseudogene 15 [Source:HGNC Symbol;Acc:HGNC:31464]	-	573	406	392	990	1007	654	15.9746	11.8332	9.79201	27.9253	24.723	28.4967
ENSG00000178821	34.2731	37.0157	36.4195	6.75533	0.838376	2.9711	35.9028	3.5216	3.36512	4.05933e-07	1.43458e-05	TMEM52	1	1917590	1919273	-	1594	protein_coding	transmembrane protein 52 [Source:HGNC Symbol;Acc:HGNC:27916]	-	36	37	43	7	1	2	0.542118	0.582495	0.580189	0.106654	0.0132613	0.0470719
ENSG00000143995	1133.87	1683.71	1438.99	731.506	623.752	765.058	1418.86	706.772	1.00668	4.19046e-07	1.47807e-05	MEIS1	2	66433452	66573869	+	10934	protein_coding	Meis homeobox 1 [Source:HGNC Symbol;Acc:HGNC:7000]	Homeobox	1191	1683	1699	758	744	515	2.61464	3.86264	3.34198	1.68367	1.43836	1.76705
ENSG00000152939	43.7934	43.0182	48.277	108.085	101.444	124.786	45.0296	111.438	-1.29797	4.30615e-07	1.514e-05	MARVELD2	5	69415065	69444330	+	5366	protein_coding	MARVEL domain containing 2 [Source:HGNC Symbol;Acc:HGNC:26401]	-	46	43	57	112	121	84	0.205772	0.201093	0.228462	0.506913	0.476661	0.587285
ENSG00000125384	79.0186	56.0237	40.6544	250.912	166.837	150.04	58.5656	189.263	-1.69815	4.64136e-07	1.6263e-05	PTGER2	14	52314305	52328606	+	2473	protein_coding	prostaglandin E receptor 2 [Source:HGNC Symbol;Acc:HGNC:9594]	-	83	56	48	260	199	101	0.805627	0.568254	0.417452	2.55338	1.701	1.53221
ENSG00000108679	5128.59	4950.1	6945.97	2182.94	3184.15	2681.42	5674.88	2682.84	1.08078	4.70579e-07	1.64607e-05	LGALS3BP	17	78971238	78980109	-	3584	protein_coding	galectin 3 binding protein [Source:HGNC Symbol;Acc:HGNC:6564]	-	5387	4948	8201	2262	3798	1805	36.0794	34.645	49.2139	15.3282	22.4007	18.8942
ENSG00000260517	253.24	264.112	450.586	90.7145	72.1003	138.156	322.646	100.324	1.69909	4.79964e-07	1.67604e-05	AC009093.2	16	29139661	29216706	+	2488	lincRNA	novel transcript	-	266	264	532	94	86	93	2.56632	2.66276	4.59886	0.917579	0.730673	1.40234
ENSG00000135362	366.532	497.211	487.852	233.542	219.655	163.41	450.532	205.536	1.12543	4.81964e-07	1.68018e-05	PRR5L	11	36296288	36465204	+	6616	protein_coding	proline rich 5 like [Source:HGNC Symbol;Acc:HGNC:25878]	-	385	497	576	242	262	110	1.39684	1.88512	1.87248	0.888354	0.837107	0.62376
ENSG00000121898	1759.35	2626.11	3974.81	787.479	1187.14	687.809	2786.76	887.476	1.6498	4.85904e-07	1.69105e-05	CPXM2	10	123706207	123940267	-	4859	protein_coding	carboxypeptidase X, M14 family member 2 [Source:HGNC Symbol;Acc:HGNC:26977]	-	1848	2625	4693	816	1416	463	9.12925	13.5569	20.7727	4.07858	6.16015	3.57482
ENSG00000248927	170.414	262.111	209.201	99.3999	61.2015	77.2486	213.908	79.2833	1.43313	4.90196e-07	1.7031e-05	AC114284.1	5	120781218	120790778	+	1114	lincRNA	novel transcript	-	179	262	247	103	73	52	3.85698	5.90194	4.76871	2.24553	1.3852	1.75121
ENSG00000137124	3016.99	4862.06	3503.05	1677.25	1277.69	1934.19	3794.03	1629.71	1.21991	5.16761e-07	1.78634e-05	ALDH1B1	9	38392664	38398661	+	3155	protein_coding	aldehyde dehydrogenase 1 family member B1 [Source:HGNC Symbol;Acc:HGNC:407]	-	3169	4860	4136	1738	1524	1302	24.1103	38.6559	28.1949	13.3788	10.2108	15.4822
ENSG00000242588	104.723	108.046	103.33	251.877	191.988	209.462	105.366	217.776	-1.04811	5.27351e-07	1.81989e-05	AC108010.1	7	128574751	128626473	+	1552	processed_transcript	novel transcript	-	110	108	122	261	229	141	1.7013	1.74627	1.69066	4.08427	3.11903	3.40838
ENSG00000229637	0	0	0	31.8466	14.2524	14.8555	0	20.3182	-6.89639	5.58115e-07	1.92283e-05	PRAC2	17	48723168	48724758	+	657	protein_coding	PRAC2 small nuclear protein [Source:HGNC Symbol;Acc:HGNC:30143]	-	0	0	0	33	17	10	0	0	0	1.21987	0.546964	0.571025
ENSG00000173705	45.6975	68.0288	45.7361	205.555	121.565	147.069	53.1542	158.063	-1.57579	5.9278e-07	2.03544e-05	SUSD5	3	33150042	33219215	-	5008	protein_coding	sushi domain containing 5 [Source:HGNC Symbol;Acc:HGNC:29061]	-	48	68	54	213	145	99	0.230068	0.34074	0.231909	1.03295	0.612039	0.741637
ENSG00000169129	22.8487	77.0326	21.1741	0.965048	1.67675	1.48555	40.3518	1.37578	4.87063	6.29671e-07	2.15851e-05	AFAP1L2	10	114294824	114404756	-	5789	protein_coding	actin filament associated protein 1 like 2 [Source:HGNC Symbol;Acc:HGNC:25901]	-	24	77	25	1	2	1	0.0995148	0.333784	0.0928807	0.00419529	0.00730301	0.00648062
ENSG00000088882	119.004	42.0178	88.0844	199.765	890.355	424.867	83.0354	504.996	-2.60449	6.35788e-07	2.17586e-05	CPXM1	20	2794069	2800637	-	2391	protein_coding	carboxypeptidase X, M14 family member 1 [Source:HGNC Symbol;Acc:HGNC:15771]	-	125	42	104	207	1062	286	1.2549	0.440807	0.935498	2.1026	9.38902	4.48752
ENSG00000250056	0	3.00127	2.5409	56.9378	15.0908	43.0809	1.84739	38.3698	-4.36666	6.79756e-07	2.32246e-05	LINC01018	5	6582136	6588499	+	3518	lincRNA	long intergenic non-protein coding RNA 1018 [Source:HGNC Symbol;Acc:HGNC:27394]	-	0	3	3	59	18	29	0	0.0213995	0.0183406	0.407307	0.108156	0.309259
ENSG00000280414	27.6089	26.011	27.9499	0.965048	1.67675	2.9711	27.1899	1.87097	3.96168	6.86653e-07	2.34064e-05	AC018470.1	2	174334438	174337566	-	3129	TEC	novel transcript	-	29	26	33	1	2	2	0.22247	0.208519	0.226828	0.00776176	0.0135114	0.0239798
ENSG00000175567	140.901	129.055	143.137	61.7631	61.2015	37.1387	137.697	53.3677	1.34341	6.87353e-07	2.34064e-05	UCP2	11	73974667	73983307	-	3237	protein_coding	uncoupling protein 2 [Source:HGNC Symbol;Acc:HGNC:12518]	-	148	129	169	64	73	25	1.09749	1.00006	1.12288	0.480179	0.476711	0.289746
ENSG00000168398	684.51	417.177	621.673	1069.27	2531.06	1741.06	574.453	1780.46	-1.63199	7.0815e-07	2.40748e-05	BDKRB2	14	96204679	96244166	+	6845	protein_coding	bradykinin receptor B2 [Source:HGNC Symbol;Acc:HGNC:1030]	-	719	417	734	1108	3019	1172	2.52136	1.52877	2.30628	3.93126	9.3232	6.42354
ENSG00000177990	104.723	93.0394	184.639	31.8466	41.0804	17.8266	127.467	30.2512	2.049	7.23116e-07	2.4543e-05	DPY19L2	12	63558913	63668939	-	5646	protein_coding	dpy-19 like 2 [Source:HGNC Symbol;Acc:HGNC:19414]	-	110	93	218	33	49	12	0.467662	0.413353	0.830433	0.141951	0.183455	0.0797371
ENSG00000112562	292.274	544.231	1402.58	95.5397	133.302	176.78	746.36	135.207	2.46821	7.53084e-07	2.5476e-05	SMOC2	6	168441151	168673445	+	4032	protein_coding	SPARC related modular calcium binding 2 [Source:HGNC Symbol;Acc:HGNC:20323]	-	307	544	1656	99	159	119	1.82767	3.38577	8.83342	0.596322	0.833589	1.10725
ENSG00000237232	43.7934	75.0318	132.974	11.5806	14.2524	19.3121	83.9329	15.0484	2.5037	7.86932e-07	2.65774e-05	ZNF295-AS1	21	42009194	42024924	+	1363	lincRNA	ZNF295 antisense RNA 1 [Source:HGNC Symbol;Acc:HGNC:23130]	-	46	75	157	12	17	13	0.810106	1.38084	2.47738	0.213821	0.26365	0.357823
ENSG00000177272	0	0	0	11.5806	25.1513	19.3121	0	18.6813	-6.77146	8.06004e-07	2.71769e-05	KCNA3	1	110672465	110675033	-	2569	protein_coding	potassium voltage-gated channel subfamily A member 3 [Source:HGNC Symbol;Acc:HGNC:6221]	-	0	0	0	12	30	13	0	0	0	0.113444	0.24685	0.189845
ENSG00000254458	27.6089	15.0064	5.92876	130.281	58.6863	120.33	16.1813	103.099	-2.67628	8.19476e-07	2.75408e-05	AP001107.3	11	66312853	66319237	+	544	antisense	novel transcript	-	29	15	7	135	70	81	1.27961	0.691944	0.27675	6.02699	2.72003	5.58607
ENSG00000231106	16.1845	23.0097	19.4802	56.9378	72.1003	63.8786	19.5582	64.3056	-1.72127	8.35293e-07	2.79809e-05	LINC01436	21	36005338	36007838	+	1048	lincRNA	long intergenic non-protein coding RNA 1436 [Source:HGNC Symbol;Acc:HGNC:50754]	-	17	23	23	59	86	43	0.389375	0.550738	0.472015	1.36728	1.73465	1.53931
ENSG00000128645	45.6975	47.0199	28.7968	7.72038	6.70701	5.9422	40.5047	6.78986	2.55878	8.53368e-07	2.84936e-05	HOXD1	2	176188579	176190907	+	1975	protein_coding	homeobox D1 [Source:HGNC Symbol;Acc:HGNC:5132]	Homeobox	48	47	34	8	8	4	0.583383	0.597186	0.370255	0.0983759	0.0856245	0.0759824
ENSG00000144893	5.71219	9.00381	10.1636	33.7767	59.5247	41.5954	8.2932	44.9656	-2.43989	8.94075e-07	2.97562e-05	MED12L	3	151085697	151437072	+	12619	protein_coding	mediator complex subunit 12 like [Source:HGNC Symbol;Acc:HGNC:16050]	-	6	9	12	35	71	28	0.0114132	0.0178977	0.0204525	0.0673611	0.118935	0.0832441
ENSG00000221826	3.80812	13.0055	16.0923	117.736	150.908	31.1965	10.9687	99.9467	-3.19001	9.14643e-07	3.03916e-05	PSG3	19	42721638	42740569	-	3486	protein_coding	pregnancy specific beta-1-glycoprotein 3 [Source:HGNC Symbol;Acc:HGNC:9520]	-	4	13	19	122	180	21	0.0275431	0.0935825	0.117224	0.84996	1.09149	0.226002
ENSG00000131831	5.71219	3.00127	2.5409	31.8466	31.0199	26.7399	3.75145	29.8688	-3.00772	9.22317e-07	3.05971e-05	RAI2	X	17800049	17861337	-	2622	protein_coding	retinoic acid induced 2 [Source:HGNC Symbol;Acc:HGNC:9835]	-	6	3	3	33	37	18	0.0549286	0.0287123	0.0246081	0.305666	0.298294	0.257549
ENSG00000184923	23.8008	37.0157	33.0317	4.82524	1.67675	0	31.2827	2.16733	3.72889	9.28933e-07	3.0767e-05	NUTM2A	10	87225448	87236908	+	5082	protein_coding	NUT family member 2A [Source:HGNC Symbol;Acc:HGNC:23438]	-	25	37	39	5	2	0	0.118082	0.182703	0.165051	0.0238947	0.00831899	0
ENSG00000198300	1.90406	2.00085	5.08179	26.0563	29.3432	31.1965	2.99557	28.8653	-3.23301	9.31524e-07	3.08032e-05	PEG3	19	56810077	56840728	-	9769	protein_coding	paternally expressed 3 [Source:HGNC Symbol;Acc:HGNC:8826]	zf-C2H2	2	2	6	27	35	21	0.00491428	0.00513758	0.0132096	0.0671243	0.0757344	0.0806472
ENSG00000116675	584.547	1237.52	1385.64	351.277	412.481	259.971	1069.24	341.243	1.64529	9.67705e-07	3.1897e-05	DNAJC6	1	65248219	65415869	+	6954	protein_coding	DnaJ heat shock protein family (Hsp40) member C6 [Source:HGNC Symbol;Acc:HGNC:15469]	-	614	1237	1636	364	492	175	2.1194	4.46389	5.05985	1.27125	1.49557	0.944112
ENSG00000247498	101.867	89.0377	91.4723	32.8116	21.7978	41.5954	94.1258	32.0683	1.58624	9.78037e-07	3.2186e-05	GPRC5D-AS1	12	12927726	12984645	+	3416	antisense	GPRC5D and HEBP1 antisense RNA 1 [Source:HGNC Symbol;Acc:HGNC:53599]	-	107	89	108	34	26	28	0.751875	0.653809	0.679978	0.241728	0.160891	0.307511
ENSG00000007516	15.2325	6.00254	4.23483	55.9728	42.7572	51.9942	8.48996	50.2414	-2.57231	9.87534e-07	3.24466e-05	BAIAP3	16	1333601	1349441	+	6146	protein_coding	BAI1 associated protein 3 [Source:HGNC Symbol;Acc:HGNC:948]	-	16	6	5	58	51	35	0.0624895	0.0244984	0.0174971	0.229193	0.175409	0.213646
ENSG00000075643	1877.41	1551.66	1141.71	356.103	454.4	766.544	1523.59	525.682	1.53832	1.03178e-06	3.37924e-05	MOCOS	18	36187519	36272157	+	6281	protein_coding	molybdenum cofactor sulfurase [Source:HGNC Symbol;Acc:HGNC:18234]	-	1972	1551	1348	369	542	516	7.5363	6.19672	4.61583	1.4268	1.82409	3.08206
ENSG00000248905	778.761	735.312	409.931	1835.52	1306.19	1757.4	641.335	1633.04	-1.34867	1.04638e-06	3.41445e-05	FMN1	15	32765545	33194733	-	20084	protein_coding	formin 1 [Source:HGNC Symbol;Acc:HGNC:3768]	-	818	735	484	1902	1558	1183	0.977649	0.918366	0.518304	2.29999	1.63981	2.20981
ENSG00000242221	531.233	2044.87	1884.5	403.39	311.038	153.012	1486.87	289.146	2.35995	1.08596e-06	3.5286e-05	PSG2	19	43064211	43083045	-	2798	protein_coding	pregnancy specific beta-1-glycoprotein 2 [Source:HGNC Symbol;Acc:HGNC:9519]	-	558	2044	2225	418	371	103	4.78703	18.3321	17.103	3.62823	2.80286	1.38105
ENSG00000130477	0.952031	0	0.846966	42.4621	37.7269	16.341	0.599666	32.1767	-5.72106	1.10103e-06	3.57193e-05	UNC13A	19	17601328	17688365	-	11188	protein_coding	unc-13 homolog A [Source:HGNC Symbol;Acc:HGNC:23150]	-	1	0	1	44	45	11	0.00214549	0	0.00192237	0.0955138	0.0850228	0.0368859
ENSG00000175691	154.229	179.076	167.699	89.7494	72.9387	74.2775	167.001	78.9885	1.07716	1.12991e-06	3.65409e-05	ZNF77	19	2933218	2944971	-	2437	protein_coding	zinc finger protein 77 [Source:HGNC Symbol;Acc:HGNC:13150]	zf-C2H2	162	179	198	93	87	50	1.59566	1.84322	1.74743	0.926816	0.754638	0.769723
ENSG00000108924	0	0	0	19.301	10.8989	23.7688	0	17.9895	-6.7005	1.14704e-06	3.70288e-05	HLF	17	55265012	55325065	+	6602	protein_coding	HLF, PAR bZIP transcription factor [Source:HGNC Symbol;Acc:HGNC:4977]	TF_bZIP	0	0	0	20	13	16	0	0	0	0.0735733	0.0416239	0.0909211
ENSG00000105976	2698.06	3169.34	2539.2	1542.15	1509.08	987.89	2802.2	1346.37	1.05581	1.17857e-06	3.79246e-05	MET	7	116672390	116798386	+	7039	protein_coding	MET proto-oncogene, receptor tyrosine kinase [Source:HGNC Symbol;Acc:HGNC:7029]	-	2834	3168	2998	1598	1800	665	9.66426	11.2941	9.1603	5.51356	5.40551	3.5443
ENSG00000253910	86.6348	117.05	125.351	242.227	316.906	213.919	109.678	257.684	-1.23611	1.18384e-06	3.79862e-05	PCDHGB2	5	141360042	141512979	+	4769	protein_coding	protocadherin gamma subfamily B, 2 [Source:HGNC Symbol;Acc:HGNC:8709]	-	91	117	148	251	378	144	0.45803	0.615655	0.667457	1.27824	1.67548	1.13281
ENSG00000241684	27.6089	26.011	27.9499	0	2.51513	2.9711	27.1899	1.82874	3.96885	1.19787e-06	3.83765e-05	ADAMTS9-AS2	3	64684909	65053439	+	8246	antisense	ADAMTS9 antisense RNA 2 [Source:HGNC Symbol;Acc:HGNC:42435]	-	29	26	33	0	3	2	0.0844179	0.0791241	0.0860716	0	0.00769047	0.00909928
ENSG00000064195	19.9927	14.0059	9.31662	194.94	32.6967	117.358	14.4384	114.998	-2.9959	1.3573e-06	4.34166e-05	DLX3	17	49990005	49995224	-	2715	protein_coding	distal-less homeobox 3 [Source:HGNC Symbol;Acc:HGNC:2916]	Homeobox	21	14	11	202	39	79	0.185665	0.129401	0.0871389	1.80696	0.303648	1.09164
ENSG00000105559	769.241	757.321	823.251	1546.01	1998.69	1218.15	783.271	1587.62	-1.0206	1.37697e-06	4.39094e-05	PLEKHA4	19	48837097	48868632	-	3851	protein_coding	pleckstrin homology domain containing A4 [Source:HGNC Symbol;Acc:HGNC:14339]	-	808	757	972	1602	2384	820	5.03637	4.93289	5.42852	10.1031	13.086	7.98841
ENSG00000184500	655.949	585.248	1259.44	1890.53	3469.2	2430.36	833.545	2596.7	-1.63904	1.38442e-06	4.40786e-05	PROS1	3	93873033	93980003	-	5444	protein_coding	protein S [Source:HGNC Symbol;Acc:HGNC:9456]	-	689	585	1487	1959	4138	1636	3.03795	2.6966	5.87465	8.73941	16.0675	11.2742
ENSG00000117394	2977.95	5316.25	3132.93	1217.89	441.824	1342.94	3809.04	1000.88	1.92914	1.40817e-06	4.47654e-05	SLC2A1	1	42925375	42959176	-	4724	protein_coding	solute carrier family 2 member 1 [Source:HGNC Symbol;Acc:HGNC:11005]	-	3128	5314	3699	1262	527	904	15.8941	28.2287	16.8408	6.48807	2.35817	7.17924
ENSG00000183762	1021.53	809.343	1020.59	1698.48	2910.84	1861.39	950.489	2156.91	-1.18265	1.41526e-06	4.49213e-05	KREMEN1	22	29073078	29168333	+	7977	protein_coding	kringle containing transmembrane protein 1 [Source:HGNC Symbol;Acc:HGNC:17550]	-	1073	809	1205	1760	3472	1253	3.22879	2.545	3.2489	5.35845	9.20058	5.89294
ENSG00000182985	793.042	1235.52	601.346	366.718	168.514	280.769	876.637	272	1.68933	1.45125e-06	4.59927e-05	CADM1	11	115169218	115504957	-	11017	protein_coding	cell adhesion molecule 1 [Source:HGNC Symbol;Acc:HGNC:5951]	-	833	1235	710	380	201	189	1.81494	2.81308	1.38607	0.837696	0.385663	0.643604
ENSG00000232774	3.80812	1.00042	1.69393	22.1961	21.7978	46.052	2.16749	30.0153	-3.77123	1.48713e-06	4.70575e-05	FLJ22447	14	61570540	61658696	+	2653	lincRNA	uncharacterized LOC400221 [Source:NCBI gene;Acc:400221]	-	4	1	2	23	26	31	0.0361912	0.00945892	0.0162137	0.210551	0.207163	0.438374
ENSG00000174600	64.7381	108.046	90.6253	27.0213	29.3432	13.3699	87.8031	23.2448	1.87951	1.5057e-06	4.75717e-05	CMKLR1	12	108288044	108339341	-	5690	protein_coding	chemerin chemokine-like receptor 1 [Source:HGNC Symbol;Acc:HGNC:2121]	-	68	108	107	28	35	9	0.286864	0.476311	0.404446	0.119512	0.130026	0.0593404
ENSG00000171385	496.008	338.143	272.723	1243.95	669.024	1475.15	368.958	1129.37	-1.61325	1.50802e-06	4.75719e-05	KCND3	1	111770662	111989155	-	7863	protein_coding	potassium voltage-gated channel subfamily D member 3 [Source:HGNC Symbol;Acc:HGNC:6239]	-	521	338	322	1289	798	993	1.59048	1.07872	0.880758	3.98135	2.14531	4.73785
ENSG00000074416	3814.79	3499.48	2393.53	7316.99	6602.21	5853.06	3235.93	6590.76	-1.02653	1.5927e-06	4.98608e-05	MGLL	3	127689062	128052190	-	11849	protein_coding	monoglyceride lipase [Source:HGNC Symbol;Acc:HGNC:17038]	-	4007	3498	2826	7582	7875	3940	8.11741	7.40827	5.12955	15.5406	14.049	12.4748
ENSG00000117266	36.1772	106.045	213.435	17.3709	17.6059	13.3699	118.552	16.1156	2.87068	1.61522e-06	5.04125e-05	CDK18	1	205504595	205532793	+	6831	protein_coding	cyclin dependent kinase 18 [Source:HGNC Symbol;Acc:HGNC:8751]	-	38	106	252	18	21	9	0.13353	0.389404	0.793424	0.0639962	0.0649846	0.0494286
ENSG00000236750	17.1366	17.0072	16.9393	0	0	0	17.0277	0	6.444	1.61947e-06	5.04686e-05	AC009237.9	2	95641634	95641980	-	347	processed_pseudogene	pseudogene similar to part of Cdon homolog (mouse) (CDON)	-	18	17	20	0	0	0	1.24515	1.22941	1.23962	0	0	0
ENSG00000226237	128.524	158.067	182.945	61.7631	58.6863	78.7341	156.512	66.3945	1.25261	1.69859e-06	5.26947e-05	GAS1RR	9	86948699	87002033	+	4387	lincRNA	GAS1 adjacent regulatory RNA [Source:HGNC Symbol;Acc:HGNC:52261]	-	135	158	216	64	70	53	0.738662	0.903791	1.05895	0.354306	0.337292	0.45324
ENSG00000169239	405.565	390.165	345.562	781.689	952.395	595.705	380.431	776.596	-1.03272	1.70919e-06	5.29436e-05	CA5B	X	15688830	15788409	+	8520	protein_coding	carbonic anhydrase 5B [Source:HGNC Symbol;Acc:HGNC:1378]	-	426	390	408	810	1136	401	1.20019	1.14869	1.02993	2.30893	2.81847	1.76573
ENSG00000164530	1899.3	255.108	65.2164	56492.9	19432.7	43069	739.875	39664.9	-5.74447	1.74803e-06	5.40488e-05	PI16	6	36948263	36964837	+	2378	protein_coding	peptidase inhibitor 16 [Source:HGNC Symbol;Acc:HGNC:21245]	-	1995	255	77	58539	23179	28992	20.1377	2.69096	0.696415	597.86	206.043	457.39
ENSG00000183486	313.218	296.125	520.037	42.4621	130.787	114.387	376.46	95.8787	1.97575	1.77769e-06	5.4818e-05	MX2	21	41361943	41409390	+	13047	protein_coding	MX dynamin like GTPase 2 [Source:HGNC Symbol;Acc:HGNC:7533]	-	329	296	614	44	156	77	0.605292	0.569324	1.01215	0.0819045	0.252749	0.221412
ENSG00000189223	610.252	1075.46	863.058	371.543	424.218	308.994	849.589	368.252	1.20309	1.85305e-06	5.70563e-05	PAX8-AS1	2	113211522	113276581	+	17274	processed_transcript	PAX8 antisense RNA 1 [Source:HGNC Symbol;Acc:HGNC:49271]	-	641	1075	1019	385	506	208	0.890728	1.56169	1.26873	0.541295	0.619203	0.451742
ENSG00000153993	1627.02	2344.99	2816.16	855.032	1213.13	837.85	2262.73	968.671	1.22303	1.85901e-06	5.70687e-05	SEMA3D	7	84995553	85186855	-	8062	protein_coding	semaphorin 3D [Source:HGNC Symbol;Acc:HGNC:10726]	-	1709	2344	3325	886	1447	564	5.08838	7.29615	8.87029	2.66905	3.79403	2.62456
ENSG00000228536	1.90406	0	3.38786	17.3709	122.403	20.7977	1.76397	53.5238	-4.89358	1.9435e-06	5.95737e-05	AL513283.1	1	219409523	219459369	-	1930	lincRNA	novel transcript	-	2	0	4	18	146	14	0.0248744	0	0.044575	0.226507	1.59908	0.272139
ENSG00000168952	951.079	775.328	579.325	388.914	331.159	380.301	768.577	366.791	1.06788	1.96765e-06	6.02243e-05	STXBP6	14	24809656	25050297	-	8067	protein_coding	syntaxin binding protein 6 [Source:HGNC Symbol;Acc:HGNC:19666]	-	999	775	684	403	395	256	2.97258	2.41084	1.82361	1.21327	1.03505	1.19055
ENSG00000283787	2.85609	2.00085	2.5409	23.1611	53.6561	17.8266	2.46595	31.5479	-3.69108	2.15627e-06	6.58015e-05	PRR33	11	1888577	1891895	-	3319	protein_coding	proline rich 33 [Source:HGNC Symbol;Acc:HGNC:35118]	-	3	2	3	24	64	12	0.0216967	0.0151217	0.0194403	0.175618	0.407613	0.135642
ENSG00000139364	50.4576	77.0326	82.1557	171.778	265.765	154.497	69.882	197.347	-1.50201	2.18633e-06	6.662e-05	TMEM132B	12	125186836	125662377	+	15703	protein_coding	transmembrane protein 132B [Source:HGNC Symbol;Acc:HGNC:29397]	-	53	77	97	178	317	104	0.0810164	0.123051	0.132855	0.275298	0.426729	0.248468
ENSG00000164161	0.952031	1.00042	0.846966	97.4698	41.0804	4.45665	0.93314	47.669	-5.68746	2.25909e-06	6.8735e-05	HHIP	4	144646021	144745271	+	12074	protein_coding	hedgehog interacting protein [Source:HGNC Symbol;Acc:HGNC:14866]	-	1	1	1	101	49	3	0.00198806	0.00207839	0.0017813	0.203159	0.0857867	0.0093216
ENSG00000113205	33.3211	80.0339	119.422	11.5806	14.2524	14.8555	77.5924	13.5628	2.52396	2.30819e-06	7.01254e-05	PCDHB3	5	141100473	141103827	+	3355	protein_coding	protocadherin beta 3 [Source:HGNC Symbol;Acc:HGNC:8688]	-	35	80	141	12	17	10	0.250412	0.598379	0.90389	0.086867	0.10711	0.111822
ENSG00000238271	35.2251	12.0051	18.6332	90.7145	77.1306	86.1619	21.9545	84.669	-1.94542	2.329e-06	7.06531e-05	IFNWP19	9	21455484	21456049	+	566	unprocessed_pseudogene	interferon omega 1 pseudogene 19 [Source:HGNC Symbol;Acc:HGNC:5451]	-	37	12	22	94	92	58	1.56915	0.532039	0.835979	4.03346	3.43595	3.84443
ENSG00000143320	1678.43	1365.58	1335.66	2293.92	4001.57	3143.42	1459.89	3146.3	-1.10798	2.35987e-06	7.14844e-05	CRABP2	1	156699606	156705816	-	1100	protein_coding	cellular retinoic acid binding protein 2 [Source:HGNC Symbol;Acc:HGNC:2339]	-	1763	1365	1577	2377	4773	2116	38.4715	31.14	30.8339	52.481	91.7221	72.1678
ENSG00000116991	1232.88	1403.59	1151.03	427.516	763.761	491.717	1262.5	560.998	1.16798	2.37026e-06	7.16934e-05	SIPA1L2	1	232397965	232561558	-	7641	protein_coding	signal induced proliferation associated 1 like 2 [Source:HGNC Symbol;Acc:HGNC:23800]	-	1295	1403	1359	443	911	331	4.06817	4.60772	3.82524	1.40805	2.52025	1.62517
ENSG00000136630	286.561	166.07	138.902	580.959	420.026	638.786	197.178	546.59	-1.47027	2.39425e-06	7.23106e-05	HLX	1	220879400	220885059	+	5660	protein_coding	H2.0 like homeobox [Source:HGNC Symbol;Acc:HGNC:4978]	Homeobox	301	166	164	602	501	430	1.27653	0.735987	0.623184	2.58313	1.8711	2.85018
ENSG00000053747	92.347	159.067	251.549	450.677	1120.07	509.543	167.654	693.43	-2.04823	2.3977e-06	7.23106e-05	LAMA3	18	23689443	23956222	+	14678	protein_coding	laminin subunit alpha 3 [Source:HGNC Symbol;Acc:HGNC:6483]	-	97	159	297	467	1336	343	0.15863	0.271837	0.43519	0.772709	1.92404	0.876693
ENSG00000074047	458.879	344.146	228.681	1021.02	679.085	959.665	343.902	886.59	-1.36642	2.42909e-06	7.315e-05	GLI2	2	120735623	120992653	+	7341	protein_coding	GLI family zinc finger 2 [Source:HGNC Symbol;Acc:HGNC:4318]	zf-C2H2	482	344	270	1058	810	646	1.57606	1.17593	0.791038	3.50023	2.33241	3.3014
ENSG00000132003	262.761	429.182	347.256	105.19	172.705	139.642	346.399	139.179	1.31342	2.44122e-06	7.34079e-05	ZSWIM4	19	13795460	13832230	+	4713	protein_coding	zinc finger SWIM-type containing 4 [Source:HGNC Symbol;Acc:HGNC:25704]	-	276	429	410	109	206	94	1.4057	2.28422	1.87101	0.561688	0.923943	0.748257
ENSG00000036448	34.2731	41.0174	37.2665	8.68543	4.19188	8.9133	37.519	7.26354	2.41376	2.47289e-06	7.42515e-05	MYOM2	8	2045040	2165552	+	7062	protein_coding	myomesin 2 [Source:HGNC Symbol;Acc:HGNC:7614]	-	36	41	44	9	5	6	0.122364	0.145692	0.134003	0.0309514	0.0149664	0.0318745
ENSG00000166796	0	0	1.69393	23.1611	27.6664	28.2254	0.564644	26.351	-5.42332	2.59238e-06	7.75116e-05	LDHC	11	18412307	18452058	+	2095	protein_coding	lactate dehydrogenase C [Source:HGNC Symbol;Acc:HGNC:6544]	-	0	0	2	24	33	19	0	0	0.0205322	0.278223	0.33297	0.340243
ENSG00000138735	347.491	399.169	327.776	1363.61	625.429	824.48	358.145	937.84	-1.38927	2.59276e-06	7.75116e-05	PDE5A	4	119494395	119628991	-	9775	protein_coding	phosphodiesterase 5A [Source:HGNC Symbol;Acc:HGNC:8784]	-	365	399	387	1413	746	555	0.896305	1.02432	0.851497	3.51068	1.61323	2.13008
ENSG00000237238	1.90406	9.00381	1.69393	34.7417	45.2723	29.711	4.2006	36.575	-3.16217	2.64182e-06	7.88636e-05	BMS1P10	9	63299453	63385117	-	1596	transcribed_unprocessed_pseudogene	BMS1, ribosome biogenesis factor pseudogene 10 [Source:HGNC Symbol;Acc:HGNC:49154]	-	2	9	2	36	54	20	0.0300799	0.14151	0.0269517	0.547817	0.715214	0.470129
ENSG00000249641	3.80812	5.00212	5.08179	62.7281	15.0908	56.4509	4.63068	44.7566	-3.26202	2.70949e-06	8.07288e-05	HOXC13-AS	12	53935328	53939643	-	1408	antisense	HOXC13 antisense RNA [Source:HGNC Symbol;Acc:HGNC:43753]	-	4	5	6	65	18	38	0.0681926	0.089114	0.0916511	1.12118	0.270237	1.01251
ENSG00000111981	490.296	610.259	370.971	139.932	104.797	245.116	490.508	163.282	1.59695	2.71215e-06	8.07288e-05	ULBP1	6	149964007	149973710	+	3142	protein_coding	UL16 binding protein 1 [Source:HGNC Symbol;Acc:HGNC:14893]	-	515	610	438	145	125	165	3.93442	4.87195	2.99818	1.1208	0.840967	1.97014
ENSG00000113356	76.1625	67.0284	77.9208	195.905	140.009	153.012	73.7039	162.975	-1.14422	2.81961e-06	8.38059e-05	POLR3G	5	90471748	90514553	+	4019	protein_coding	RNA polymerase III subunit G [Source:HGNC Symbol;Acc:HGNC:30075]	-	80	67	92	203	167	103	0.477806	0.418346	0.492333	1.22672	0.878362	0.961478
ENSG00000172123	562.65	653.277	562.385	366.718	228.877	233.231	592.771	276.275	1.09874	2.88749e-06	8.53362e-05	SLFN12	17	35411060	35433283	-	3560	protein_coding	schlafen family member 12 [Source:HGNC Symbol;Acc:HGNC:25500]	-	591	653	664	380	273	157	3.9849	4.60301	4.0115	2.59239	1.62102	1.65451
ENSG00000135678	176.126	120.051	123.657	301.095	261.573	360.989	139.945	307.886	-1.13384	2.88769e-06	8.53362e-05	CPM	12	68842197	68971570	-	7535	protein_coding	carboxypeptidase M [Source:HGNC Symbol;Acc:HGNC:2311]	-	185	120	146	312	312	243	0.589343	0.399647	0.416734	1.00563	0.875279	1.20988
ENSG00000138669	133.284	113.048	343.868	509.545	1266.79	815.567	196.733	863.966	-2.13347	2.94891e-06	8.68956e-05	PRKG2	4	81087370	81215117	-	5116	protein_coding	protein kinase cGMP-dependent 2 [Source:HGNC Symbol;Acc:HGNC:9416]	-	140	113	406	528	1511	549	0.656867	0.554277	1.70681	2.50651	6.24323	4.02589
ENSG00000099864	191.358	367.156	457.361	798.094	1073.96	924.012	338.625	932.022	-1.4602	3.08401e-06	9.07465e-05	PALM	19	708939	748329	+	4908	protein_coding	paralemmin [Source:HGNC Symbol;Acc:HGNC:8594]	-	201	367	540	827	1281	622	0.98304	1.87646	2.36635	4.09229	5.51721	4.75451
ENSG00000163081	29.513	25.0106	32.1847	3.86019	4.19188	4.45665	28.9028	4.16957	2.8043	3.12759e-06	9.1687e-05	CCDC140	2	222298147	222305217	+	1932	protein_coding	coiled-coil domain containing 140 [Source:HGNC Symbol;Acc:HGNC:26514]	-	31	25	38	4	5	3	0.385154	0.324722	0.423025	0.0502827	0.0547064	0.0582552
ENSG00000213214	19.9927	27.0114	36.4195	0.965048	0.838376	0	27.8079	0.601141	5.3502	3.18472e-06	9.30445e-05	ARHGEF35	7	144186083	144195655	-	2431	protein_coding	Rho guanine nucleotide exchange factor 35 [Source:HGNC Symbol;Acc:HGNC:33846]	-	21	27	43	1	1	0	0.207355	0.278713	0.380428	0.00999036	0.00869541	0
ENSG00000128709	214.207	180.076	227.834	79.1339	81.3225	120.33	207.372	93.5953	1.1656	3.2094e-06	9.36326e-05	HOXD9	2	176122720	176124937	+	1870	protein_coding	homeobox D9 [Source:HGNC Symbol;Acc:HGNC:5140]	Homeobox	225	180	269	82	97	81	2.88816	2.41551	3.09385	1.06497	1.09649	1.62504
ENSG00000205978	579.787	579.245	868.14	1562.41	2774.19	1289.46	675.724	1875.35	-1.47309	3.40486e-06	9.86865e-05	NYNRIN	14	24398786	24419288	+	7955	protein_coding	NYN domain and retroviral integrase containing [Source:HGNC Symbol;Acc:HGNC:20165]	-	609	579	1025	1619	3309	868	1.83763	1.82649	2.77123	4.9428	8.79289	4.09355
ENSG00000132170	96.1551	170.072	261.712	489.279	817.417	470.919	175.98	592.538	-1.75136	3.40662e-06	9.86865e-05	PPARG	3	12287368	12434356	+	4535	protein_coding	peroxisome proliferator activated receptor gamma [Source:HGNC Symbol;Acc:HGNC:9236]	THR-like	101	170	309	507	975	317	0.534594	0.940698	1.46545	2.71517	4.54467	2.62242
ENSG00000243970	332.259	261.111	293.05	79.1339	160.13	106.96	295.473	115.408	1.35071	3.45092e-06	9.9829e-05	PPIEL	1	39522280	39559671	-	5416	transcribed_unprocessed_pseudogene	peptidylprolyl isomerase E like pseudogene [Source:HGNC Symbol;Acc:HGNC:33195]	-	349	261	346	82	191	72	1.54677	1.20932	1.374	0.367706	0.74547	0.49874
ENSG00000171798	41.8894	71.0301	61.8285	15.4408	7.54538	17.8266	58.2493	13.6042	2.13942	3.51827e-06	0.000101492	KNDC1	10	133160447	133226412	+	7985	protein_coding	kinase non-catalytic C-lobe domain containing 1 [Source:HGNC Symbol;Acc:HGNC:29374]	-	44	71	73	16	9	12	0.132269	0.223132	0.196624	0.0486644	0.0238255	0.0563802
ENSG00000197943	19.9927	35.0148	59.2876	0.965048	4.19188	5.9422	38.0984	3.69971	3.43273	3.57066e-06	0.000102859	PLCG2	16	81739097	81962693	+	13416	protein_coding	phospholipase C gamma 2 [Source:HGNC Symbol;Acc:HGNC:9066]	-	21	35	70	1	5	4	0.037573	0.0654672	0.112218	0.00181027	0.00787811	0.0111855
ENSG00000171208	399.853	289.122	219.364	144.757	98.09	112.902	302.78	118.583	1.35157	3.62539e-06	0.000104144	NETO2	16	47077703	47143997	-	7481	protein_coding	neuropilin and tolloid like 2 [Source:HGNC Symbol;Acc:HGNC:14644]	-	420	289	259	150	117	76	1.34763	0.969431	0.744611	0.486965	0.330599	0.381131
ENSG00000278599	85.6828	71.0301	104.177	16.4058	33.535	29.711	86.9632	26.5506	1.71664	3.6885e-06	0.000105581	TBC1D3E	17	38127951	38138862	+	2076	protein_coding	TBC1 domain family member 3E [Source:HGNC Symbol;Acc:HGNC:27071]	-	90	71	123	17	40	20	1.04063	0.858242	1.27429	0.198878	0.407294	0.361429
ENSG00000120156	214.207	113.048	59.2876	427.516	495.48	472.405	128.847	465.134	-1.8536	3.69081e-06	0.000105581	TEK	9	27109141	27230175	+	4805	protein_coding	TEK receptor tyrosine kinase [Source:HGNC Symbol;Acc:HGNC:11724]	-	225	113	70	443	591	318	1.12401	0.590152	0.313324	2.23911	2.59998	2.48287
ENSG00000171813	714.023	750.318	996.879	282.759	463.622	381.786	820.407	376.056	1.12511	3.74995e-06	0.000107123	PWWP2B	10	132397168	132417863	+	2651	protein_coding	PWWP domain containing 2B [Source:HGNC Symbol;Acc:HGNC:25150]	-	750	750	1177	293	553	257	6.79096	7.09954	9.54895	2.68426	4.40951	3.637
ENSG00000274718	0	0	0	14.4757	13.414	14.8555	0	14.2484	-6.37632	3.80472e-06	0.000108387	AL136964.1	13	107870383	107873372	+	2990	lincRNA	novel transcript	-	0	0	0	15	16	10	0	0	0	0.121839	0.113116	0.125473
ENSG00000254614	52.3617	44.0186	42.3483	118.701	113.181	92.1041	46.2429	107.995	-1.23249	3.85956e-06	0.000109797	AP003068.2	11	65177606	65181834	-	1791	antisense	uncharacterized LOC728975 [Source:NCBI gene;Acc:728975]	-	55	44	50	123	135	62	0.737135	0.616504	0.600432	1.66792	1.59336	1.29872
ENSG00000169507	2.85609	17.0072	8.46966	153.443	110.666	23.7688	9.44432	95.959	-3.3568	3.98551e-06	0.000113067	SLC38A11	2	164896186	164955525	-	5552	protein_coding	solute carrier family 38 member 11 [Source:HGNC Symbol;Acc:HGNC:26836]	-	3	17	10	159	132	16	0.0129703	0.0768384	0.0387382	0.695526	0.502574	0.108116
ENSG00000119514	162.797	167.071	177.863	436.202	1660.82	381.786	169.244	826.27	-2.28877	4.03336e-06	0.000114267	GALNT12	9	98807699	98850081	+	3137	protein_coding	polypeptide N-acetylgalactosaminyltransferase 12 [Source:HGNC Symbol;Acc:HGNC:19877]	-	171	167	210	452	1981	257	1.30846	1.33592	1.43977	3.49937	13.3489	3.07354
ENSG00000184408	146.613	222.094	364.195	648.512	808.195	612.046	244.301	689.584	-1.49639	4.11543e-06	0.000116432	KCND2	7	120273668	120750331	+	5555	protein_coding	potassium voltage-gated channel subfamily D member 2 [Source:HGNC Symbol;Acc:HGNC:6238]	-	154	222	430	672	964	412	0.665452	1.00288	1.66484	2.938	3.66833	2.78249
ENSG00000249378	26.6569	31.0131	20.3272	2.89514	2.51513	2.9711	25.9991	2.79379	3.22903	4.16076e-06	0.000117553	LINC01060	4	188400736	188681051	+	3202	lincRNA	long intergenic non-protein coding RNA 1060 [Source:HGNC Symbol;Acc:HGNC:49081]	-	28	31	24	3	3	2	0.209902	0.242951	0.161205	0.0227544	0.019805	0.0234331
ENSG00000235688	1.90406	2.00085	0	38.6019	14.2524	26.7399	1.30164	26.5314	-4.39756	4.18267e-06	0.00011801	AC116614.1	2	949627	950274	-	539	antisense	novel transcript	-	2	2	0	40	17	18	0.0890679	0.0931151	0	1.80234	0.666707	1.25286
ENSG00000183801	87.5869	69.0292	247.314	716.065	1206.42	322.364	134.643	748.284	-2.47372	4.21365e-06	0.000118636	OLFML1	11	7485388	7511377	+	3436	protein_coding	olfactomedin like 1 [Source:HGNC Symbol;Acc:HGNC:24473]	-	92	69	292	742	1439	217	0.642709	0.503935	1.82776	5.24465	8.85284	2.36934
ENSG00000128294	2606.66	4171.77	3638.56	1950.36	1750.53	1491.49	3472.33	1730.79	1.00386	4.3986e-06	0.000123593	TPST2	22	26521983	26596717	-	6957	protein_coding	tyrosylprotein sulfotransferase 2 [Source:HGNC Symbol;Acc:HGNC:12021]	-	2738	4170	4296	2021	2088	1004	9.44694	15.0416	13.281	7.05522	6.3443	5.41417
ENSG00000197653	50.4576	45.0191	41.5013	135.107	119.888	86.1619	45.6593	113.719	-1.32773	4.44683e-06	0.000124778	DNAH10	12	123762188	123936206	+	16720	protein_coding	dynein axonemal heavy chain 10 [Source:HGNC Symbol;Acc:HGNC:2941]	-	53	45	49	140	143	58	0.0760886	0.0675391	0.0630302	0.203356	0.18079	0.13014
ENSG00000120693	606.444	388.164	352.338	1518.02	767.953	1387.5	448.982	1224.49	-1.44705	4.46604e-06	0.000125147	SMAD9	13	36844831	36920765	-	5723	protein_coding	SMAD family member 9 [Source:HGNC Symbol;Acc:HGNC:6774]	MH1	637	388	416	1573	916	934	2.67175	1.70132	1.56336	6.6753	3.38335	6.12271
ENSG00000123500	53.3137	99.042	103.33	27.0213	25.9897	14.8555	85.2285	22.6222	1.88707	4.5354e-06	0.000126917	COL10A1	6	116118923	116158747	-	3816	protein_coding	collagen type X alpha 1 chain [Source:HGNC Symbol;Acc:HGNC:2185]	-	56	99	122	28	31	10	0.352257	0.651037	0.687607	0.178203	0.171723	0.0983132
ENSG00000164176	57.1219	169.072	93.1662	649.477	244.806	423.382	106.453	439.222	-2.04571	4.71033e-06	0.000131633	EDIL3	5	83940554	84384793	-	5738	protein_coding	EGF like repeats and discoidin domains 3 [Source:HGNC Symbol;Acc:HGNC:3173]	-	60	169	110	673	292	285	0.250998	0.739103	0.412307	2.84853	1.07572	1.86339
ENSG00000065361	8.56828	13.0055	17.7863	69.4834	44.4339	47.5376	13.12	53.8183	-2.03053	4.78338e-06	0.000133493	ERBB3	12	56076799	56103505	+	9039	protein_coding	erb-b2 receptor tyrosine kinase 3 [Source:HGNC Symbol;Acc:HGNC:3431]	-	9	13	21	72	53	32	0.0239002	0.0360912	0.0499675	0.193454	0.123945	0.132816
ENSG00000269113	0.952031	0	0.846966	17.3709	20.121	47.5376	0.599666	28.3432	-5.50224	4.84625e-06	0.000134992	TRABD2B	1	47760528	47996895	-	7034	protein_coding	TraB domain containing 2B [Source:HGNC Symbol;Acc:HGNC:44200]	-	1	0	1	18	24	32	0.00341254	0	0.00305764	0.0621493	0.0721247	0.170674
ENSG00000221887	49.5056	51.0216	89.7784	10.6155	20.121	13.3699	63.4352	14.7022	2.09547	4.85257e-06	0.000134992	HMSD	18	63949301	63981774	+	2920	protein_coding	histocompatibility minor serpin domain containing [Source:HGNC Symbol;Acc:HGNC:23037]	-	52	51	106	11	24	9	0.427465	0.438295	0.78075	0.0914905	0.173742	0.115632
ENSG00000128487	218.967	324.137	487.852	76.2388	101.444	151.526	343.652	109.736	1.65671	5.28072e-06	0.00014579	SPECC1	17	20009344	20319026	+	13676	protein_coding	sperm antigen with calponin homology and coiled-coil domains 1 [Source:HGNC Symbol;Acc:HGNC:30615]	-	230	324	576	79	121	102	0.403691	0.594518	0.905842	0.140292	0.187026	0.279809
ENSG00000183578	107.58	82.0348	125.351	231.611	518.955	240.659	104.988	330.408	-1.65592	5.29613e-06	0.00014602	TNFAIP8L3	15	51056598	51105276	-	2371	protein_coding	TNF alpha induced protein 8 like 3 [Source:HGNC Symbol;Acc:HGNC:20620]	-	113	82	148	240	619	162	1.144	0.867883	1.34252	2.45836	5.51867	2.56333
ENSG00000182912	1.90406	0	0	19.301	22.6362	34.1676	0.634687	25.3682	-5.33783	5.52058e-06	0.000151814	TSPEAR-AS2	21	44517216	44525952	+	3026	antisense	TSPEAR antisense RNA 2 [Source:HGNC Symbol;Acc:HGNC:16428]	-	2	0	0	20	27	23	0.015865	0	0	0.160519	0.188612	0.285154
ENSG00000132837	181.838	174.074	314.224	62.7281	87.1911	95.0752	223.379	81.6648	1.45883	5.52104e-06	0.000151814	DMGDH	5	78997606	79236038	-	5254	protein_coding	dimethylglycine dehydrogenase [Source:HGNC Symbol;Acc:HGNC:24475]	-	191	174	371	65	104	64	0.872616	0.831071	1.5187	0.300462	0.418426	0.456994
ENSG00000265018	18.0886	23.0097	33.8786	1.9301	0.838376	2.9711	24.9923	1.91319	3.82635	5.54656e-06	0.000152312	AGAP12P	10	48009873	48031640	-	2400	transcribed_unprocessed_pseudogene	ArfGAP with GTPase domain, ankyrin repeat and PH domain 12, pseudogene [Source:HGNC Symbol;Acc:HGNC:23661]	-	19	23	40	2	1	2	0.19003	0.240489	0.358458	0.0202388	0.00880773	0.0312636
ENSG00000114923	663.566	1078.46	1152.72	459.363	466.137	448.636	964.914	458.045	1.07477	5.72453e-06	0.000156821	SLC4A3	2	219627327	219641980	+	5091	protein_coding	solute carrier family 4 member 3 [Source:HGNC Symbol;Acc:HGNC:11029]	-	697	1078	1361	476	556	302	3.28632	5.31367	5.74969	2.27075	2.30859	2.22548
ENSG00000124613	18.0886	11.0047	25.409	54.0427	70.4236	69.8208	18.1674	64.7624	-1.81968	5.73073e-06	0.000156821	ZNF391	6	27374615	27403904	+	4834	protein_coding	zinc finger protein 391 [Source:HGNC Symbol;Acc:HGNC:18779]	zf-C2H2	19	11	30	56	84	47	0.0943467	0.0571038	0.133476	0.28135	0.367323	0.364764
ENSG00000136541	10.4723	3.00127	3.38786	118.701	17.6059	56.4509	5.62049	64.2525	-3.51786	5.73363e-06	0.000156821	ERMN	2	157318625	157327713	-	4393	protein_coding	ermin [Source:HGNC Symbol;Acc:HGNC:29208]	-	11	3	4	123	21	38	0.0601051	0.0171372	0.0195834	0.680001	0.101049	0.324521
ENSG00000248869	17.1366	5.00212	4.23483	44.3922	53.6561	53.4798	8.79117	50.5093	-2.52872	5.81616e-06	0.000158867	LINC02511	4	136796722	137212799	-	1935	lincRNA	long intergenic non-protein coding RNA 2511 [Source:HGNC Symbol;Acc:HGNC:53500]	-	18	5	5	46	64	36	0.223291	0.0648437	0.0555748	0.577355	0.699156	0.697978
ENSG00000164171	373.196	272.115	355.726	752.737	811.548	521.428	333.679	695.238	-1.06114	5.82702e-06	0.000158952	ITGA2	5	52989326	53094779	+	7910	protein_coding	integrin subunit alpha 2 [Source:HGNC Symbol;Acc:HGNC:6137]	-	392	272	420	780	968	351	1.18957	0.862921	1.14199	2.39488	2.58687	1.66476
ENSG00000105894	317.026	345.146	538.67	128.351	200.372	99.5318	400.281	142.752	1.47952	5.95909e-06	0.000162125	PTN	7	137227341	137343865	-	1713	protein_coding	pleiotrophin [Source:HGNC Symbol;Acc:HGNC:9630]	-	333	345	636	133	239	67	4.66624	5.05406	7.98526	1.88565	2.94928	1.46736
ENSG00000163624	9.52031	3.00127	9.31662	34.7417	65.3933	32.6821	7.2794	44.2724	-2.60274	6.10725e-06	0.000165739	CDS1	4	84582979	84651338	+	4461	protein_coding	CDP-diacylglycerol synthase 1 [Source:HGNC Symbol;Acc:HGNC:1800]	-	10	3	11	36	78	22	0.0538081	0.0168759	0.0530334	0.195991	0.369605	0.185017
ENSG00000156076	0	0	0.846966	10.6155	45.2723	22.2832	0.282322	26.057	-6.29527	6.10805e-06	0.000165739	WIF1	12	65050626	65121566	-	2368	protein_coding	WNT inhibitory factor 1 [Source:HGNC Symbol;Acc:HGNC:18081]	-	0	0	1	11	54	15	0	0	0.00908254	0.112818	0.482045	0.237646
ENSG00000139200	19.9927	31.0131	23.715	106.155	78.8074	56.4509	24.9069	80.4712	-1.70435	6.21241e-06	0.000168127	PIANP	12	6693792	6700800	-	3266	protein_coding	PILR alpha associated neural protein [Source:HGNC Symbol;Acc:HGNC:25338]	-	21	31	28	110	94	38	0.154342	0.23819	0.184387	0.81798	0.608397	0.436503
ENSG00000279377	19.0406	24.0102	27.9499	1.9301	0	1.48555	23.6669	1.13855	4.49364	6.3268e-06	0.000170998	AC003973.3	19	21965708	21968529	-	2822	TEC	TEC	-	20	24	33	2	0	1	0.170119	0.213419	0.251505	0.0172123	0	0.0132942
ENSG00000196878	505.528	348.147	250.702	133.177	160.13	153.012	368.126	148.773	1.30661	6.3683e-06	0.000171894	LAMB3	1	209614870	209652466	-	4688	protein_coding	laminin subunit beta 3 [Source:HGNC Symbol;Acc:HGNC:6490]	-	531	348	296	138	191	103	2.71886	1.86282	1.35798	0.71492	0.861234	0.824271
ENSG00000066382	0.952031	11.0047	4.23483	44.3922	31.0199	50.5087	5.39717	41.9736	-2.96932	6.52271e-06	0.000175831	MPPED2	11	30384493	30586872	-	8197	protein_coding	metallophosphoesterase domain containing 2 [Source:HGNC Symbol;Acc:HGNC:1180]	-	1	11	5	46	37	34	0.00292836	0.0336757	0.0131191	0.136292	0.0954162	0.155612
ENSG00000132031	188.502	207.088	163.464	81.064	89.7062	106.96	186.351	92.5766	1.01826	6.70496e-06	0.000180507	MATN3	2	19992111	20012694	-	3118	protein_coding	matrilin 3 [Source:HGNC Symbol;Acc:HGNC:6909]	-	198	207	193	84	107	72	1.52429	1.66599	1.33128	0.654288	0.725409	0.866317
ENSG00000162390	105.675	101.043	82.1557	220.031	188.635	170.838	96.2913	193.168	-1.01068	6.73141e-06	0.000180983	ACOT11	1	54542257	54639192	+	9768	protein_coding	acyl-CoA thioesterase 11 [Source:HGNC Symbol;Acc:HGNC:18156]	-	111	101	97	228	225	115	0.27277	0.259474	0.213577	0.566885	0.486914	0.441685
ENSG00000152092	10.4723	12.0051	16.9393	49.2174	88.8679	38.6243	13.1389	58.9032	-2.1716	6.74666e-06	0.000181156	ASTN1	1	176857302	177164973	-	9201	protein_coding	astrotactin 1 [Source:HGNC Symbol;Acc:HGNC:773]	-	11	12	20	51	106	26	0.0286971	0.0327284	0.0467503	0.134617	0.243526	0.106013
ENSG00000116016	20340.1	25380.8	31706.2	10079.9	14654.8	13471	25809	12735.2	1.01907	6.89981e-06	0.000185027	EPAS1	2	46293667	46386703	+	7302	protein_coding	endothelial PAS domain protein 1 [Source:HGNC Symbol;Acc:HGNC:3374]	Others	21365	25370	37435	10445	17480	9068	70.233	87.1881	110.262	34.7402	50.6028	46.5897
ENSG00000163239	0	0	0	20.266	8.38376	14.8555	0	14.5018	-6.39956	6.95624e-06	0.000186297	TDRD10	1	154502219	154548147	+	2706	protein_coding	tudor domain containing 10 [Source:HGNC Symbol;Acc:HGNC:25316]	-	0	0	0	21	10	10	0	0	0	0.188477	0.0781173	0.138641
ENSG00000104881	541.706	618.262	590.335	336.802	202.049	314.936	583.434	284.596	1.03956	6.98855e-06	0.00018681	PPP1R13L	19	45379634	45406349	-	5032	protein_coding	protein phosphatase 1 regulatory subunit 13 like [Source:HGNC Symbol;Acc:HGNC:18838]	-	569	618	697	349	241	212	2.71426	3.08196	2.97907	1.68442	1.0124	1.58058
ENSG00000283633	0.952031	1.00042	0	30.8815	23.4745	16.341	0.650818	23.5657	-5.25235	7.13842e-06	0.000189939	AP000547.3	22	16601911	16615111	+	3071	lincRNA	novel transcript	-	1	1	0	32	28	11	0.00781628	0.00817145	0	0.253067	0.192732	0.13438
ENSG00000248632	79.9706	66.028	72.839	18.3359	32.6967	17.8266	72.9459	22.9531	1.63871	7.67296e-06	0.000203518	AC106872.5	4	164968587	164970002	-	1416	processed_pseudogene	phenylalanyl-tRNA synthetase, beta subunit (FARSB) pseudogene	-	84	66	86	19	39	12	1.42395	1.16966	1.30624	0.325879	0.582206	0.317935
ENSG00000154864	275.137	856.363	1011.28	147.652	150.908	249.572	714.259	182.711	1.97097	7.67845e-06	0.000203518	PIEZO2	18	10666483	11148762	-	14796	protein_coding	piezo type mechanosensitive ion channel component 2 [Source:HGNC Symbol;Acc:HGNC:26270]	-	289	856	1194	153	180	168	0.468849	1.4518	1.7356	0.251138	0.25716	0.425976
ENSG00000132563	283.705	418.177	445.504	205.555	175.221	172.324	382.462	184.367	1.05152	7.94858e-06	0.000209629	REEP2	5	138439017	138446969	+	3284	protein_coding	receptor accessory protein 2 [Source:HGNC Symbol;Acc:HGNC:17975]	-	298	418	526	213	209	116	2.17818	3.19412	3.44486	1.57522	1.3453	1.32518
ENSG00000149633	44.7455	28.0119	7.62269	147.652	125.756	112.902	26.7933	128.77	-2.27322	8.08701e-06	0.000212703	KIAA1755	20	38210488	38260772	-	8083	protein_coding	KIAA1755 [Source:HGNC Symbol;Acc:HGNC:29372]	-	47	28	9	153	150	76	0.139574	0.0869289	0.0239474	0.459711	0.392278	0.352745
ENSG00000148053	6.66422	18.0076	9.31662	53.0776	54.4944	38.6243	11.3295	48.7321	-2.12381	8.58328e-06	0.000225467	NTRK2	9	84668551	85027070	+	20363	protein_coding	neurotrophic receptor tyrosine kinase 2 [Source:HGNC Symbol;Acc:HGNC:8032]	-	7	18	11	55	65	26	0.00825156	0.0221824	0.0116182	0.0655974	0.0674756	0.0479018
ENSG00000181754	324.643	399.169	512.414	173.709	219.655	207.977	412.075	200.447	1.04089	8.73768e-06	0.000228647	AMIGO1	1	109504175	109509738	-	5144	protein_coding	adhesion molecule with Ig like domain 1 [Source:HGNC Symbol;Acc:HGNC:20824]	-	341	399	605	180	262	140	1.59123	1.94648	2.52955	0.849841	1.07665	1.02105
ENSG00000214688	40.9373	83.0352	122.81	3.86019	21.7978	8.9133	82.2608	11.5238	2.80802	9.16064e-06	0.000238804	C10orf105	10	71711702	71737824	-	4933	protein_coding	chromosome 10 open reading frame 105 [Source:HGNC Symbol;Acc:HGNC:20304]	-	43	83	145	4	26	6	0.209236	0.422227	0.632188	0.0196931	0.111413	0.045631
ENSG00000160200	175.174	88.0373	31.3377	608.945	272.472	638.786	98.1829	506.735	-2.36834	9.18862e-06	0.00023923	CBS	21	43053191	43076943	-	6786	protein_coding	cystathionine-beta-synthase [Source:HGNC Symbol;Acc:HGNC:1550]	-	184	88	37	631	325	430	0.650854	0.325422	0.117267	2.2583	1.01238	2.37725
ENSG00000228903	18.0886	23.0097	23.715	0.965048	1.67675	1.48555	21.6045	1.37578	3.97293	9.22043e-06	0.000239754	RASA4CP	7	44026951	44041892	-	4056	transcribed_unprocessed_pseudogene	RAS p21 protein activator 4C, pseudogene [Source:HGNC Symbol;Acc:HGNC:44185]	-	19	23	28	1	2	1	0.112444	0.142301	0.148474	0.00598781	0.0104233	0.00924959
ENSG00000183087	59410.5	111823	122453	41023.2	31456.7	47276.1	97895.8	39918.7	1.29421	9.32598e-06	0.000242193	GAS6	13	113820549	113864067	-	6006	protein_coding	growth arrest specific 6 [Source:HGNC Symbol;Acc:HGNC:4168]	-	62404	111776	144579	42509	37521	31824	249.406	467.027	517.737	171.894	132.058	198.788
ENSG00000187068	91.395	110.047	110.953	53.0776	39.4037	40.1098	104.131	44.197	1.232	9.37408e-06	0.000243135	C3orf70	3	185078050	185153014	-	5901	protein_coding	chromosome 3 open reading frame 70 [Source:HGNC Symbol;Acc:HGNC:33731]	-	96	110	131	55	47	27	0.390504	0.467784	0.477458	0.226362	0.168363	0.171656
ENSG00000182836	0	5.00212	2.5409	29.9165	72.9387	14.8555	2.51434	39.2369	-3.98793	9.5989e-06	0.00024834	PLCXD3	5	41306954	41510628	-	7731	protein_coding	phosphatidylinositol specific phospholipase C X domain containing 3 [Source:HGNC Symbol;Acc:HGNC:31822]	-	0	5	3	31	87	10	0	0.0162298	0.00834593	0.097385	0.23788	0.0485271
ENSG00000142623	49.5056	76.0322	41.5013	11.5806	0	4.45665	55.6797	5.34574	3.39113	9.63529e-06	0.000248968	PADI1	1	17205126	17246005	+	4903	protein_coding	peptidyl arginine deiminase 1 [Source:HGNC Symbol;Acc:HGNC:18367]	-	52	76	49	12	0	3	0.254578	0.388983	0.214943	0.0594409	0	0.0229551
ENSG00000163376	8.56828	10.0042	6.77573	36.6718	48.6258	28.2254	8.44941	37.841	-2.18619	9.75682e-06	0.00025156	KBTBD8	3	66998307	67011210	+	4736	protein_coding	kelch repeat and BTB domain containing 8 [Source:HGNC Symbol;Acc:HGNC:30691]	-	9	10	8	38	58	19	0.0456153	0.0529867	0.0363302	0.194867	0.258876	0.150509
ENSG00000176597	16.1845	20.0085	10.1636	33.7767	99.7668	90.6185	15.4522	74.7206	-2.2786	1.01208e-05	0.000260532	B3GNT5	3	183253244	183298504	+	8140	protein_coding	UDP-GlcNAc:betaGal beta-1,3-N-acetylglucosaminyltransferase 5 [Source:HGNC Symbol;Acc:HGNC:15684]	-	17	20	12	35	119	61	0.0501308	0.0616573	0.0317063	0.104426	0.309028	0.281142
ENSG00000081059	414.134	537.228	458.208	1313.43	1392.54	680.382	469.857	1128.78	-1.26635	1.01824e-05	0.000261789	TCF7	5	134114711	134151865	+	10063	protein_coding	transcription factor 7 [Source:HGNC Symbol;Acc:HGNC:11639]	HMG	435	537	541	1361	1661	458	1.03763	1.33914	1.15627	3.28471	3.48913	1.70749
ENSG00000178343	1.90406	4.0017	16.9393	82.9941	43.5956	56.4509	7.61502	61.0135	-2.97729	1.02167e-05	0.000262344	SHISA3	4	42397839	42402487	+	1971	protein_coding	shisa family member 3 [Source:HGNC Symbol;Acc:HGNC:25159]	-	2	4	20	86	52	38	0.024357	0.0509275	0.218239	1.05969	0.557689	0.723298
ENSG00000121316	16.1845	15.0064	20.3272	45.3572	63.7166	54.9653	17.1727	54.6797	-1.66698	1.05783e-05	0.00027129	PLBD1	12	14503661	14568349	-	2841	protein_coding	phospholipase B domain containing 1 [Source:HGNC Symbol;Acc:HGNC:26215]	-	17	15	24	47	76	37	0.143634	0.132495	0.181689	0.401784	0.56548	0.488597
ENSG00000206159	17.1366	16.0068	9.31662	0	0	0	14.1533	0	6.17408	1.06114e-05	0.000271799	GYG2P1	Y	12354416	12420456	-	2159	transcribed_unprocessed_pseudogene	glycogenin 2 pseudogene 1 [Source:HGNC Symbol;Acc:HGNC:4701]	-	18	16	11	0	0	0	0.200124	0.185971	0.109579	0	0	0
ENSG00000104722	10.4723	3.00127	1.69393	122.561	14.2524	63.8786	5.05585	66.8974	-3.73293	1.12002e-05	0.000286525	NEFM	8	24913012	24919098	+	4381	protein_coding	neurofilament medium [Source:HGNC Symbol;Acc:HGNC:7734]	-	11	3	2	127	17	43	0.0602697	0.0171841	0.00981851	0.704039	0.0820259	0.368227
ENSG00000184005	0.952031	0	0.846966	13.5107	27.6664	28.2254	0.599666	23.1342	-5.22392	1.12633e-05	0.000287781	ST6GALNAC3	1	76074719	76634601	+	7237	protein_coding	ST6 N-acetylgalactosaminide alpha-2,6-sialyltransferase 3 [Source:HGNC Symbol;Acc:HGNC:19343]	-	1	0	1	14	33	19	0.00331682	0	0.00297187	0.0469824	0.0963897	0.0984952
ENSG00000173262	17.1366	20.0085	25.409	0.965048	0	0	20.8513	0.321683	5.77665	1.1385e-05	0.00029053	SLC2A14	12	7812512	7891148	-	5575	protein_coding	solute carrier family 2 member 14 [Source:HGNC Symbol;Acc:HGNC:18301]	-	18	20	30	1	0	0	0.077501	0.0900252	0.115735	0.00435633	0	0
ENSG00000244198	28.5609	31.0131	16.0923	65.6232	72.1003	98.0463	25.2221	78.59	-1.63879	1.14691e-05	0.000292314	AC004889.1	7	144194858	144280547	+	4969	antisense	novel transcript, antisense to ARHGEF35, OR2A42, OR2A7 and CTAGE8	-	30	31	19	68	86	66	0.144921	0.156557	0.0822382	0.332358	0.365851	0.498305
ENSG00000144681	1417.57	979.415	826.639	431.376	397.39	606.104	1074.54	478.29	1.17068	1.1497e-05	0.000292661	STAC	3	36380344	36548007	+	4396	protein_coding	SH3 and cysteine rich domain [Source:HGNC Symbol;Acc:HGNC:11353]	-	1489	979	976	447	474	408	8.13049	5.58861	4.77509	2.46954	2.27927	3.48195
ENSG00000165887	53.3137	72.0305	71.1451	21.231	16.7675	28.2254	65.4965	22.0747	1.60196	1.16294e-05	0.000295665	ANKRD2	10	97572499	97583884	+	1451	protein_coding	ankyrin repeat domain 2 [Source:HGNC Symbol;Acc:HGNC:495]	-	56	72	84	22	20	19	0.926404	1.24521	1.24509	0.368232	0.291365	0.491254
ENSG00000135269	2145.88	2541.08	1455.93	975.663	580.995	1016.12	2047.63	857.591	1.25671	1.23237e-05	0.000311392	TES	7	116210493	116258783	+	4280	protein_coding	testin LIM domain protein [Source:HGNC Symbol;Acc:HGNC:14620]	-	2254	2540	1719	1011	693	684	12.6413	14.8925	8.63816	5.73685	3.42267	5.9956
ENSG00000169184	2400.07	1100.47	1116.3	5306.8	2894.07	5830.78	1538.95	4677.22	-1.60357	1.26268e-05	0.000318661	MN1	22	27748277	27801498	-	7693	protein_coding	MN1 proto-oncogene, transcriptional regulator [Source:HGNC Symbol;Acc:HGNC:7180]	-	2521	1100	1318	5499	3452	3925	7.86606	3.58819	3.68476	17.3602	9.48528	19.141
ENSG00000106003	620.724	779.33	422.636	245.122	57.0096	157.468	607.563	153.2	1.98933	1.29858e-05	0.000327319	LFNG	7	2512529	2529177	+	3418	protein_coding	LFNG O-fucosylpeptide 3-beta-N-acetylglucosaminyltransferase [Source:HGNC Symbol;Acc:HGNC:6560]	-	652	779	499	254	68	106	4.57884	5.71932	3.13991	1.80479	0.420545	1.16347
ENSG00000246985	59.0259	81.0343	107.565	288.549	143.362	326.821	82.5416	252.911	-1.60941	1.33285e-05	0.000335545	SOCS2-AS1	12	93542463	93571768	-	3816	processed_transcript	SOCS2 antisense RNA 1 [Source:HGNC Symbol;Acc:HGNC:27054]	-	62	81	127	299	171	220	0.389999	0.532667	0.715788	1.90296	0.947246	2.16289
ENSG00000231528	1.90406	0	0	22.1961	22.6362	19.3121	0.634687	21.3815	-5.10935	1.3499e-05	0.000339421	FAM225A	9	113113073	113119928	+	6100	lincRNA	family with sequence similarity 225 member A [Source:HGNC Symbol;Acc:HGNC:27855]	-	2	0	0	23	27	13	0.0078701	0	0	0.0915723	0.0935641	0.0799528
ENSG00000167889	57.1219	58.0246	50.8179	11.5806	11.7373	25.2543	55.3215	16.1907	1.83313	1.39268e-05	0.000349324	MGAT5B	17	76868456	76950393	+	6386	protein_coding	alpha-1,6-mannosylglycoprotein 6-beta-N-acetylglucosaminyltransferase B [Source:HGNC Symbol;Acc:HGNC:24140]	-	60	58	60	12	14	17	0.225529	0.227918	0.202074	0.0456371	0.0463419	0.0998712
ENSG00000231672	30.465	90.0381	119.422	5.79029	14.2524	19.3121	79.9751	13.1183	2.63627	1.4219e-05	0.000356219	DIRC3	2	217284019	217756593	-	4665	lincRNA	disrupted in renal carcinoma 3 [Source:HGNC Symbol;Acc:HGNC:17805]	-	32	90	141	6	17	13	0.164656	0.484138	0.650065	0.0312367	0.0770322	0.104547
ENSG00000106483	256.096	609.258	895.243	1487.14	1934.13	2427.39	586.866	1949.55	-1.73138	1.43383e-05	0.000358771	SFRP4	7	37905932	38025695	-	3606	protein_coding	secreted frizzled related protein 4 [Source:HGNC Symbol;Acc:HGNC:10778]	-	269	609	1057	1541	2307	1634	1.79063	4.23809	6.30432	10.3787	13.5237	16.9999
ENSG00000159212	12.3764	17.0072	21.1741	67.5533	124.918	38.6243	16.8526	77.0319	-2.20126	1.46532e-05	0.000366206	CLIC6	21	34669389	34718227	+	3860	protein_coding	chloride intracellular channel 6 [Source:HGNC Symbol;Acc:HGNC:2065]	-	13	17	25	70	149	26	0.0808418	0.11052	0.139297	0.44043	0.81597	0.252701
ENSG00000155961	2.85609	1.00042	5.92876	34.7417	15.0908	53.4798	3.26176	34.4374	-3.35279	1.46737e-05	0.000366273	RAB39B	X	155258241	155264589	-	3505	protein_coding	RAB39B, member RAS oncogene family [Source:HGNC Symbol;Acc:HGNC:16499]	-	3	1	7	36	18	36	0.0205453	0.00715963	0.0429536	0.249448	0.108557	0.385332
ENSG00000214776	0	0	0	5.79029	15.0908	22.2832	0	14.3881	-6.37749	1.47515e-05	0.000367768	AC092821.1	12	9480608	9576275	+	12000	transcribed_unprocessed_pseudogene	ovostatin	-	0	0	0	6	18	15	0	0	0	0.0121433	0.0317078	0.0468954
ENSG00000177989	172.318	112.047	121.963	55.9728	54.4944	65.3642	135.443	58.6105	1.21693	1.4878e-05	0.000370473	ODF3B	22	50529710	50532580	-	2301	protein_coding	outer dense fiber of sperm tails 3B [Source:HGNC Symbol;Acc:HGNC:34388]	-	181	112	144	58	65	44	1.88817	1.22146	1.34597	0.612177	0.597134	0.717392
ENSG00000198774	38.0812	31.0131	20.3272	111.946	69.5852	84.6763	29.8072	88.7357	-1.57904	1.49174e-05	0.000371006	RASSF9	12	85800697	85836570	-	5682	protein_coding	Ras association domain family member 9 [Source:HGNC Symbol;Acc:HGNC:15739]	-	40	31	24	116	83	57	0.168981	0.136911	0.0908446	0.495818	0.308782	0.376352
ENSG00000123689	105.675	56.0237	24.562	3.86019	12.5756	8.9133	62.0871	8.44971	2.86904	1.51364e-05	0.000375996	G0S2	1	209675420	209676388	+	866	protein_coding	G0/G1 switch 2 [Source:HGNC Symbol;Acc:HGNC:30229]	-	111	56	29	4	15	6	3.0767	1.62274	0.720227	0.112178	0.366141	0.259928
ENSG00000234171	249.432	202.086	179.557	79.1339	108.151	112.902	210.358	100.062	1.07646	1.51883e-05	0.00037683	RNASEH1-AS1	2	3558492	3561745	+	1218	antisense	RNASEH1 antisense RNA 1 [Source:HGNC Symbol;Acc:HGNC:49289]	-	262	202	212	82	129	76	5.16338	4.16182	3.7435	1.63506	2.23881	2.34092
ENSG00000163823	0	0	0	2.89514	63.7166	8.9133	0	25.175	-7.20968	1.52213e-05	0.000377195	CCR1	3	46201709	46208396	-	2731	protein_coding	C-C motif chemokine receptor 1 [Source:HGNC Symbol;Acc:HGNC:1602]	-	0	0	0	3	76	6	0	0	0	0.0266788	0.588257	0.0824233
ENSG00000185304	5.71219	27.0114	5.92876	72.3786	66.2317	77.2486	12.8841	71.953	-2.49539	1.52409e-05	0.000377226	RGPD2	2	87755955	87825952	-	7023	protein_coding	RANBP2-like and GRIP domain containing 2 [Source:HGNC Symbol;Acc:HGNC:32415]	-	6	27	7	75	79	52	0.0205073	0.0964761	0.021437	0.259361	0.237782	0.27778
ENSG00000224228	47.6016	31.0131	10.1636	1.9301	0.838376	2.9711	29.5928	1.91319	4.04793	1.55863e-05	0.00038531	AL031599.1	1	172775905	173064015	+	808	lincRNA	novel transcript	-	50	31	12	2	1	2	1.48538	0.962784	0.319418	0.0601152	0.0261616	0.0928622
ENSG00000131459	1666.05	1149.49	864.752	2539.04	2847.13	2414.02	1226.76	2600.06	-1.08413	1.68284e-05	0.000415348	GFPT2	5	180300690	180353387	-	4780	protein_coding	glutamine-fructose-6-phosphate transaminase 2 [Source:HGNC Symbol;Acc:HGNC:4242]	-	1750	1149	1021	2631	3396	1625	8.788	6.03213	4.59396	13.3678	15.0181	12.754
ENSG00000155897	0	1.00042	0.846966	12.5456	57.0096	14.8555	0.615797	28.1369	-5.52224	1.68417e-05	0.000415348	ADCY8	8	130780301	131042426	-	5961	protein_coding	adenylate cyclase 8 [Source:HGNC Symbol;Acc:HGNC:239]	-	0	1	1	13	68	10	0	0.00420978	0.00360803	0.0529651	0.241138	0.0629363
ENSG00000010327	36.1772	20.0085	28.7968	3.86019	5.03026	4.45665	28.3275	4.44903	2.66668	1.69189e-05	0.000416637	STAB1	3	52495338	52524495	+	10588	protein_coding	stabilin 1 [Source:HGNC Symbol;Acc:HGNC:18628]	-	38	20	34	4	6	3	0.0861489	0.0474018	0.0690644	0.00917513	0.0119788	0.0106299
ENSG00000166833	1176.71	983.417	1341.59	2212.85	3439.86	1897.05	1167.24	2516.59	-1.10887	1.69345e-05	0.000416637	NAV2	11	19350724	20121598	+	14673	protein_coding	neuron navigator 2 [Source:HGNC Symbol;Acc:HGNC:15997]	-	1236	983	1584	2293	4103	1277	2.02199	1.68118	2.3218	3.79534	5.91096	3.26507
ENSG00000267123	9.52031	15.0064	14.3984	0	0	0	12.975	0	6.05224	1.69687e-05	0.000416979	LINC02081	17	78605233	78632155	-	4576	lincRNA	long intergenic non-protein coding RNA 2081 [Source:HGNC Symbol;Acc:HGNC:52930]	-	10	15	17	0	0	0	0.0524558	0.0822591	0.079901	0	0	0
ENSG00000181458	1509.92	2020.86	1541.48	862.753	615.368	1030.97	1690.75	836.364	1.0175	1.73278e-05	0.000424284	TMEM45A	3	100492619	100577444	+	6005	protein_coding	transmembrane protein 45A [Source:HGNC Symbol;Acc:HGNC:25480]	-	1586	2020	1820	894	734	694	6.33972	8.44145	6.5185	3.61568	2.5838	4.33577
ENSG00000122035	48.5536	54.0229	95.7071	163.093	172.705	161.925	66.0945	165.908	-1.32291	1.74725e-05	0.000426303	RASL11A	13	27270327	27273690	+	1624	protein_coding	RAS like family 11 member A [Source:HGNC Symbol;Acc:HGNC:23802]	-	51	54	113	169	206	109	0.753814	0.834423	1.49652	2.52736	2.68137	2.51803
ENSG00000186235	19.0406	17.0072	32.1847	0	0.838376	1.48555	22.7442	0.774642	5.03285	1.76476e-05	0.000430066	AC016757.1	2	238224552	238231677	-	2906	processed_transcript	uncharacterized LOC151174 [Source:NCBI gene;Acc:151174]	-	20	17	38	0	1	1	0.165202	0.146802	0.28124	0	0.00727411	0.01291
ENSG00000107796	5788.35	10749.6	6907.85	3264.76	2019.65	3993.16	7815.25	3092.52	1.33791	1.83249e-05	0.000446044	ACTA2	10	88935074	88991339	-	2976	protein_coding	actin, alpha 2, smooth muscle, aorta [Source:HGNC Symbol;Acc:HGNC:130]	-	6080	10745	8156	3383	2409	2688	49.04	90.605	58.9432	27.608	17.1111	33.8857
ENSG00000264343	16.1845	31.0131	16.9393	78.1689	116.534	49.0231	21.379	81.2421	-1.9434	1.85014e-05	0.000449808	NOTCH2NLA	1	146146203	146229026	-	6443	protein_coding	notch 2 N-terminal like A [Source:HGNC Symbol;Acc:HGNC:31862]	-	17	31	20	81	139	33	0.0633345	0.12074	0.0667622	0.305325	0.456039	0.192152
ENSG00000126010	122.812	79.0335	44.8892	497	140.009	424.867	82.2449	353.959	-2.10565	1.86929e-05	0.000453926	GRPR	X	16123556	16153021	+	1929	protein_coding	gastrin releasing peptide receptor [Source:HGNC Symbol;Acc:HGNC:4609]	-	129	79	53	515	167	286	1.60523	1.02772	0.590925	6.48397	1.83004	5.5623
ENSG00000174697	19.9927	193.082	174.475	15.4408	15.0908	20.7977	129.183	17.1097	2.92623	1.94625e-05	0.000471455	LEP	7	128241284	128257628	+	3420	protein_coding	leptin [Source:HGNC Symbol;Acc:HGNC:6553]	-	21	193	206	16	18	14	0.147392	1.41615	1.29548	0.113621	0.111256	0.153576
ENSG00000138678	38.0812	22.0093	16.9393	101.33	58.6863	112.902	25.6766	90.9727	-1.8213	1.94835e-05	0.000471455	GPAT3	4	83535914	83605875	+	3468	protein_coding	glycerol-3-phosphate acyltransferase 3 [Source:HGNC Symbol;Acc:HGNC:28157]	-	40	22	20	105	70	76	0.27686	0.159192	0.124034	0.73532	0.426672	0.822157
ENSG00000140323	221.823	241.102	304.908	110.015	152.584	109.931	255.944	124.177	1.03702	1.97621e-05	0.000477634	DISP2	15	40358235	40378639	+	12754	protein_coding	dispatched RND transporter family member 2 [Source:HGNC Symbol;Acc:HGNC:19712]	-	233	241	360	114	182	74	0.43852	0.474187	0.607079	0.217082	0.301648	0.217673
ENSG00000166840	4.76016	6.00254	2.5409	27.0213	20.121	38.6243	4.43453	28.5889	-2.68877	1.9907e-05	0.000480148	GLYATL1	11	58905398	59043527	+	5440	protein_coding	glycine-N-acyltransferase like 1 [Source:HGNC Symbol;Acc:HGNC:30519]	-	5	6	3	28	24	26	0.0220623	0.0276778	0.0118607	0.125004	0.0932583	0.179306
ENSG00000230426	0	0	0.846966	15.4408	22.6362	14.8555	0.282322	17.6441	-5.73478	1.99128e-05	0.000480148	ERVMER61-1	1	187070700	187686622	+	10142	lincRNA	endogenous retrovirus group MER61 member 1 [Source:HGNC Symbol;Acc:HGNC:27919]	-	0	0	1	16	27	10	0	0	0.00212063	0.0383144	0.056275	0.036991
ENSG00000151692	73.3064	66.028	160.923	229.681	772.983	300.081	100.086	434.248	-2.1168	2.03964e-05	0.000490659	RNF144A	2	6917392	7068286	+	6473	protein_coding	ring finger protein 144A [Source:HGNC Symbol;Acc:HGNC:20457]	-	77	66	190	238	922	202	0.285539	0.255869	0.631302	0.892971	3.01093	1.17075
ENSG00000102445	18.0886	35.0148	70.2982	113.876	574.288	139.642	41.1339	275.935	-2.74519	2.04513e-05	0.000491405	RUBCNL	13	46342000	46438190	-	6105	protein_coding	RUN and cysteine rich domain containing beclin 1 interacting protein like [Source:HGNC Symbol;Acc:HGNC:20420]	-	19	35	83	118	685	94	0.0747047	0.143867	0.292403	0.469421	2.37181	0.577647
ENSG00000186088	69.4983	122.052	116.034	33.7767	42.7572	37.1387	102.528	37.8909	1.43259	2.04763e-05	0.000491431	GSAP	7	77310751	77416400	-	9001	protein_coding	gamma-secretase activating protein [Source:HGNC Symbol;Acc:HGNC:28042]	-	73	122	137	35	51	25	0.194676	0.340132	0.327355	0.0944372	0.119772	0.1042
ENSG00000125845	33.3211	20.0085	39.8074	72.3786	284.209	98.0463	31.0457	151.545	-2.2887	2.11588e-05	0.00050722	BMP2	20	6767664	6780280	+	3601	protein_coding	bone morphogenetic protein 2 [Source:HGNC Symbol;Acc:HGNC:1069]	-	35	20	47	75	339	66	0.233305	0.139375	0.280714	0.505829	1.98999	0.687608
ENSG00000114790	39.9853	59.025	46.5831	127.386	107.312	96.5607	48.5311	110.42	-1.19322	2.15757e-05	0.000516611	ARHGEF26	3	154121003	154257827	+	5489	protein_coding	Rho guanine nucleotide exchange factor 26 [Source:HGNC Symbol;Acc:HGNC:24490]	-	42	59	55	132	128	65	0.183669	0.269735	0.215506	0.584045	0.492938	0.444263
ENSG00000253767	11.4244	10.0042	3.38786	37.6369	36.0502	40.1098	8.27216	37.9323	-2.21251	2.1756e-05	0.000518343	PCDHGA8	5	141390157	141512979	+	8661	protein_coding	protocadherin gamma subfamily A, 8 [Source:HGNC Symbol;Acc:HGNC:8706]	-	12	10	4	39	43	27	0.0332578	0.0289741	0.00993301	0.109361	0.104948	0.116954
ENSG00000115318	1915.49	2220.94	1676.99	1247.81	699.206	879.445	1937.81	942.153	1.04025	2.34847e-05	0.000556491	LOXL3	2	74532414	74555690	-	4363	protein_coding	lysyl oxidase like 3 [Source:HGNC Symbol;Acc:HGNC:13869]	-	2012	2220	1980	1293	834	592	11.0694	12.7687	9.76043	7.19746	4.04069	5.09046
ENSG00000198056	50.4576	70.0297	44.8892	119.666	140.847	111.416	55.1255	123.976	-1.17915	2.35352e-05	0.000557046	PRIM1	12	56731596	56752373	-	2437	protein_coding	DNA primase subunit 1 [Source:HGNC Symbol;Acc:HGNC:9369]	-	53	70	53	124	168	75	0.522036	0.720811	0.467745	1.23575	1.45723	1.15459
ENSG00000108448	1220.5	800.339	758.034	319.431	195.342	494.688	926.292	336.487	1.46569	2.38491e-05	0.000563179	TRIM16L	17	18697998	18736118	+	4329	protein_coding	tripartite motif containing 16 like [Source:HGNC Symbol;Acc:HGNC:32670]	-	1282	800	895	331	233	333	7.10854	4.63747	4.44656	1.85698	1.13774	2.88587
ENSG00000228649	190.406	247.105	182.098	95.5397	76.2922	120.33	206.536	97.3872	1.0975	2.40075e-05	0.000566044	SNHG26	7	22854178	22861579	+	2627	processed_transcript	small nucleolar RNA host gene 26 [Source:HGNC Symbol;Acc:HGNC:53131]	-	200	247	215	99	91	81	1.82747	2.35948	1.76022	0.915253	0.732245	1.15677
ENSG00000102802	2050.67	2137.91	3127.84	4672.76	8084.46	4322.95	2438.81	5693.39	-1.22324	2.5118e-05	0.000589756	MEDAG	13	30906191	30925572	+	2374	protein_coding	mesenteric estrogen dependent adipogenesis [Source:HGNC Symbol;Acc:HGNC:25926]	-	2154	2137	3693	4842	9643	2910	21.7793	22.5893	33.4571	49.5348	85.8631	45.9867
ENSG00000173083	90.4429	62.0263	52.5119	155.373	144.201	154.497	68.327	151.357	-1.1489	2.52832e-05	0.000592959	HPSE	4	83292461	83335153	-	4721	protein_coding	heparanase [Source:HGNC Symbol;Acc:HGNC:5164]	-	95	62	62	161	172	104	0.483025	0.329561	0.282453	0.828243	0.77014	0.826456
ENSG00000132259	0	1.00042	3.38786	25.0912	19.2827	17.8266	1.46276	20.7335	-3.77234	2.57898e-05	0.000603463	CNGA4	11	6234765	6244429	+	2167	protein_coding	cyclic nucleotide gated channel alpha 4 [Source:HGNC Symbol;Acc:HGNC:2152]	-	0	1	4	26	23	12	0	0.0115803	0.0397	0.291394	0.224359	0.207751
ENSG00000137809	43765.8	61268	45632	22770.3	13876	29167.3	50221.9	21937.8	1.19497	2.62425e-05	0.000613358	ITGA11	15	68296533	68432162	-	10864	protein_coding	integrin subunit alpha 11 [Source:HGNC Symbol;Acc:HGNC:6136]	-	45971	61242	53877	23595	16551	19634	101.572	141.462	106.66	52.7468	32.204	67.8015
ENSG00000162840	17.1366	12.0051	8.46966	0	0	0	12.5371	0	5.99993	2.73151e-05	0.000636981	MT2P1	4	68376323	68376505	+	183	processed_pseudogene	metallothionein 2 pseudogene 1 [Source:HGNC Symbol;Acc:HGNC:7407]	-	18	12	10	0	0	0	2.36103	1.64554	1.17527	0	0	0
ENSG00000171840	76.1625	90.0381	99.095	27.9864	44.4339	32.6821	88.4319	35.0341	1.32526	2.80599e-05	0.000652868	NINJ2	12	564296	663779	-	2048	protein_coding	ninjurin 2 [Source:HGNC Symbol;Acc:HGNC:7825]	-	80	90	117	29	53	22	0.937648	1.10279	1.2287	0.343901	0.547043	0.403007
ENSG00000142178	12.3764	26.011	5.92876	0	0	0	14.7721	0	6.23383	2.80947e-05	0.00065294	SIK1	21	43414483	43427189	-	5268	protein_coding	salt inducible kinase 1 [Source:HGNC Symbol;Acc:HGNC:11142]	-	13	26	7	0	0	0	0.0592349	0.123853	0.0285786	0	0	0
ENSG00000145244	24.7528	137.058	82.1557	8.68543	15.0908	16.341	81.3222	13.3724	2.61404	2.81334e-05	0.000653102	CORIN	4	47593998	47838106	-	10087	protein_coding	corin, serine peptidase [Source:HGNC Symbol;Acc:HGNC:19012]	-	26	137	97	9	18	11	0.0618716	0.34083	0.206823	0.0216694	0.0377212	0.040912
ENSG00000184838	2829.44	3557.51	2916.1	1934.92	1084.86	1620.73	3101.02	1546.84	1.00384	2.85278e-05	0.000661511	PRR16	5	120464278	120687332	+	2274	protein_coding	proline rich 16 [Source:HGNC Symbol;Acc:HGNC:29654]	-	2972	3556	3443	2005	1294	1091	31.3717	39.2419	32.5638	21.4136	12.0287	17.9993
ENSG00000158445	43.7934	113.048	88.9314	344.522	146.716	386.243	81.9242	292.494	-1.83362	2.95716e-05	0.00068187	KCNB1	20	49293394	49484297	-	17733	protein_coding	potassium voltage-gated channel subfamily B member 1 [Source:HGNC Symbol;Acc:HGNC:6231]	-	46	113	105	357	175	260	0.0622666	0.15991	0.127349	0.488936	0.208608	0.550062
ENSG00000244414	0	0	0	9.65048	7.54538	19.3121	0	12.1693	-6.12788	3.01334e-05	0.000694048	CFHR1	1	196819757	196832189	+	2197	protein_coding	complement factor H related 1 [Source:HGNC Symbol;Acc:HGNC:4888]	-	0	0	0	10	9	13	0	0	0	0.110544	0.086594	0.22199
ENSG00000134215	11.4244	5.00212	12.7045	55.9728	102.282	22.2832	9.71033	60.1793	-2.6363	3.16505e-05	0.000726549	VAV3	1	107571160	107965144	-	7271	protein_coding	vav guanine nucleotide exchange factor 3 [Source:HGNC Symbol;Acc:HGNC:12659]	-	12	5	15	58	122	15	0.0396157	0.0172566	0.0443697	0.193731	0.354683	0.0773958
ENSG00000062582	108.532	156.066	147.372	73.3436	59.5247	54.9653	137.323	62.6112	1.12633	3.19772e-05	0.00073323	MRPS24	7	43866558	43869893	-	2613	protein_coding	mitochondrial ribosomal protein S24 [Source:HGNC Symbol;Acc:HGNC:14510]	-	114	156	174	76	71	37	1.04724	1.49818	1.43218	0.706383	0.574373	0.53123
ENSG00000164627	141.853	221.094	271.029	55.9728	107.312	60.9075	211.325	74.7308	1.49057	3.24674e-05	0.00074364	KIF6	6	39329990	39725405	-	11868	protein_coding	kinesin family member 6 [Source:HGNC Symbol;Acc:HGNC:21202]	-	149	221	320	58	128	41	0.301362	0.467298	0.579911	0.118691	0.227986	0.129606
ENSG00000225434	11.4244	9.00381	15.2454	0	0	0	11.8912	0	5.92935	3.29291e-05	0.00075254	LINC01504	9	72305430	72343210	+	2458	lincRNA	long intergenic non-protein coding RNA 1504 [Source:HGNC Symbol;Acc:HGNC:51185]	-	12	9	18	0	0	0	0.117187	0.0918839	0.1575	0	0	0
ENSG00000185697	1841.23	2132.9	996.879	848.277	580.156	671.468	1657	699.967	1.24297	3.37238e-05	0.000768993	MYBL1	8	66562175	66614247	-	7239	protein_coding	MYB proto-oncogene like 1 [Source:HGNC Symbol;Acc:HGNC:7547]	MYB	1934	2132	1177	879	692	452	6.41295	7.39073	3.49693	2.94901	2.0207	2.3425
ENSG00000184368	39.9853	33.014	22.8681	102.295	94.7365	63.8786	31.9558	86.9701	-1.45918	3.47782e-05	0.00079128	MAP7D2	X	20006713	20116917	-	4376	protein_coding	MAP7 domain containing 2 [Source:HGNC Symbol;Acc:HGNC:25899]	-	42	33	27	106	113	43	0.230384	0.189241	0.132701	0.588294	0.545854	0.368648
ENSG00000197461	217.063	225.095	195.649	86.8543	72.9387	135.185	212.603	98.326	1.13123	3.5585e-05	0.000805183	PDGFA	7	497258	520296	-	4151	protein_coding	platelet derived growth factor subunit A [Source:HGNC Symbol;Acc:HGNC:8799]	-	228	225	231	90	87	91	1.31844	1.36022	1.19687	0.52657	0.443039	0.822449
ENSG00000135298	0	0	0	24.1262	4.19188	13.3699	0	13.896	-6.33916	3.60052e-05	0.000813349	ADGRB3	6	68635367	69389511	+	6490	protein_coding	adhesion G protein-coupled receptor B3 [Source:HGNC Symbol;Acc:HGNC:945]	-	0	0	0	25	5	9	0	0	0	0.0935538	0.0162855	0.0520257
ENSG00000259807	339.875	425.18	481.923	158.268	145.039	261.457	415.66	188.255	1.15319	3.60249e-05	0.000813349	AC009093.1	16	29217170	29220031	-	2099	lincRNA	novel transcript	-	357	425	569	164	173	176	4.08259	5.08107	5.83027	1.89757	1.74224	3.14572
ENSG00000268388	0	0	0	13.5107	5.86863	16.341	0	11.9068	-6.10282	3.62697e-05	0.000817977	FENDRR	16	86474529	86509099	-	6795	lincRNA	FOXF1 adjacent non-coding developmental regulatory RNA [Source:HGNC Symbol;Acc:HGNC:43894]	-	0	0	0	14	7	11	0	0	0	0.0500385	0.0217763	0.0607328
ENSG00000182272	471.255	360.153	280.346	169.848	154.261	210.948	370.585	178.353	1.06043	3.66373e-05	0.000824887	B4GALNT4	11	369796	382116	+	3761	protein_coding	beta-1,4-N-acetyl-galactosaminyltransferase 4 [Source:HGNC Symbol;Acc:HGNC:26315]	-	495	360	331	176	184	142	3.15923	2.40203	1.89284	1.13652	1.03416	1.41646
ENSG00000166816	83.7787	68.0288	140.596	27.9864	34.3734	37.1387	97.468	33.1662	1.56519	3.68537e-05	0.000827296	LDHD	16	75111860	75116771	-	2359	protein_coding	lactate dehydrogenase D [Source:HGNC Symbol;Acc:HGNC:19708]	-	88	68	166	29	41	25	0.895436	0.723369	1.51345	0.298563	0.367393	0.397587
ENSG00000237410	44.7455	42.0178	30.4908	11.5806	5.86863	11.8844	39.0847	9.77787	2.0332	3.6884e-05	0.000827296	AP001092.1	11	64646399	64659681	+	469	antisense	novel transcript	-	47	42	36	12	7	8	2.4055	2.24727	1.65089	0.621404	0.315501	0.639937
ENSG00000100767	130.428	54.0229	83.8496	27.0213	27.6664	29.711	89.4336	28.1329	1.67299	3.78624e-05	0.000847393	PAPLN	14	73237497	73274640	+	7699	protein_coding	papilin, proteoglycan like sulfated glycoprotein [Source:HGNC Symbol;Acc:HGNC:19262]	-	137	54	99	28	33	20	0.427136	0.17601	0.27656	0.0883262	0.0906055	0.0974576
ENSG00000187098	22.8487	25.0106	42.3483	65.6232	300.977	93.5896	30.0692	153.397	-2.35214	3.80617e-05	0.000850004	MITF	3	69739435	69968337	+	7181	protein_coding	melanogenesis associated transcription factor [Source:HGNC Symbol;Acc:HGNC:7105]	bHLH	24	25	50	68	359	63	0.0802243	0.0873643	0.149753	0.22998	1.05678	0.329136
ENSG00000103241	31.417	15.0064	10.1636	71.4135	55.3328	89.133	18.8623	71.9598	-1.93028	3.83175e-05	0.000854788	FOXF1	16	86510527	86515418	+	3516	protein_coding	forkhead box F1 [Source:HGNC Symbol;Acc:HGNC:3809]	Fork	33	15	12	74	66	60	0.225292	0.107058	0.0734043	0.511151	0.396799	0.64021
ENSG00000154133	15.2325	19.0081	6.77573	61.7631	59.5247	37.1387	13.6721	52.8088	-1.97375	3.85983e-05	0.000860119	ROBO4	11	124883691	124898500	-	7033	protein_coding	roundabout guidance receptor 4 [Source:HGNC Symbol;Acc:HGNC:17985]	-	16	19	8	64	71	25	0.0546084	0.0677941	0.0244646	0.221007	0.213399	0.133358
ENSG00000102760	631.197	1350.57	1754.07	323.291	539.914	457.549	1245.28	440.251	1.50013	3.88251e-05	0.000864237	RGCC	13	41457559	41470882	+	1032	protein_coding	regulator of cell cycle [Source:HGNC Symbol;Acc:HGNC:20369]	-	663	1350	2071	335	644	308	15.421	32.8271	43.1608	7.88372	13.1911	11.1967
ENSG00000188747	79.0186	119.05	212.588	27.9864	49.4642	43.0809	136.886	40.1772	1.77075	3.92401e-05	0.000871788	NOXA1	9	137423350	137434406	+	1678	protein_coding	NADPH oxidase activator 1 [Source:HGNC Symbol;Acc:HGNC:10668]	-	83	119	251	29	59	29	1.18732	1.77965	3.21715	0.419732	0.743251	0.648375
ENSG00000107317	423.654	640.271	1920.92	65.6232	181.928	87.6474	994.948	111.733	3.15277	3.92491e-05	0.000871788	PTGDS	9	136975092	136981742	+	2711	protein_coding	prostaglandin D2 synthase [Source:HGNC Symbol;Acc:HGNC:9592]	-	445	640	2268	68	217	59	3.94013	5.92419	17.993	0.60918	1.69202	0.816475
ENSG00000167641	80.9226	265.112	87.2375	41.4971	24.3129	35.6532	144.424	33.821	2.09736	3.97536e-05	0.000881293	PPP1R14A	19	38251237	38256591	-	1501	protein_coding	protein phosphatase 1 regulatory inhibitor subunit 14A [Source:HGNC Symbol;Acc:HGNC:14871]	-	85	265	103	43	29	24	1.35931	4.43041	1.47586	0.695751	0.408406	0.599861
ENSG00000119866	27.6089	23.0097	11.0106	85.8892	52.8177	69.8208	20.5431	69.5093	-1.7654	3.97627e-05	0.000881293	BCL11A	2	60450520	60555154	-	25422	protein_coding	B cell CLL/lymphoma 11A [Source:HGNC Symbol;Acc:HGNC:13221]	zf-C2H2	29	23	13	89	63	47	0.0273822	0.0227037	0.0109982	0.0850249	0.0523849	0.0693599
ENSG00000100065	640.717	482.204	337.939	1060.59	892.871	1035.43	486.953	996.295	-1.03311	4.00074e-05	0.000885761	CARD10	22	37490362	37519542	-	5652	protein_coding	caspase recruitment domain family member 10 [Source:HGNC Symbol;Acc:HGNC:16422]	-	673	482	399	1099	1065	697	2.8582	2.14005	1.51831	4.72239	3.98311	4.62648
ENSG00000138606	141.853	161.068	162.617	57.9029	92.2214	72.7919	155.179	74.3054	1.05726	4.04067e-05	0.000893284	SHF	15	45167214	45201175	-	4894	protein_coding	Src homology 2 domain containing F [Source:HGNC Symbol;Acc:HGNC:25116]	-	149	161	192	60	110	49	0.730806	0.825545	0.843774	0.297751	0.475121	0.375623
ENSG00000150051	2642.84	4584.94	4966.61	2052.66	1639.03	2119.88	4064.8	1937.19	1.06961	4.0434e-05	0.000893284	MKX	10	27672875	27746060	-	4106	protein_coding	mohawk homeobox [Source:HGNC Symbol;Acc:HGNC:23729]	Others	2776	4583	5864	2127	1955	1427	16.2286	28.0098	30.716	12.581	10.0648	13.0384
ENSG00000233098	26.6569	68.0288	51.6649	12.5456	10.0605	11.8844	48.7835	11.4968	2.09068	4.06532e-05	0.000897163	CCDC144NL-AS1	17	20868433	21002276	+	10225	antisense	CCDC144NL antisense RNA 1 [Source:HGNC Symbol;Acc:HGNC:51340]	-	28	68	61	13	12	8	0.0657317	0.166888	0.128309	0.0308778	0.0248081	0.0293526
ENSG00000277586	1.90406	0	2.5409	13.5107	17.6059	32.6821	1.48165	21.2662	-3.77991	4.13019e-05	0.000909527	NEFL	8	24950955	24957110	-	4329	protein_coding	neurofilament light [Source:HGNC Symbol;Acc:HGNC:7739]	-	2	0	3	14	21	22	0.0110898	0	0.0149047	0.0785428	0.102543	0.190658
ENSG00000238113	143.757	109.046	114.34	62.7281	59.5247	56.4509	122.381	59.5679	1.0347	4.16677e-05	0.0009166	LINC01410	9	62801461	62813486	+	3038	lincRNA	long intergenic non-protein coding RNA 1410 [Source:HGNC Symbol;Acc:HGNC:50702]	-	151	109	135	65	71	38	1.19308	0.900363	0.95573	0.519627	0.494021	0.469263
ENSG00000197457	1218.6	685.29	383.675	314.606	215.463	228.775	762.522	252.948	1.59114	4.26843e-05	0.000937961	STMN3	20	63639705	63657682	-	3032	protein_coding	stathmin 3 [Source:HGNC Symbol;Acc:HGNC:15926]	-	1280	685	453	326	257	154	10.1335	5.66944	3.21335	2.61129	1.79176	1.90551
ENSG00000178662	1.90406	1.00042	7.62269	27.0213	36.0502	22.2832	3.50906	28.4516	-2.98553	4.30658e-05	0.000945332	CSRNP3	2	165469647	165689407	+	12565	protein_coding	cysteine and serine rich nuclear protein 3 [Source:HGNC Symbol;Acc:HGNC:30729]	-	2	1	9	28	43	15	0.00382074	0.00199718	0.0154053	0.0541205	0.0723404	0.0447867
ENSG00000259673	195.166	119.05	143.984	45.3572	68.7468	75.763	152.734	63.289	1.27977	4.40218e-05	0.000965287	IQCH-AS1	15	67403619	67521844	-	6732	lincRNA	IQCH antisense RNA 1 [Source:HGNC Symbol;Acc:HGNC:44104]	-	205	119	170	47	82	51	0.730953	0.44359	0.543118	0.169559	0.257481	0.284215
ENSG00000228709	0.952031	0	0	15.4408	19.2827	11.8844	0.317344	15.5359	-5.55407	4.49739e-05	0.000984068	LINC02575	21	44485577	44490288	+	912	lincRNA	long intergenic non-protein coding RNA 2575 [Source:HGNC Symbol;Acc:HGNC:53747]	-	1	0	0	16	23	8	0.0263199	0	0	0.42608	0.533099	0.329091
ENSG00000130203	50.4576	74.0314	126.198	160.198	400.744	270.37	83.5623	277.104	-1.7279	4.51787e-05	0.000985697	APOE	19	44905754	44909393	+	2191	protein_coding	apolipoprotein E [Source:HGNC Symbol;Acc:HGNC:613]	-	53	74	149	166	478	182	0.580649	0.847555	1.46262	1.84006	4.6117	3.11637
ENSG00000269937	21.8967	16.0068	25.409	60.798	57.848	53.4798	21.1042	57.3752	-1.43926	4.5603e-05	0.000992553	AC093525.7	16	2561471	2565096	-	3626	antisense	novel transcript, antisense to PDPK1	-	23	16	30	63	69	36	0.152258	0.110731	0.177944	0.421967	0.40225	0.372473
ENSG00000006283	56.1698	5.00212	5.08179	458.398	312.714	800.711	22.0846	523.941	-4.56899	4.58122e-05	0.000995	CACNA1G	17	50561068	50627474	+	9709	protein_coding	calcium voltage-gated channel subunit alpha1 G [Source:HGNC Symbol;Acc:HGNC:1394]	-	59	5	6	475	373	539	0.145867	0.0129233	0.0132912	1.18819	0.8121	2.08274
ENSG00000226510	0	0	1.69393	19.301	15.0908	20.7977	0.564644	18.3965	-4.90481	4.71083e-05	0.00102207	UPK1A-AS1	19	35667948	35673291	-	795	antisense	UPK1A antisense RNA 1 [Source:HGNC Symbol;Acc:HGNC:40603]	-	0	0	2	20	18	14	0	0	0.0541068	0.610983	0.478609	0.660665
ENSG00000164483	21.8967	12.0051	14.3984	55.9728	41.9188	54.9653	16.1001	50.9523	-1.65608	4.7325e-05	0.00102569	SAMD3	6	130144315	130365425	-	6903	protein_coding	sterile alpha motif domain containing 3 [Source:HGNC Symbol;Acc:HGNC:21574]	-	23	12	17	58	50	37	0.0799779	0.0436237	0.0529664	0.204059	0.153111	0.201087
ENSG00000117407	50.4576	40.017	70.2982	10.6155	20.9594	11.8844	53.5909	14.4864	1.86379	4.89987e-05	0.00106012	ARTN	1	43933320	43937241	+	2658	protein_coding	artemin [Source:HGNC Symbol;Acc:HGNC:727]	-	53	40	83	11	25	8	0.478631	0.377645	0.671602	0.100509	0.19882	0.112916
ENSG00000115297	0	2.00085	0.846966	29.9165	25.9897	7.42775	0.949271	21.1113	-4.51762	4.90168e-05	0.00106012	TLX2	2	74513463	74517147	+	2775	protein_coding	T cell leukemia homeobox 2 [Source:HGNC Symbol;Acc:HGNC:5057]	Homeobox	0	2	1	31	31	5	0	0.0180861	0.00775043	0.271309	0.236142	0.067597
ENSG00000225231	8.56828	14.0059	11.0106	0	0	0	11.1949	0	5.8379	4.92014e-05	0.001063	LINC02470	12	9936579	9943495	-	979	lincRNA	long intergenic non-protein coding RNA 2470 [Source:HGNC Symbol;Acc:HGNC:53409]	-	9	14	13	0	0	0	0.220668	0.358859	0.285594	0	0	0
ENSG00000135502	121.86	102.043	108.412	57.9029	41.9188	57.9364	110.772	52.586	1.08733	4.9947e-05	0.00107768	SLC26A10	12	57619527	57626151	+	4276	protein_coding	solute carrier family 26 member 10 [Source:HGNC Symbol;Acc:HGNC:14470]	-	128	102	128	60	50	39	0.718542	0.598606	0.643815	0.340784	0.247177	0.342174
ENSG00000273018	14.2805	31.0131	24.562	61.7631	71.262	65.3642	23.2852	66.1297	-1.50901	4.9986e-05	0.00107768	FAM106A	17	18511221	18551705	-	9984	processed_transcript	family with sequence similarity 106 member A [Source:NCBI gene;Acc:80039]	-	15	31	29	64	85	44	0.0360634	0.0779177	0.0624716	0.155683	0.179966	0.165336
ENSG00000175928	4.76016	33.014	51.6649	1.9301	0.838376	0	29.813	0.922824	4.89302	5.0352e-05	0.00108444	LRRN1	3	3799437	3847703	+	4264	protein_coding	leucine rich repeat neuronal 1 [Source:HGNC Symbol;Acc:HGNC:20980]	-	5	33	61	2	1	0	0.028147	0.194212	0.307682	0.0113914	0.00495745	0
ENSG00000164850	991.064	1675.71	2141.13	596.399	846.76	647.7	1602.63	696.953	1.20078	5.04347e-05	0.00108508	GPER1	7	1082208	1093815	+	3149	protein_coding	G protein-coupled estrogen receptor 1 [Source:HGNC Symbol;Acc:HGNC:4485]	-	1041	1675	2528	618	1010	436	7.9352	13.3481	17.2661	4.7663	6.77991	5.19438
ENSG00000196196	63.7861	59.025	37.2665	13.5107	0.838376	10.3988	53.3592	8.2493	2.73168	5.19305e-05	0.00111493	HRCT1	9	35906192	35907141	+	950	protein_coding	histidine rich carboxyl terminus 1 [Source:HGNC Symbol;Acc:HGNC:33872]	-	67	59	44	14	1	7	1.6929	1.5585	0.996135	0.357907	0.0222511	0.276436
ENSG00000271216	0	0	0	4.82524	31.0199	7.42775	0	14.4243	-6.41181	5.20646e-05	0.00111665	LINC01050	13	42810366	42812562	-	760	lincRNA	long intergenic non-protein coding RNA 1050 [Source:HGNC Symbol;Acc:HGNC:49044]	-	0	0	0	5	37	5	0	0	0	0.15978	1.02911	0.246818
ENSG00000170153	932.038	1940.82	2260.55	734.401	772.983	607.59	1711.14	704.991	1.2786	5.23527e-05	0.00112156	RNF150	4	140859807	141212877	-	11007	protein_coding	ring finger protein 150 [Source:HGNC Symbol;Acc:HGNC:23138]	-	979	1940	2669	761	922	409	2.13498	4.42294	5.21517	1.67912	1.77067	1.39404
ENSG00000185306	11.4244	6.00254	8.46966	30.8815	44.4339	29.711	8.63219	35.0088	-2.02748	5.24027e-05	0.00112156	C12orf56	12	64264762	64391192	-	5504	protein_coding	chromosome 12 open reading frame 56 [Source:HGNC Symbol;Acc:HGNC:26967]	-	12	6	10	32	53	20	0.0523339	0.0273559	0.039076	0.141201	0.203551	0.136324
ENSG00000260910	287.513	534.226	270.182	118.701	72.1003	178.266	363.974	123.022	1.57425	5.25137e-05	0.00112277	LINC00565	13	113926514	113928844	-	2331	lincRNA	long intergenic non-protein coding RNA 565 [Source:HGNC Symbol;Acc:HGNC:43709]	-	302	534	319	123	86	120	3.10989	5.74881	2.94332	1.28153	0.779886	1.93134
ENSG00000214140	31.417	27.0114	45.7361	86.8543	106.474	72.7919	34.7215	88.7067	-1.35477	5.28075e-05	0.00112788	PRCD	17	76527586	76553578	+	5305	protein_coding	photoreceptor disc component [Source:HGNC Symbol;Acc:HGNC:32528]	-	33	27	54	90	127	49	0.149317	0.127719	0.218926	0.412025	0.50605	0.346522
ENSG00000182175	119.004	88.0373	188.873	270.213	446.854	297.11	131.972	338.059	-1.35622	5.33454e-05	0.00113818	RGMA	15	93035273	93089204	-	13221	protein_coding	repulsive guidance molecule BMP co-receptor a [Source:HGNC Symbol;Acc:HGNC:30308]	-	125	88	223	280	533	200	0.226948	0.167031	0.362769	0.514351	0.852193	0.567526
ENSG00000143355	1481.36	1970.83	1110.37	864.683	336.189	362.474	1520.86	521.115	1.5441	5.42918e-05	0.00115598	LHX9	1	197911902	197935478	+	10442	protein_coding	LIM homeobox 9 [Source:HGNC Symbol;Acc:HGNC:14222]	Homeobox	1556	1970	1311	896	401	244	3.57689	4.73436	2.70028	2.08396	0.811775	0.87665
ENSG00000257642	99.0112	110.047	74.533	45.3572	41.0804	31.1965	94.5303	39.2114	1.25088	5.57724e-05	0.00118627	KCCAT198	12	105304867	105327017	-	549	antisense	renal clear cell carcinoma-associated transcript 198 [Source:NCBI gene;Acc:105369954]	-	104	110	88	47	49	21	4.54717	5.02804	3.44746	2.07918	1.88668	1.43505
ENSG00000203709	77.1145	122.052	181.251	28.9514	46.1107	50.5087	126.806	41.8569	1.609	5.60208e-05	0.00119033	MIR29B2CHG	1	207801518	207879096	-	16425	lincRNA	MIR29B2 and MIR29C host gene [Source:HGNC Symbol;Acc:HGNC:32018]	-	81	122	214	30	55	34	0.118375	0.186395	0.280219	0.044359	0.0707836	0.0776594
ENSG00000180481	0.952031	2.00085	0.846966	14.4757	16.7675	19.3121	1.26661	16.8518	-3.7518	5.70592e-05	0.00120989	GLIPR1L2	12	75391070	75432688	+	3790	protein_coding	GLIPR1 like 2 [Source:HGNC Symbol;Acc:HGNC:28592]	-	1	2	1	15	20	13	0.00633345	0.0132425	0.00567479	0.0961209	0.111549	0.128684
ENSG00000236682	19.9927	14.0059	25.409	68.5184	51.1409	53.4798	19.8025	57.713	-1.53619	5.80802e-05	0.00122397	AC068282.1	2	127389130	127400580	+	2690	lincRNA	novel transcript	-	21	14	30	71	61	36	0.18739	0.130603	0.23986	0.641021	0.47935	0.502077
ENSG00000143473	64.7381	119.05	71.1451	20.266	5.86863	31.1965	84.9779	19.1104	2.19632	5.84028e-05	0.00122951	KCNH1	1	210676823	211134180	-	9812	protein_coding	potassium voltage-gated channel subfamily H member 1 [Source:HGNC Symbol;Acc:HGNC:6250]	-	68	119	84	21	7	21	0.166353	0.304346	0.184124	0.051979	0.0150805	0.0802938
ENSG00000139970	4.76016	1.00042	2.5409	23.1611	14.2524	34.1676	2.76716	23.8604	-3.08226	6.03714e-05	0.00126577	RTN1	14	59595976	59870966	-	6209	protein_coding	reticulon 1 [Source:HGNC Symbol;Acc:HGNC:10467]	-	5	1	3	24	17	23	0.0193298	0.00404163	0.0103917	0.0938762	0.0578765	0.138972
ENSG00000109674	168.509	98.0415	93.1662	278.899	246.483	251.058	119.906	258.813	-1.11137	6.28204e-05	0.00131546	NEIL3	4	177309836	177362943	+	2959	protein_coding	nei like DNA glycosylase 3 [Source:HGNC Symbol;Acc:HGNC:24573]	-	177	98	110	289	294	169	1.43585	0.831113	0.799534	2.37202	2.10028	2.1427
ENSG00000178184	288.465	302.128	451.433	119.666	192.827	169.353	347.342	160.615	1.11378	6.28694e-05	0.00131546	PARD6G	18	80157232	80247546	-	4224	protein_coding	par-6 family cell polarity regulator gamma [Source:HGNC Symbol;Acc:HGNC:16076]	-	303	302	533	124	230	114	1.72186	1.79416	2.71389	0.712958	1.15101	1.01251
ENSG00000268575	152.325	145.061	158.383	41.4971	88.0295	62.3931	151.923	63.9732	1.24179	6.39159e-05	0.001336	AL031282.2	1	1702736	1737688	-	5079	processed_transcript	novel transcript, readthrough between SLC35E2 and CDK11A	-	160	145	187	43	105	42	0.756174	0.716421	0.791867	0.205616	0.437005	0.310235
ENSG00000101955	4348.88	3959.68	7565.94	8538.74	16090.1	13396.7	5291.5	12675.2	-1.26019	6.70011e-05	0.001392	SRPX	X	38149336	38220924	-	1987	protein_coding	sushi repeat containing protein X-linked [Source:HGNC Symbol;Acc:HGNC:11309]	-	4568	3958	8933	8848	19192	9018	55.1834	49.987	96.6915	108.147	204.173	170.268
ENSG00000115598	29.513	10.0042	21.1741	83.9592	53.6561	68.3353	20.2304	68.6502	-1.75686	6.79692e-05	0.00140927	IL1RL2	2	102186973	102240002	+	2644	protein_coding	interleukin 1 receptor like 2 [Source:HGNC Symbol;Acc:HGNC:5999]	-	31	10	25	87	64	46	0.281436	0.0949112	0.203361	0.799142	0.511674	0.652705
ENSG00000168916	46.6495	31.0131	53.3588	75.2737	231.392	136.671	43.6738	147.779	-1.75853	6.90871e-05	0.00142956	ZNF608	5	124636913	124748807	-	6922	protein_coding	zinc finger protein 608 [Source:HGNC Symbol;Acc:HGNC:29238]	-	49	31	63	78	276	92	0.16992	0.112385	0.195748	0.273671	0.842855	0.498628
ENSG00000102935	37.1292	21.0089	21.1741	76.2388	95.5749	56.4509	26.4374	76.0882	-1.53744	6.94101e-05	0.0014348	ZNF423	16	49487524	49857919	-	8997	protein_coding	zinc finger protein 423 [Source:HGNC Symbol;Acc:HGNC:16762]	zf-C2H2	39	21	25	79	114	38	0.104051	0.0585734	0.0597629	0.213253	0.267844	0.158455
ENSG00000171522	86.6348	134.057	248.161	39.567	62.8782	38.6243	156.284	47.0231	1.72494	7.03712e-05	0.00145321	PTGER4	5	40679498	40693735	+	3961	protein_coding	prostaglandin E receptor 4 [Source:HGNC Symbol;Acc:HGNC:9596]	-	91	134	293	41	75	26	0.551463	0.848943	1.59093	0.251388	0.40025	0.246257
ENSG00000165092	7.61625	17.0072	21.1741	68.5184	34.3734	105.474	15.2659	69.4553	-2.16896	7.0758e-05	0.00145973	ALDH1A1	9	72900662	73080442	-	2849	protein_coding	aldehyde dehydrogenase 1 family member A1 [Source:HGNC Symbol;Acc:HGNC:402]	-	8	17	25	71	41	71	0.0674027	0.149739	0.188728	0.605246	0.304205	0.934945
ENSG00000034239	52.3617	51.0216	81.3087	19.301	23.4745	7.42775	61.564	16.7344	1.83229	7.35143e-05	0.00150903	EFCAB1	8	48710789	48735311	-	5805	protein_coding	EF-hand calcium binding domain 1 [Source:HGNC Symbol;Acc:HGNC:25678]	-	55	51	96	20	28	5	0.227426	0.220469	0.355679	0.0836746	0.10196	0.0323138
ENSG00000285294	5.71219	1.00042	0	50.1825	5.86863	81.7052	2.23754	45.9188	-4.36782	7.35145e-05	0.00150903	LINC00842	10	46398362	46453306	+	2872	lincRNA	long intergenic non-protein coding RNA 842 [Source:HGNC Symbol;Acc:HGNC:44989]	-	6	1	0	52	7	55	0.0501472	0.00873764	0	0.439729	0.0515215	0.718453
ENSG00000218336	573.123	801.339	560.691	1740.95	933.113	1399.39	645.051	1357.82	-1.07378	7.3751e-05	0.00151237	TENM3	4	182143987	182803024	+	11983	protein_coding	teneurin transmembrane protein 3 [Source:HGNC Symbol;Acc:HGNC:29944]	-	602	801	662	1804	1113	942	1.2059	1.67743	1.18818	3.65626	1.96338	2.94921
ENSG00000157005	0	0	0	13.5107	3.3535	20.7977	0	12.554	-6.175	7.55302e-05	0.00154424	SST	3	187668906	187670399	-	618	protein_coding	somatostatin [Source:HGNC Symbol;Acc:HGNC:11329]	-	0	0	0	14	4	14	0	0	0	0.550181	0.136819	0.849884
ENSG00000116285	1066.27	820.348	528.507	1531.53	1555.19	2048.57	805.043	1711.76	-1.08816	7.65157e-05	0.00156167	ERRFI1	1	8004404	8026308	-	4186	protein_coding	ERBB receptor feedback inhibitor 1 [Source:HGNC Symbol;Acc:HGNC:18185]	-	1120	820	624	1587	1855	1379	6.42242	4.91579	3.20608	9.20754	9.36742	12.3591
ENSG00000197181	19.9927	26.011	29.6438	3.86019	2.51513	7.42775	25.2158	4.60102	2.55301	7.71802e-05	0.00157172	PIWIL2	8	22275297	22357563	+	5751	protein_coding	piwi like RNA-mediated gene silencing 2 [Source:HGNC Symbol;Acc:HGNC:17644]	-	21	26	35	4	3	5	0.0876508	0.113451	0.130892	0.0168921	0.0110269	0.0326172
ENSG00000182771	6.66422	11.0047	12.7045	36.6718	38.5653	32.6821	10.1245	35.9731	-1.82891	7.83023e-05	0.001593	GRID1	10	85599555	86366493	-	5927	protein_coding	glutamate ionotropic receptor delta type subunit 1 [Source:HGNC Symbol;Acc:HGNC:4575]	-	7	11	15	38	46	22	0.0283493	0.0465732	0.0544309	0.155709	0.164058	0.139254
ENSG00000274419	19.9927	24.0102	35.5726	82.9941	52.8177	145.584	26.5251	93.7985	-1.805	7.87034e-05	0.00159958	TBC1D3D	17	38003976	38014902	+	2116	protein_coding	TBC1 domain family member 3D [Source:HGNC Symbol;Acc:HGNC:28944]	-	21	24	42	86	63	98	0.238223	0.284626	0.426897	0.987072	0.629361	1.73752
ENSG00000164197	46.6495	76.0322	60.9815	21.231	18.4443	26.7399	61.2211	22.1384	1.48891	8.06553e-05	0.00163174	RNF180	5	64165844	64372869	+	5434	protein_coding	ring finger protein 180 [Source:HGNC Symbol;Acc:HGNC:27752]	-	49	76	72	22	22	18	0.216449	0.350972	0.284972	0.0983261	0.0855812	0.124272
ENSG00000108556	9.52031	5.00212	4.23483	28.9514	21.7978	44.5665	6.25242	31.7719	-2.33247	8.06828e-05	0.00163174	CHRNE	17	4897774	4934438	-	2864	protein_coding	cholinergic receptor nicotinic epsilon subunit [Source:HGNC Symbol;Acc:HGNC:1966]	-	10	5	5	30	26	30	0.0838121	0.0438102	0.0375479	0.254398	0.1919	0.392978
ENSG00000184845	38.0812	41.0174	44.8892	10.6155	5.86863	17.8266	41.3293	11.4369	1.9251	8.22003e-05	0.0016608	DRD1	5	175440039	175444208	-	4054	protein_coding	dopamine receptor D1 [Source:HGNC Symbol;Acc:HGNC:3020]	-	40	41	53	11	7	12	0.236841	0.253793	0.281178	0.0658984	0.0364997	0.11105
ENSG00000236209	0	0	0	9.65048	11.7373	7.42775	0	9.60516	-5.8209	8.46791e-05	0.00170586	AC104135.1	2	74919555	74924846	-	763	lincRNA	novel transcript	-	0	0	0	10	14	5	0	0	0	0.318304	0.387863	0.245847
ENSG00000250049	0	0	0	17.3709	8.38376	5.9422	0	10.5656	-5.9595	8.48057e-05	0.0017066	AC114316.2	5	92082597	92479426	+	3453	lincRNA	novel transcript	-	0	0	0	18	10	4	0	0	0	0.126602	0.0612179	0.0434594
ENSG00000205424	8.56828	13.0055	9.31662	0	0	0	10.2968	0	5.71651	8.55941e-05	0.00171924	AL592528.1	21	45827961	45836419	-	3466	antisense	uncharacterized LOC100129027 [Source:NCBI gene;Acc:100129027]	-	9	13	11	0	0	0	0.0623295	0.0941225	0.0682579	0	0	0
ENSG00000182612	295.13	376.159	658.092	146.687	227.2	114.387	443.127	162.758	1.43963	8.61063e-05	0.00172784	TSPAN10	17	81637171	81648749	+	4745	protein_coding	tetraspanin 10 [Source:HGNC Symbol;Acc:HGNC:29942]	-	310	376	777	152	271	77	1.56821	1.98852	3.52187	0.777989	1.20728	0.6088
ENSG00000138772	209.447	359.152	417.554	85.8892	176.897	109.931	328.718	124.239	1.39948	8.68175e-05	0.00173703	ANXA3	4	78551519	78610451	+	5123	protein_coding	annexin A3 [Source:HGNC Symbol;Acc:HGNC:541]	-	220	359	493	89	211	74	1.03081	1.75853	2.06972	0.421921	0.870629	0.541911
ENSG00000064225	1.90406	7.00297	11.8575	24.1262	55.3328	41.5954	6.92152	40.3515	-2.53026	8.81141e-05	0.00176125	ST3GAL6	3	98732236	98821201	+	6288	protein_coding	ST3 beta-galactoside alpha-2,3-sialyltransferase 6 [Source:HGNC Symbol;Acc:HGNC:18080]	-	2	7	14	25	66	28	0.00763479	0.027936	0.0478856	0.0965592	0.221874	0.167057
ENSG00000204740	0	0	0	6.75533	9.22214	13.3699	0	9.78247	-5.82166	9.28892e-05	0.00184329	MALRD1	10	19048771	19790401	+	7781	protein_coding	MAM and LDL receptor class A domain containing 1 [Source:HGNC Symbol;Acc:HGNC:24331]	-	0	0	0	7	11	9	0	0	0	0.0218489	0.0298836	0.0433938
ENSG00000173801	632.149	1092.46	932.509	483.489	492.965	347.619	885.707	441.358	1.00201	9.29123e-05	0.00184329	JUP	17	41754604	41786931	-	4942	protein_coding	junction plakoglobin [Source:HGNC Symbol;Acc:HGNC:6207]	-	664	1092	1101	501	588	234	3.22512	5.54496	4.79152	2.46207	2.51507	1.77637
ENSG00000152952	6712.77	9976.23	4744.7	3194.31	1735.44	3618.8	7144.57	2849.51	1.32647	9.55994e-05	0.00189248	PLOD2	3	146069440	146163653	-	7646	protein_coding	procollagen-lysine,2-oxoglutarate 5-dioxygenase 2 [Source:HGNC Symbol;Acc:HGNC:9082]	-	7051	9972	5602	3310	2070	2436	22.1359	32.7285	15.7579	10.5138	5.72284	11.9526
ENSG00000204642	224.679	305.129	378.594	92.6446	165.16	54.9653	302.801	104.257	1.526	9.97472e-05	0.0019708	HLA-F	6	29722775	29738528	+	4342	protein_coding	major histocompatibility complex, class I, F [Source:HGNC Symbol;Acc:HGNC:4963]	-	236	305	447	96	197	37	1.30467	1.76274	2.21415	0.536967	0.959073	0.319692
ENSG00000171757	48.5536	30.0127	46.5831	90.7145	95.5749	90.6185	41.7165	92.3026	-1.14265	0.000101619	0.002002	LRRC34	3	169793428	169812986	-	4851	protein_coding	leucine rich repeat containing 34 [Source:HGNC Symbol;Acc:HGNC:28408]	-	51	30	55	94	114	61	0.252359	0.155192	0.243849	0.470612	0.496762	0.471757
ENSG00000230373	96.1551	93.0394	93.1662	43.4271	51.1409	46.052	94.1203	46.8734	1.00165	0.000102573	0.00201118	GOLGA6L5P	15	84507885	84516814	-	3899	transcribed_unprocessed_pseudogene	golgin A6 family-like 5, pseudogene [Source:HGNC Symbol;Acc:HGNC:30472]	-	101	93	110	45	61	31	0.621796	0.598561	0.606776	0.280301	0.330713	0.298283
ENSG00000165084	58.0739	74.0314	92.3193	34.7417	29.3432	20.7977	74.8082	28.2942	1.38387	0.000106324	0.00207878	C8orf34	8	68330722	68819022	+	10499	protein_coding	chromosome 8 open reading frame 34 [Source:HGNC Symbol;Acc:HGNC:30905]	-	61	74	109	36	35	14	0.139464	0.176873	0.223289	0.0832761	0.0704685	0.0500265
ENSG00000168477	5314.24	9161.88	9562.24	18569.4	35458.3	12508.3	8012.79	22178.7	-1.46885	0.000106594	0.00208208	TNXB	6	32041153	32115334	-	15909	protein_coding	tenascin XB [Source:HGNC Symbol;Acc:HGNC:11976]	-	5582	9158	11290	19242	42294	8420	8.42222	14.4456	15.263	29.3747	56.1967	19.8559
ENSG00000214402	385.573	794.337	1928.54	71.4135	212.948	86.1619	1036.15	123.508	3.06654	0.000108551	0.00211828	LCNL1	9	136981904	136986410	+	4052	protein_coding	lipocalin like 1 [Source:HGNC Symbol;Acc:HGNC:34436]	-	405	794	2277	74	254	58	2.39919	4.91734	12.086	0.443535	1.32507	0.537006
ENSG00000183778	25.7048	18.0076	22.8681	2.89514	5.03026	2.9711	22.1935	3.63217	2.5725	0.000111519	0.00216185	B3GALT5	21	39556442	39673137	+	14319	protein_coding	beta-1,3-galactosyltransferase 5 [Source:HGNC Symbol;Acc:HGNC:920]	-	27	18	27	3	6	2	0.0452617	0.0315456	0.0405546	0.00508832	0.00885755	0.00524008
ENSG00000189001	261.809	115.049	169.393	341.627	764.599	421.896	182.083	509.374	-1.48524	0.000111822	0.00216568	SBSN	19	35523367	35528351	-	1986	protein_coding	suprabasin [Source:HGNC Symbol;Acc:HGNC:24950]	-	275	115	200	354	912	284	3.32379	1.45311	2.16591	4.32902	9.70713	5.36487
ENSG00000134326	1.90406	2.00085	4.23483	20.266	27.6664	13.3699	2.71325	20.4341	-2.90883	0.000113191	0.00218602	CMPK2	2	6840570	6866635	-	4302	protein_coding	cytidine/uridine monophosphate kinase 2 [Source:HGNC Symbol;Acc:HGNC:27015]	-	2	2	5	21	33	9	0.0111594	0.0116664	0.024997	0.118554	0.162151	0.078486
ENSG00000230453	0	0	0	16.4058	14.2524	2.9711	0	11.2098	-6.05353	0.000113367	0.00218737	ANKRD18B	9	33524394	33573009	+	5857	protein_coding	ankyrin repeat domain 18B [Source:HGNC Symbol;Acc:HGNC:23644]	-	0	0	0	17	17	2	0	0	0	0.070492	0.0613548	0.0128108
ENSG00000223485	386.525	487.206	593.723	189.149	235.584	311.965	489.151	245.566	1.00031	0.000114435	0.00220239	LINC01615	6	169158092	169162924	-	1054	lincRNA	long intergenic non-protein coding RNA 1615 [Source:HGNC Symbol;Acc:HGNC:51898]	-	406	487	701	196	281	210	9.24624	11.5949	14.3043	4.51629	5.63561	7.47479
ENSG00000111913	1048.19	1707.72	1844.69	3591.91	3425.6	2364.99	1533.53	3127.5	-1.02847	0.000114467	0.00220239	RIPOR2	6	24804281	25042170	-	9536	protein_coding	RHO family interacting cell polarization regulator 2 [Source:HGNC Symbol;Acc:HGNC:13872]	-	1101	1707	2178	3722	4086	1592	2.77141	4.49206	4.91225	9.4793	9.05748	6.26321
ENSG00000232324	49.5056	63.0267	62.6755	27.0213	12.5756	20.7977	58.4026	20.1316	1.54938	0.000114653	0.00220391	AC008440.3	19	53864763	53866140	+	555	lincRNA	novel transcript	-	52	63	74	28	15	14	2.249	2.84857	2.86766	1.22527	0.571312	0.946358
ENSG00000169744	762.577	339.144	492.934	1594.26	949.042	1228.55	531.552	1257.28	-1.24181	0.000114952	0.00220733	LDB2	4	16501541	16898809	-	5586	protein_coding	LIM domain binding 2 [Source:HGNC Symbol;Acc:HGNC:6533]	-	801	339	582	1652	1132	827	3.442	1.52292	2.24084	7.18249	4.28372	5.55424
ENSG00000267034	7.61625	6.00254	21.1741	0	0	0	11.5976	0	5.89628	0.000115045	0.00220733	AC010980.2	2	222317242	222318653	-	1412	lincRNA	novel transcript	-	8	6	25	0	0	0	0.135999	0.106634	0.380798	0	0	0
ENSG00000147509	82.8267	39.0165	32.1847	198.8	103.12	176.78	51.3426	159.567	-1.63542	0.000116416	0.00222947	RGS20	8	53851808	53959303	+	3192	protein_coding	regulator of G protein signaling 20 [Source:HGNC Symbol;Acc:HGNC:14600]	-	87	39	38	206	123	119	0.654239	0.306606	0.256041	1.56737	0.814549	1.39863
ENSG00000129595	9.52031	6.00254	5.08179	25.0912	30.1815	29.711	6.86822	28.3279	-2.04887	0.000117662	0.00225122	EPB41L4A	5	112142441	112419316	-	8582	protein_coding	erythrocyte membrane protein band 4.1 like 4A [Source:HGNC Symbol;Acc:HGNC:13278]	-	10	6	6	26	36	20	0.0279699	0.0175445	0.0150367	0.0735785	0.0886725	0.0874302
ENSG00000081818	49.5056	42.0178	75.3799	10.6155	16.7675	23.7688	55.6345	17.0506	1.74161	0.000119684	0.00228567	PCDHB4	5	141121799	141125623	+	3825	protein_coding	protocadherin beta 4 [Source:HGNC Symbol;Acc:HGNC:8689]	-	52	42	89	11	20	16	0.326326	0.275548	0.500435	0.0698437	0.110528	0.156931
ENSG00000132932	0	1.00042	0	16.4058	15.0908	8.9133	0.333475	13.47	-5.3508	0.000119802	0.0022858	ATP8A2	13	25372071	26025851	+	10415	protein_coding	ATPase phospholipid transporting 8A2 [Source:HGNC Symbol;Acc:HGNC:13533]	-	0	1	0	17	18	6	0	0.00240946	0	0.039642	0.0365333	0.0216129
ENSG00000136267	3.80812	2.00085	2.5409	15.4408	20.9594	20.7977	2.78329	19.066	-2.77175	0.000120441	0.00229585	DGKB	7	14145049	14974777	-	9491	protein_coding	diacylglycerol kinase beta [Source:HGNC Symbol;Acc:HGNC:2850]	-	4	2	3	16	25	14	0.0101164	0.00528806	0.00679827	0.0409425	0.0556805	0.0553396
ENSG00000118939	131.38	270.114	202.425	81.064	70.4236	103.988	201.307	85.1587	1.25015	0.000120635	0.00229742	UCHL3	13	75549480	75606020	+	1905	protein_coding	ubiquitin C-terminal hydrolase L3 [Source:HGNC Symbol;Acc:HGNC:12515]	-	138	270	239	84	84	70	1.73886	3.5567	2.69831	1.0709	0.932094	1.37855
ENSG00000119946	128.524	211.089	318.459	38.6019	104.797	56.4509	219.358	66.6166	1.71278	0.000120886	0.00230008	CNNM1	10	99329099	99394330	+	6413	protein_coding	cyclin and CBS domain divalent metal cation transport mediator 1 [Source:HGNC Symbol;Acc:HGNC:102]	-	135	211	376	40	125	38	0.505304	0.825658	1.261	0.151483	0.412025	0.222302
ENSG00000238142	19.9927	24.0102	32.1847	4.82524	5.03026	5.9422	25.3958	5.2659	2.29063	0.000122676	0.00233198	BX284668.5	1	16888538	16889649	-	508	lincRNA	uncharacterized LOC105376805 [Source:NCBI gene;Acc:105376805]	-	21	24	38	5	6	4	0.992283	1.18557	1.60883	0.239041	0.249668	0.295404
ENSG00000225398	11.4244	7.00297	11.8575	31.8466	37.7269	34.1676	10.095	34.5804	-1.76988	0.00012545	0.00237811	PGM5P4	2	113541937	113563298	+	445	unprocessed_pseudogene	phosphoglucomutase 5 pseudogene 4 [Source:HGNC Symbol;Acc:HGNC:49605]	-	12	7	14	33	45	23	0.647293	0.394745	0.676639	1.80103	2.13761	1.93905
ENSG00000134463	189.454	143.061	102.483	60.798	57.0096	74.2775	144.999	64.0284	1.18723	0.00012713	0.00240553	ECHDC3	10	11742366	11764070	+	2185	protein_coding	enoyl-CoA hydratase domain containing 3 [Source:HGNC Symbol;Acc:HGNC:23489]	-	199	143	121	63	68	50	2.18616	1.64234	1.19103	0.700253	0.657859	0.858497
ENSG00000184139	24.7528	10.0042	3.38786	80.099	51.9793	56.4509	12.715	62.8431	-2.31514	0.00012858	0.00243073	RPL7AP28	4	131857343	131857913	-	571	processed_pseudogene	ribosomal protein L7a pseudogene 28 [Source:HGNC Symbol;Acc:HGNC:35656]	-	26	10	4	83	62	38	1.09299	0.439484	0.150665	3.53027	2.29525	2.49671
ENSG00000140015	0	0	0.846966	22.1961	5.86863	17.8266	0.282322	15.2971	-5.50949	0.000130182	0.00245649	KCNH5	14	62699454	63102037	-	12320	protein_coding	potassium voltage-gated channel subfamily H member 5 [Source:HGNC Symbol;Acc:HGNC:6254]	-	0	0	1	23	7	12	0	0	0.00174574	0.0453402	0.0120105	0.0365419
ENSG00000133739	101.867	99.042	83.8496	161.163	259.897	166.382	94.9196	195.814	-1.05155	0.000133022	0.0025032	LRRCC1	8	85107147	85146076	+	5065	protein_coding	leucine rich repeat and coiled-coil centrosomal protein 1 [Source:HGNC Symbol;Acc:HGNC:29373]	-	107	99	99	167	310	112	0.507089	0.490495	0.420383	0.800761	1.29377	0.829581
ENSG00000261338	119.956	115.049	99.942	65.6232	53.6561	43.0809	111.649	54.1201	1.0291	0.000136578	0.00256423	AC021016.2	2	218255319	218257366	+	2048	sense_overlapping	novel transcript, overlapping to ARPC2 and GPBAR1	-	126	115	118	68	64	29	1.4768	1.40912	1.2392	0.80639	0.66058	0.531237
ENSG00000124216	319.882	170.072	144.831	806.78	308.522	812.596	211.595	642.633	-1.6019	0.000136727	0.00256423	SNAI1	20	49982999	49988886	+	1686	protein_coding	snail family transcriptional repressor 1 [Source:HGNC Symbol;Acc:HGNC:11128]	zf-C2H2	336	170	171	836	368	547	4.78367	2.53029	2.18136	12.0424	4.61387	12.1717
ENSG00000041515	21.8967	55.0233	32.1847	5.79029	9.22214	8.9133	36.3682	7.97524	2.19292	0.000140038	0.00261136	MYO16	13	108596152	109208007	+	9209	protein_coding	myosin XVI [Source:HGNC Symbol;Acc:HGNC:29822]	-	23	55	38	6	11	6	0.0599508	0.149875	0.0887483	0.0158236	0.0252497	0.0244433
ENSG00000284969	2.85609	3.00127	3.38786	23.1611	16.7675	17.8266	3.08174	19.2518	-2.64121	0.000140145	0.00261136	AL049629.2	11	33698261	33722467	-	953	protein_coding	novel protein	-	3	3	4	24	20	12	0.0755628	0.0789964	0.0902726	0.611624	0.443621	0.472399
ENSG00000267669	204.687	251.106	346.409	54.0427	142.524	102.503	267.401	99.6898	1.42217	0.000140261	0.00261136	AC098847.1	18	59821040	59825261	+	1114	transcribed_processed_pseudogene	ribosomal protein, large, P0 pseudogene	-	215	251	409	56	170	69	4.63269	5.65415	7.89636	1.22087	3.22581	2.32372
ENSG00000181104	355.108	212.09	139.749	684.219	677.408	429.324	235.649	596.983	-1.34338	0.000141661	0.00263206	F2R	5	76716043	76735781	+	4066	protein_coding	coagulation factor II thrombin receptor [Source:HGNC Symbol;Acc:HGNC:3537]	-	373	212	165	709	808	289	2.20202	1.30842	0.872782	4.23492	4.20068	2.66656
ENSG00000279631	47.6016	38.0161	33.0317	93.6096	79.6457	81.7052	39.5498	84.9869	-1.10755	0.00014231	0.00264166	AL158211.5	10	22252072	22254589	+	2518	TEC	TEC	-	50	38	39	97	95	55	0.476644	0.37871	0.333118	0.935582	0.797523	0.819459
ENSG00000267102	110.436	105.045	98.248	57.9029	31.0199	50.5087	104.576	46.4772	1.18153	0.000142435	0.00264166	AC060766.1	17	35409602	35410228	-	627	transcribed_processed_pseudogene	RAB32, member RAS oncogene family (RAB32) pseudogene	-	116	105	116	60	37	34	4.44089	4.20243	3.97905	2.32407	1.24741	2.03438
ENSG00000254300	6.66422	12.0051	9.31662	43.4271	20.121	71.3064	9.32864	44.9515	-2.25231	0.000143653	0.00266185	LINC01111	8	76406654	76524356	+	1663	lincRNA	long intergenic non-protein coding RNA 1111 [Source:HGNC Symbol;Acc:HGNC:49237]	-	7	12	11	45	24	48	0.101038	0.181079	0.142262	0.657183	0.305066	1.08285
ENSG00000156466	55.2178	67.0284	55.8997	185.289	84.676	193.121	59.382	154.362	-1.37272	0.00014773	0.00272267	GDF6	8	96142330	96160792	-	3701	protein_coding	growth differentiation factor 6 [Source:HGNC Symbol;Acc:HGNC:4221]	-	58	67	66	192	101	130	0.376174	0.454291	0.383543	1.25993	0.576869	1.31778
ENSG00000135917	1.90406	0	0	16.4058	16.7675	13.3699	0.634687	15.5144	-4.64702	0.000149072	0.00274496	SLC19A3	2	227683763	227718031	-	7738	protein_coding	solute carrier family 19 member 3 [Source:HGNC Symbol;Acc:HGNC:16266]	-	2	0	0	17	20	9	0.00620413	0	0	0.0533564	0.0546357	0.0436349
ENSG00000268087	81.8747	136.058	99.095	46.3223	44.4339	51.9942	105.676	47.5835	1.15698	0.00015051	0.00276648	AC008764.2	19	16610411	16636531	+	376	lincRNA	novel transcript	-	86	136	117	48	53	35	5.49023	9.07674	6.69248	3.10041	2.97964	3.49221
ENSG00000247157	37.1292	75.0318	127.045	14.4757	19.2827	28.2254	79.7353	20.6613	1.97131	0.000150966	0.00277238	LINC01252	12	11548030	11590369	+	3793	lincRNA	long intergenic non-protein coding RNA 1252 [Source:HGNC Symbol;Acc:HGNC:27888]	-	39	75	150	15	23	19	0.246809	0.4962	0.850545	0.0960449	0.12818	0.187928
ENSG00000251258	17.1366	21.0089	116.881	2.89514	9.22214	2.9711	51.6756	5.02946	3.3202	0.000155808	0.00284101	RFPL4B	6	112347330	112351296	+	1900	protein_coding	ret finger protein like 4B [Source:HGNC Symbol;Acc:HGNC:33264]	-	18	21	138	3	11	2	0.227404	0.27736	1.56212	0.0383472	0.122381	0.0394909
ENSG00000258673	0	1.00042	0	18.3359	7.54538	14.8555	0.333475	13.5789	-5.33953	0.000156345	0.00284827	LINC01397	1	110082688	110109719	+	579	antisense	long intergenic non-protein coding RNA 1397 [Source:HGNC Symbol;Acc:HGNC:50677]	-	0	1	0	19	9	10	0	0.0433411	0	0.796968	0.328578	0.64795
ENSG00000227447	15.2325	9.00381	5.92876	0	0	0	10.055	0	5.68135	0.000158522	0.0028823	XGY1	Y	12440046	12507369	-	446	unprocessed_pseudogene	XG pseudogene, Y-linked 1 [Source:HGNC Symbol;Acc:HGNC:12807]	-	16	9	7	0	0	0	0.861123	0.506391	0.337561	0	0	0
ENSG00000185274	0	0	0	16.4058	6.70701	5.9422	0	9.68501	-5.83148	0.000158588	0.0028823	GALNT17	7	71132169	71713600	+	4870	protein_coding	polypeptide N-acetylgalactosaminyltransferase 17 [Source:HGNC Symbol;Acc:HGNC:16347]	-	0	0	0	17	8	4	0	0	0	0.0847785	0.0347245	0.0308142
ENSG00000172399	3.80812	4.0017	5.92876	18.3359	46.9491	17.8266	4.57953	27.7039	-2.60524	0.00016061	0.00290538	MYOZ2	4	119135784	119187789	+	2597	protein_coding	myozenin 2 [Source:HGNC Symbol;Acc:HGNC:1330]	-	4	4	7	19	56	12	0.0369716	0.0386515	0.0579716	0.177684	0.455818	0.173352
ENSG00000221947	0.952031	4.0017	2.5409	9.65048	29.3432	26.7399	2.49821	21.9112	-3.13596	0.000160873	0.00290759	XKR9	8	70669365	70790371	+	3905	protein_coding	XK related 9 [Source:HGNC Symbol;Acc:HGNC:20937]	-	1	4	3	10	35	18	0.00614694	0.025705	0.016523	0.0621935	0.189462	0.172931
ENSG00000183691	366.532	485.206	597.958	157.303	53.6561	236.202	483.232	149.054	1.70536	0.000161938	0.0029217	NOG	17	56593699	56595590	+	1892	protein_coding	noggin [Source:HGNC Symbol;Acc:HGNC:7866]	-	385	485	706	163	64	159	4.88449	6.43279	8.02551	2.09234	0.715046	3.1528
ENSG00000116690	13.3284	1.00042	2.5409	93.6096	15.0908	59.422	5.62325	56.0408	-3.31748	0.000162347	0.0029243	PRG4	1	186296279	186314562	+	5044	protein_coding	proteoglycan 4 [Source:HGNC Symbol;Acc:HGNC:9364]	-	14	1	3	97	18	40	0.0666243	0.00497512	0.0127919	0.467049	0.0754349	0.297512
ENSG00000011332	69.4983	58.0246	46.5831	105.19	114.858	130.728	58.0353	116.925	-1.00856	0.000165136	0.00297159	DPF1	19	38211006	38229714	-	4800	protein_coding	double PHD fingers 1 [Source:HGNC Symbol;Acc:HGNC:20225]	-	73	58	55	109	137	88	0.365058	0.303225	0.24644	0.551507	0.603329	0.687799
ENSG00000157150	8.56828	12.0051	9.31662	22.1961	39.4037	60.9075	9.96333	40.8358	-2.02124	0.00016963	0.00304447	TIMP4	3	12153051	12159351	-	1650	protein_coding	TIMP metallopeptidase inhibitor 4 [Source:HGNC Symbol;Acc:HGNC:11823]	-	9	12	11	23	47	41	0.13093	0.182506	0.143383	0.33854	0.602128	0.932224
ENSG00000204241	34.2731	43.0182	43.1953	13.5107	13.414	2.9711	40.1622	9.96526	1.93846	0.000170287	0.00305358	AP000911.1	11	134032272	134046849	+	4032	lincRNA	uncharacterized LOC100128239 [Source:NCBI gene;Acc:100128239]	-	36	43	51	14	16	2	0.21432	0.267625	0.272044	0.0843283	0.0838831	0.0186093
ENSG00000081189	142.805	229.097	229.528	541.392	466.975	295.624	200.476	434.664	-1.11922	0.000170881	0.00306158	MEF2C	5	88717117	88904257	-	11755	protein_coding	myocyte enhancer factor 2C [Source:HGNC Symbol;Acc:HGNC:6996]	SRF	150	229	271	561	557	199	0.306301	0.488868	0.495833	1.15906	1.00163	0.635113
ENSG00000176945	24.7528	13.0055	9.31662	60.798	40.2421	57.9364	15.6916	52.9922	-1.75678	0.000171525	0.00307043	MUC20	3	195720882	195741123	+	4249	protein_coding	mucin 20, cell surface associated [Source:HGNC Symbol;Acc:HGNC:23282]	-	26	13	11	63	48	39	0.146881	0.0767777	0.0556795	0.360097	0.238797	0.344348
ENSG00000006788	10.4723	34.0144	13.5515	1.9301	0	0	19.3461	0.643365	4.81094	0.000173644	0.00310565	MYH13	17	10300865	10373130	-	6120	protein_coding	myosin heavy chain 13 [Source:HGNC Symbol;Acc:HGNC:7571]	-	11	34	16	2	0	0	0.0431441	0.139414	0.0562286	0.00793678	0	0
ENSG00000186715	32.3691	34.0144	30.4908	12.5456	5.86863	7.42775	32.2914	8.614	1.90202	0.000176122	0.0031445	MST1L	1	16754910	16770237	-	5298	transcribed_unprocessed_pseudogene	macrophage stimulating 1 like [Source:HGNC Symbol;Acc:HGNC:7390]	-	34	34	36	13	7	5	0.154045	0.161044	0.146144	0.0595933	0.0279294	0.0354061
ENSG00000113231	96.1551	142.06	165.158	70.4485	61.2015	51.9942	134.458	61.2147	1.12837	0.000180501	0.00321433	PDE8B	5	77210449	77429807	+	6944	protein_coding	phosphodiesterase 8B [Source:HGNC Symbol;Acc:HGNC:8794]	-	101	142	195	73	73	35	0.349134	0.513165	0.603968	0.255317	0.222223	0.189094
ENSG00000169891	8.56828	2.00085	8.46966	21.231	46.9491	31.1965	6.34626	33.1255	-2.37454	0.000181321	0.00322613	REPS2	X	16946691	17153280	+	11311	protein_coding	RALBP1 associated Eps domain containing 2 [Source:HGNC Symbol;Acc:HGNC:9963]	-	9	2	10	22	56	21	0.0190995	0.00443719	0.0190146	0.0472376	0.104656	0.0696528
ENSG00000284649	53.3137	75.0318	73.686	29.9165	13.414	28.2254	67.3438	23.852	1.52062	0.000181961	0.00323232	AC009093.8	16	29113050	29217860	+	769	transcribed_unprocessed_pseudogene	BTG3 associated nuclear protein (BANP) pseudogene	-	56	75	87	31	16	19	1.748	2.44745	2.43322	0.979042	0.439814	0.926931
ENSG00000164125	2709.48	5464.31	8600.09	1326.94	2670.23	1941.61	5591.29	1979.59	1.49791	0.000182178	0.00323299	FAM198B	4	158124474	158173318	-	7880	protein_coding	family with sequence similarity 198 member B [Source:HGNC Symbol;Acc:HGNC:25312]	-	2846	5462	10154	1375	3185	1307	8.66939	17.3942	27.714	4.23782	8.54394	6.22257
ENSG00000162631	555.034	185.078	162.617	1050.94	736.094	1004.23	300.91	930.421	-1.62864	0.000182389	0.00323395	NTNG1	1	107140007	107483458	+	9138	protein_coding	netrin G1 [Source:HGNC Symbol;Acc:HGNC:23319]	-	583	185	192	1089	878	676	1.53143	0.508042	0.451897	2.89429	2.03104	2.77534
ENSG00000154620	8.56828	10.0042	8.46966	0	0	0	9.01406	0	5.52542	0.000186589	0.00330272	TMSB4Y	Y	13703567	13706024	+	1669	protein_coding	thymosin beta 4 Y-linked [Source:HGNC Symbol;Acc:HGNC:11882]	-	9	10	10	0	0	0	0.129439	0.150357	0.128864	0	0	0
ENSG00000284879	26.6569	39.0165	125.351	9.65048	13.414	13.3699	63.6748	12.1448	2.398	0.00018733	0.00331015	AC133644.3	2	87455476	87767359	+	3849	processed_transcript	novel transcript	-	28	39	148	10	16	9	0.174618	0.25427	0.826995	0.0630984	0.0878713	0.0877233
ENSG00000105668	5.71219	6.00254	2.5409	23.1611	19.2827	28.2254	4.75188	23.5564	-2.31535	0.000190135	0.00335395	UPK1A	19	35666516	35678483	+	1366	protein_coding	uroplakin 1A [Source:HGNC Symbol;Acc:HGNC:12577]	-	6	6	3	24	23	19	0.105434	0.110225	0.0472345	0.426704	0.35592	0.521823
ENSG00000106689	23.8008	19.0081	25.409	49.2174	57.0096	60.9075	22.7393	55.7115	-1.28342	0.000191023	0.00336383	LHX2	9	124001670	124033301	+	2655	protein_coding	LIM homeobox 2 [Source:HGNC Symbol;Acc:HGNC:6594]	Homeobox	25	19	30	51	68	41	0.226024	0.179584	0.243022	0.466521	0.541402	0.579348
ENSG00000102349	48.5536	87.0369	133.821	31.8466	18.4443	32.6821	89.8037	27.6576	1.71538	0.000194229	0.00340862	KLF8	X	56232421	56287889	+	9022	protein_coding	Kruppel like factor 8 [Source:HGNC Symbol;Acc:HGNC:6351]	zf-C2H2	51	87	158	33	22	22	0.13569	0.241989	0.376655	0.0888336	0.051546	0.0914829
ENSG00000256393	83.7787	61.0259	61.8285	31.8466	27.6664	29.711	68.8777	29.7413	1.21276	0.000194699	0.00341105	RPL41P5	12	93083598	93083675	-	78	processed_pseudogene	ribosomal protein L41 pseudogene 5 [Source:HGNC Symbol;Acc:HGNC:10355]	-	88	61	73	33	33	20	27.0812	19.6252	20.1288	10.2751	8.94323	9.61957
ENSG00000158528	23.8008	63.0267	50.8179	4.82524	11.7373	14.8555	45.8818	10.4727	2.16101	0.000196474	0.0034311	PPP1R9A	7	94907202	95296415	+	11151	protein_coding	protein phosphatase 1 regulatory subunit 9A [Source:HGNC Symbol;Acc:HGNC:14946]	-	25	63	60	5	14	10	0.0538153	0.141777	0.115725	0.0108899	0.0265393	0.0336439
ENSG00000105877	8.56828	7.00297	5.08179	25.0912	62.8782	19.3121	6.88435	35.7605	-2.40057	0.000196511	0.0034311	DNAH11	7	21543215	21901839	+	15998	protein_coding	dynein axonemal heavy chain 11 [Source:HGNC Symbol;Acc:HGNC:2942]	-	9	7	6	26	75	13	0.0135038	0.0109802	0.0080663	0.0394706	0.0990993	0.0304858
ENSG00000048540	3.80812	4.0017	3.38786	19.301	35.2118	13.3699	3.73256	22.6276	-2.62602	0.000199887	0.00348118	LMO3	12	16548373	16610594	-	10268	protein_coding	LIM domain only 3 [Source:HGNC Symbol;Acc:HGNC:6643]	-	4	4	4	20	42	9	0.00935091	0.00977581	0.00837844	0.0473053	0.0864647	0.0328834
ENSG00000228049	22.8487	63.0267	44.8892	14.4757	7.54538	2.9711	43.5882	8.33073	2.33917	0.000202228	0.00351897	POLR2J2	7	102665368	102671629	-	2065	protein_coding	RNA polymerase II subunit J2 [Source:HGNC Symbol;Acc:HGNC:23208]	-	24	63	53	15	9	2	0.278979	0.765595	0.552007	0.176416	0.0921293	0.0363354
ENSG00000006747	33.3211	33.014	110.953	241.262	357.987	117.358	59.0959	238.869	-2.01403	0.00020265	0.00352333	SCIN	7	12570577	12660179	+	11623	protein_coding	scinderin [Source:HGNC Symbol;Acc:HGNC:21695]	-	35	33	131	250	427	79	0.0722819	0.0712483	0.242405	0.522381	0.776578	0.254993
ENSG00000137285	165.653	191.081	128.739	95.5397	60.3631	78.7341	161.824	78.2123	1.05073	0.000203195	0.00352983	TUBB2B	6	3224261	3231730	-	2194	protein_coding	tubulin beta 2B class IIb [Source:HGNC Symbol;Acc:HGNC:30829]	-	174	191	152	99	72	53	1.90367	2.18462	1.49003	1.09588	0.693699	0.906274
ENSG00000154127	491.248	423.179	290.509	859.858	591.055	1014.63	401.646	821.848	-1.03195	0.000204975	0.00355176	UBASH3B	11	122655675	122814473	+	9011	protein_coding	ubiquitin associated and SH3 domain containing B [Source:HGNC Symbol;Acc:HGNC:29884]	-	516	423	343	891	705	683	1.37454	1.178	0.818672	2.40143	1.65383	2.8436
ENSG00000160808	14.2805	21.0089	22.0211	43.4271	62.0398	49.0231	19.1035	51.4967	-1.43331	0.000208199	0.0035906	MYL3	3	46857872	46882169	-	1360	protein_coding	myosin light chain 3 [Source:HGNC Symbol;Acc:HGNC:7584]	-	15	21	26	45	74	33	0.264748	0.387489	0.411172	0.803599	1.15019	0.910322
ENSG00000203786	0.952031	1.00042	0.846966	12.5456	20.121	10.3988	0.93314	14.3552	-3.96612	0.000208439	0.0035906	KPRP	1	152759561	152762052	+	2492	protein_coding	keratinocyte proline rich protein [Source:HGNC Symbol;Acc:HGNC:31823]	-	1	1	1	13	24	7	0.00963234	0.01007	0.0086306	0.126696	0.203582	0.105383
ENSG00000231924	146.613	549.233	483.617	1836.49	3904.32	1331.05	393.154	2357.29	-2.58412	0.000209397	0.00360106	PSG1	19	42866464	42879822	-	4961	protein_coding	pregnancy specific beta-1-glycoprotein 1 [Source:HGNC Symbol;Acc:HGNC:9514]	-	154	549	571	1903	4657	896	0.745129	2.77704	2.47546	9.31613	19.8432	6.77578
ENSG00000159307	15.2325	27.0114	10.1636	1.9301	0	0	17.4692	0.643365	4.66222	0.000209644	0.0036023	SCUBE1	22	43197283	43343388	-	12135	protein_coding	signal peptide, CUB domain and EGF like domain containing 1 [Source:HGNC Symbol;Acc:HGNC:13441]	-	16	27	12	2	0	0	0.031649	0.0558345	0.0212682	0.00400273	0	0
ENSG00000164669	10.4723	5.00212	11.0106	28.9514	34.3734	32.6821	8.82834	32.0023	-1.84617	0.000212177	0.00364278	INTS4P1	7	65141032	65234216	+	3905	transcribed_unprocessed_pseudogene	integrator complex subunit 4 pseudogene 1 [Source:HGNC Symbol;Acc:HGNC:21925]	-	11	5	13	30	41	22	0.0676163	0.0321313	0.0715997	0.18658	0.221941	0.21136
ENSG00000103184	36.1772	36.0153	71.9921	0.965048	15.0908	4.45665	48.0615	6.83749	2.7672	0.000214385	0.00367456	SEC14L5	16	4958317	5019158	+	6477	protein_coding	SEC14 like lipid binding 5 [Source:HGNC Symbol;Acc:HGNC:29032]	-	38	36	85	1	18	3	0.140828	0.139479	0.28225	0.00374966	0.0587454	0.0173767
ENSG00000174370	99.0112	126.053	178.71	60.798	68.7468	46.052	134.591	58.5323	1.19024	0.000215378	0.00368851	C11orf45	11	128899565	128906035	-	3750	protein_coding	chromosome 11 open reading frame 45 [Source:HGNC Symbol;Acc:HGNC:28584]	-	104	126	211	63	82	31	0.665705	0.843176	1.21015	0.408014	0.46223	0.310135
ENSG00000175018	0	0	0.846966	25.0912	6.70701	10.3988	0.282322	14.0657	-5.40196	0.000218244	0.00372827	TEX36	10	125576522	125683144	-	1308	protein_coding	testis expressed 36 [Source:HGNC Symbol;Acc:HGNC:31653]	-	0	0	1	26	8	7	0	0	0.016443	0.48276	0.129288	0.200775
ENSG00000106069	0	3.00127	0	10.6155	15.0908	28.2254	1.00042	17.9772	-4.22438	0.000226202	0.00385142	CHN2	7	29146569	29514328	+	8801	protein_coding	chimerin 2 [Source:HGNC Symbol;Acc:HGNC:1944]	-	0	3	0	11	18	19	0	0.00855397	0	0.0303547	0.043233	0.0809919
ENSG00000067177	86.6348	148.063	208.354	45.3572	72.1003	32.6821	147.684	50.0466	1.54598	0.000226494	0.00385251	PHKA1	X	72578814	72714319	-	6350	protein_coding	phosphorylase kinase regulatory subunit alpha 1 [Source:HGNC Symbol;Acc:HGNC:8925]	-	91	148	246	47	86	22	0.343991	0.58488	0.833202	0.179759	0.286286	0.129978
ENSG00000206432	0	0	0	10.6155	5.86863	8.9133	0	8.46582	-5.62242	0.00022664	0.00385251	TMEM200C	18	5882072	5895955	-	10638	protein_coding	transmembrane protein 200C [Source:HGNC Symbol;Acc:HGNC:37208]	-	0	0	0	11	7	6	0	0	0	0.025113	0.0139096	0.0211598
ENSG00000129465	114.244	176.075	360.807	518.231	824.962	499.145	217.042	614.112	-1.50002	0.000227627	0.00386608	RIPK3	14	24336021	24340045	-	3256	protein_coding	receptor interacting serine/threonine kinase 3 [Source:HGNC Symbol;Acc:HGNC:10021]	-	120	176	426	537	984	336	0.884661	1.35646	2.81394	4.00549	6.38831	3.87146
ENSG00000154493	19.0406	11.0047	8.46966	44.3922	35.2118	44.5665	12.8383	41.3902	-1.69003	0.000230316	0.00390853	C10orf90	10	126424997	126670446	-	5255	protein_coding	chromosome 10 open reading frame 90 [Source:HGNC Symbol;Acc:HGNC:26563]	-	20	11	10	46	42	30	0.091356	0.0525289	0.0409276	0.212594	0.168947	0.214175
ENSG00000145911	2.85609	2.00085	9.31662	24.1262	25.1513	29.711	4.72452	26.3295	-2.43999	0.000234878	0.00397936	N4BP3	5	178113443	178126087	+	6080	protein_coding	NEDD4 binding protein 3 [Source:HGNC Symbol;Acc:HGNC:29852]	-	3	2	11	25	30	20	0.011844	0.00825477	0.0389115	0.0998625	0.104302	0.123409
ENSG00000177822	58.0739	34.0144	27.9499	172.744	86.3527	89.133	40.0127	116.076	-1.54173	0.00023507	0.00397936	AC098864.1	4	181874438	182145249	-	5551	antisense	uncharacterized LOC90768 [Source:NCBI gene;Acc:90768]	-	61	34	33	179	103	60	0.263778	0.153704	0.127859	0.783155	0.39223	0.405509
ENSG00000230524	0	1.00042	0	10.6155	16.7675	8.9133	0.333475	12.0988	-5.1958	0.000236168	0.00399466	COL6A4P1	3	15151833	15205959	-	4566	transcribed_unprocessed_pseudogene	collagen type VI alpha 4 pseudogene 1 [Source:HGNC Symbol;Acc:HGNC:33484]	-	0	1	0	11	20	6	0	0.00549595	0	0.058509	0.0925911	0.0492987
ENSG00000149582	239.912	330.14	567.467	176.604	175.221	121.815	379.173	157.88	1.26037	0.00023969	0.00404758	TMEM25	11	118531041	118547280	+	5529	protein_coding	transmembrane protein 25 [Source:HGNC Symbol;Acc:HGNC:25890]	-	252	330	670	183	209	82	1.09404	1.49777	2.60626	0.803842	0.799052	0.5564
ENSG00000050767	40.9373	23.0097	59.2876	3.86019	8.38376	14.8555	41.0782	9.03315	2.24407	0.000240199	0.00405285	COL23A1	5	178237618	178590555	-	3766	protein_coding	collagen type XXIII alpha 1 chain [Source:HGNC Symbol;Acc:HGNC:22990]	-	43	23	70	4	10	10	0.274074	0.153259	0.399767	0.0257956	0.05613	0.0996185
ENSG00000186462	0.952031	0	0	8.68543	15.0908	11.8844	0.317344	11.8869	-5.15859	0.000250997	0.00421429	NAP1L2	X	73212299	73214848	-	2550	protein_coding	nucleosome assembly protein 1 like 2 [Source:HGNC Symbol;Acc:HGNC:7638]	-	1	0	0	9	18	8	0.00941325	0	0	0.0857173	0.149213	0.117698
ENSG00000081181	83.7787	77.0326	82.1557	34.7417	43.5956	41.5954	80.989	39.9776	1.02009	0.000260772	0.00436062	ARG2	14	67619798	67651720	+	2418	protein_coding	arginase 2 [Source:HGNC Symbol;Acc:HGNC:664]	-	88	77	97	36	52	28	0.873587	0.799122	0.862789	0.361586	0.454592	0.434432
ENSG00000096696	2976.05	5100.16	4547.36	15681.1	5944.92	9195.55	4207.86	10273.8	-1.28782	0.00026229	0.00437888	DSP	6	7541575	7586717	+	10093	protein_coding	desmoplakin [Source:HGNC Symbol;Acc:HGNC:3052]	-	3126	5098	5369	16249	7091	6190	7.43445	12.6753	11.441	39.0996	14.8512	23.0086
ENSG00000228506	28.5609	37.0157	19.4802	62.7281	71.262	69.8208	28.3523	67.937	-1.26868	0.000263837	0.00440114	AL513550.1	6	99424922	99431373	+	1638	antisense	thiosulfate sulfurtransferase like domain containing 3 [Source:NCBI gene;Acc:100130890]	-	30	37	23	65	85	47	0.43963	0.566848	0.301997	0.963752	1.09693	1.07648
ENSG00000125089	3.80812	5.00212	1.69393	26.0563	16.7675	17.8266	3.50139	20.2168	-2.55607	0.000266133	0.00442866	SH3TC1	4	8182072	8241803	+	10593	protein_coding	SH3 domain and tetratricopeptide repeats 1 [Source:HGNC Symbol;Acc:HGNC:26009]	-	4	5	2	27	20	12	0.00906402	0.0118449	0.00406069	0.0619029	0.0399104	0.0424994
ENSG00000111331	454.119	405.172	428.565	95.5397	275.826	103.988	429.285	158.451	1.4307	0.000269285	0.00446325	OAS3	12	112938352	112973249	+	8251	protein_coding	2'-5'-oligoadenylate synthetase 3 [Source:HGNC Symbol;Acc:HGNC:8088]	-	477	405	506	99	329	70	1.38769	1.23176	1.31896	0.291403	0.842878	0.318282
ENSG00000268658	24.7528	43.0182	36.4195	4.82524	3.3535	14.8555	34.7302	7.67808	2.28149	0.000273302	0.00451871	LINC00664	19	21483374	21503238	+	5889	lincRNA	long intergenic non-protein coding RNA 664 [Source:HGNC Symbol;Acc:HGNC:44319]	-	26	43	43	5	4	10	0.105977	0.183234	0.157042	0.0206203	0.014358	0.0637058
ENSG00000180139	74.2584	97.0411	95.7071	36.6718	30.1815	53.4798	89.0022	40.111	1.1787	0.000274713	0.00453839	ACTA2-AS1	10	88932390	88940820	+	3183	antisense	ACTA2 antisense RNA 1 [Source:HGNC Symbol;Acc:HGNC:45169]	-	78	97	113	38	36	36	0.588217	0.76474	0.763538	0.289943	0.239079	0.424313
ENSG00000123892	43.7934	61.0259	78.7678	6.75533	26.828	5.9422	61.1957	13.1752	2.16725	0.000275902	0.00455438	RAB38	11	88113242	88175467	-	1465	protein_coding	RAB38, member RAS oncogene family [Source:HGNC Symbol;Acc:HGNC:9776]	-	46	61	93	7	32	4	0.753703	1.04489	1.36532	0.116045	0.461729	0.102434
ENSG00000125618	101.867	240.102	180.404	59.833	87.1911	59.422	174.124	68.8153	1.33179	0.000276134	0.00455455	PAX8	2	113215997	113278950	-	7400	protein_coding	paired box 8 [Source:HGNC Symbol;Acc:HGNC:8622]	PAX	107	240	213	62	104	40	0.347082	0.813876	0.619066	0.203482	0.297082	0.202791
ENSG00000118513	1.90406	1.00042	0.846966	9.65048	14.2524	20.7977	1.25048	14.9002	-3.56615	0.000276595	0.00455849	MYB	6	135181315	135219173	+	5493	protein_coding	MYB proto-oncogene, transcription factor [Source:HGNC Symbol;Acc:HGNC:7545]	MYB	2	1	1	10	17	14	0.00873978	0.00456845	0.00391543	0.0442136	0.0654206	0.0956178
ENSG00000131242	46.6495	22.0093	81.3087	11.5806	13.414	2.9711	49.9892	9.3219	2.37265	0.000277717	0.0045697	RAB11FIP4	17	31391624	31538217	+	15383	protein_coding	RAB11 family interacting protein 4 [Source:HGNC Symbol;Acc:HGNC:30267]	-	49	22	96	12	16	2	0.0764601	0.0358889	0.134221	0.0189455	0.0219864	0.00487763
ENSG00000255052	59.978	42.0178	47.4301	17.3709	18.4443	22.2832	49.8086	19.3661	1.37891	0.000277719	0.0045697	FAM66D	8	12115782	12177550	+	918	antisense	family with sequence similarity 66 member D [Source:HGNC Symbol;Acc:HGNC:24159]	-	63	42	56	18	22	15	1.64732	1.14811	1.312	0.476207	0.506588	0.613012
ENSG00000179097	0	0	0	18.3359	13.414	1.48555	0	11.0785	-6.03491	0.000278755	0.00458309	HTR1F	3	87990696	87993835	+	3140	protein_coding	5-hydroxytryptamine receptor 1F [Source:HGNC Symbol;Acc:HGNC:5292]	-	0	0	0	19	16	1	0	0	0	0.146957	0.107712	0.0119479
ENSG00000164344	16.1845	9.00381	12.7045	0.965048	0	0	12.6309	0.321683	5.05257	0.000290455	0.00476021	KLKB1	4	186208979	186258471	+	2953	protein_coding	kallikrein B1 [Source:HGNC Symbol;Acc:HGNC:6371]	-	17	9	15	1	0	0	0.138186	0.0764817	0.109249	0.00822437	0	0
ENSG00000176826	424.606	316.134	261.712	135.107	150.069	216.89	334.151	167.355	1.00529	0.000292995	0.0047942	FKBP9P1	7	55681074	55713252	-	3458	transcribed_unprocessed_pseudogene	FK506 binding protein 9 pseudogene 1 [Source:HGNC Symbol;Acc:HGNC:23568]	-	446	316	309	140	179	146	3.09592	2.29319	1.92186	0.983261	1.09422	1.58397
ENSG00000246877	13.3284	23.0097	16.0923	2.89514	0.838376	2.9711	17.4768	2.23487	3.04121	0.000294641	0.00481731	DNM1P35	15	75727670	75738623	-	3188	antisense	dynamin 1 pseudogene 35 [Source:HGNC Symbol;Acc:HGNC:35182]	-	14	23	19	3	1	2	0.105412	0.181046	0.128181	0.0228544	0.00663066	0.023536
ENSG00000122254	0	0	0	9.65048	8.38376	5.9422	0	7.99215	-5.55502	0.000295835	0.00482932	HS3ST2	16	22814177	22916338	+	2605	protein_coding	heparan sulfate-glucosamine 3-sulfotransferase 2 [Source:HGNC Symbol;Acc:HGNC:5195]	-	0	0	0	10	10	4	0	0	0	0.0932305	0.0811461	0.0576066
ENSG00000146411	21.8967	16.0068	40.6544	59.833	77.969	87.6474	26.1859	75.1498	-1.50613	0.000295845	0.00482932	SLC2A12	6	133988697	134052636	-	4468	protein_coding	solute carrier family 2 member 12 [Source:HGNC Symbol;Acc:HGNC:18067]	-	23	16	48	62	93	59	0.123565	0.089864	0.231056	0.337011	0.439992	0.495404
ENSG00000116729	409.373	418.177	993.491	1099.19	2235.11	1522.69	607.014	1619	-1.41493	0.000296442	0.00483523	WLS	1	68098473	68233120	-	4469	protein_coding	wntless Wnt ligand secretion mediator [Source:HGNC Symbol;Acc:HGNC:30238]	-	430	418	1173	1139	2666	1025	2.30961	2.34717	5.64517	6.18984	12.6103	8.60466
ENSG00000285257	35.2251	31.0131	38.9604	12.5456	12.5756	5.9422	35.0662	10.3545	1.71142	0.000299221	0.00486897	AL157893.1	10	87214136	87216173	-	323	unprocessed_pseudogene	synaptotagmin 15 (SYT15) pseudogene	-	37	31	46	13	15	4	2.74966	2.40845	3.06298	0.977478	0.981666	0.464598
ENSG00000202111	10.4723	11.0047	5.08179	0	0	0	8.85293	0	5.49611	0.000308457	0.00501133	VTRNA1-2	5	140718925	140719013	+	89	misc_RNA	vault RNA 1-2 [Source:HGNC Symbol;Acc:HGNC:12655]	-	11	11	6	0	0	0	2.96676	3.10157	1.44994	0	0	0
ENSG00000179542	0	0	0	6.75533	20.9594	2.9711	0	10.2286	-5.92342	0.000312026	0.00506132	SLITRK4	X	143622790	143635777	-	8914	protein_coding	SLIT and NTRK like family member 4 [Source:HGNC Symbol;Acc:HGNC:23502]	-	0	0	0	7	25	2	0	0	0	0.0190718	0.0592847	0.00841739
ENSG00000224269	5.71219	7.00297	14.3984	0	0	0	9.03786	0	5.53536	0.000320895	0.0051929	AP000697.1	21	36698773	36701564	-	339	antisense	novel transcript	-	6	7	17	0	0	0	0.424846	0.518176	1.07855	0	0	0
ENSG00000107562	18341.8	9663.09	21005.6	32349.4	51188.7	28048.7	16336.8	37195.6	-1.18701	0.00032147	0.0051981	CXCL12	10	44370165	44386493	-	6077	protein_coding	C-X-C motif chemokine ligand 12 [Source:HGNC Symbol;Acc:HGNC:10672]	-	19266	9659	24801	33521	61057	18881	76.0996	39.8861	87.7746	133.966	212.384	116.562
ENSG00000172197	255.144	587.249	381.135	227.751	150.069	141.127	407.843	172.983	1.23454	0.0003289	0.00529742	MBOAT1	6	20102145	20212399	-	1794	protein_coding	membrane bound O-acyltransferase domain containing 1 [Source:HGNC Symbol;Acc:HGNC:21579]	-	268	587	450	236	179	95	3.58585	8.21097	5.39485	3.19489	2.10914	1.98665
ENSG00000178882	804.466	985.417	727.544	472.873	260.735	518.457	839.142	417.355	1.01087	0.000332173	0.00534178	RFLNA	12	123973241	124316024	+	3173	protein_coding	refilin A [Source:HGNC Symbol;Acc:HGNC:27051]	-	845	985	859	490	311	349	6.39244	7.79013	5.82254	3.75052	2.07188	4.12644
ENSG00000175785	9.52031	1.00042	12.7045	38.6019	33.535	41.5954	7.74174	37.9108	-2.26845	0.000333512	0.00534659	PRIMA1	14	93718298	93788481	-	3892	protein_coding	proline rich membrane anchor 1 [Source:HGNC Symbol;Acc:HGNC:18319]	-	10	1	15	40	40	28	0.0616747	0.00644772	0.082891	0.249605	0.217251	0.269902
ENSG00000135750	139.949	272.115	255.784	489.279	381.461	473.89	222.616	448.21	-1.0085	0.000336157	0.0053848	KCNK1	1	233614004	233672512	+	3627	protein_coding	potassium two pore domain channel subfamily K member 1 [Source:HGNC Symbol;Acc:HGNC:6272]	-	147	272	302	507	455	319	0.972858	1.88192	1.79081	3.3949	2.65179	3.29962
ENSG00000042980	19.9927	25.0106	28.7968	49.2174	62.0398	63.8786	24.6	58.3786	-1.23913	0.000336465	0.00538554	ADAM28	8	24294040	24359018	+	9351	protein_coding	ADAM metallopeptidase domain 28 [Source:HGNC Symbol;Acc:HGNC:206]	-	21	25	34	51	74	43	0.0539065	0.0670904	0.0782006	0.132458	0.167282	0.172516
ENSG00000144476	162.797	265.112	360.807	411.11	715.973	684.838	262.906	603.974	-1.19862	0.000340751	0.00544915	ACKR3	2	236567787	236582358	+	2258	protein_coding	atypical chemokine receptor 3 [Source:HGNC Symbol;Acc:HGNC:23692]	-	171	265	426	426	854	461	1.81782	2.9451	4.05765	4.58196	7.99483	7.65944
ENSG00000132938	14.2805	22.0093	34.7256	148.617	58.6863	53.4798	23.6718	86.9278	-1.8762	0.000343117	0.00546648	MTUS2	13	28820348	29505947	+	8445	protein_coding	microtubule associated scaffold protein 2 [Source:HGNC Symbol;Acc:HGNC:20595]	-	15	22	41	154	70	36	0.0426355	0.0653735	0.104417	0.442881	0.175216	0.159927
ENSG00000225706	2.85609	0	0	20.266	23.4745	7.42775	0.952031	17.0561	-4.20357	0.000347681	0.00552604	PTPRD-AS1	9	8858130	8862255	+	2494	lincRNA	PTPRD antisense RNA 1 [Source:HGNC Symbol;Acc:HGNC:49753]	-	3	0	0	21	28	5	0.0288738	0	0	0.204498	0.237321	0.0752132
ENSG00000144218	456.023	409.173	408.237	205.555	73.7771	225.804	424.478	168.379	1.34082	0.000354763	0.00562092	AFF3	2	99545419	100142739	-	12737	protein_coding	AF4/FMR2 family member 3 [Source:HGNC Symbol;Acc:HGNC:6473]	AF-4	479	409	482	213	88	152	0.90271	0.805814	0.813896	0.406142	0.146046	0.44771
ENSG00000145936	6.66422	12.0051	6.77573	0	0	0	8.48168	0	5.43536	0.000360046	0.00568336	KCNMB1	5	170374671	170389677	-	6079	protein_coding	potassium calcium-activated channel subfamily M regulatory beta subunit 1 [Source:HGNC Symbol;Acc:HGNC:6285]	-	7	12	8	0	0	0	0.0276405	0.0495368	0.0283039	0	0	0
ENSG00000070193	21.8967	148.063	129.586	29.9165	7.54538	14.8555	99.8484	17.4391	2.51766	0.00036518	0.00575117	FGF10	5	44303544	44389706	-	3011	protein_coding	fibroblast growth factor 10 [Source:HGNC Symbol;Acc:HGNC:3666]	-	23	148	153	31	9	10	0.183357	1.23347	1.09287	0.250044	0.063184	0.124598
ENSG00000141052	3.80812	1.00042	0	48.2524	4.19188	28.2254	1.60285	26.8899	-4.0877	0.000365893	0.00575799	MYOCD	17	12665890	12768949	+	8875	protein_coding	myocardin [Source:HGNC Symbol;Acc:HGNC:16067]	-	4	1	0	50	5	19	0.0108186	0.00282755	0	0.136826	0.011909	0.0803166
ENSG00000250295	9.52031	9.00381	0.846966	37.6369	21.7978	51.9942	6.45703	37.143	-2.53328	0.00036732	0.00577603	RDH10-AS1	8	73297711	73356461	-	3801	antisense	RDH10 antisense RNA 1 [Source:HGNC Symbol;Acc:HGNC:51658]	-	10	9	1	39	26	35	0.0631513	0.0594187	0.00565837	0.249191	0.144594	0.345454
ENSG00000167642	88.5389	454.192	192.261	80.099	39.4037	74.2775	244.998	64.5934	1.92707	0.000368883	0.00579617	SPINT2	19	38244035	38292614	+	5199	protein_coding	serine peptidase inhibitor, Kunitz type 2 [Source:HGNC Symbol;Acc:HGNC:11247]	-	93	454	227	83	47	50	0.429381	2.19137	0.939064	0.387725	0.191097	0.360803
ENSG00000106066	1.90406	1.00042	1.69393	9.65048	44.4339	7.42775	1.53281	20.5041	-3.75455	0.000372251	0.00583572	CPVL	7	28995231	29195451	-	3340	protein_coding	carboxypeptidase, vitellogenic like [Source:HGNC Symbol;Acc:HGNC:14399]	-	2	1	2	10	53	5	0.0143735	0.00751333	0.0128787	0.0727142	0.335432	0.0561622
ENSG00000134830	0.952031	8.00339	5.08179	27.9864	36.0502	16.341	4.67907	26.7925	-2.53793	0.000372538	0.00583577	C5AR2	19	47332147	47347327	+	6802	protein_coding	complement component 5a receptor 2 [Source:HGNC Symbol;Acc:HGNC:4527]	-	1	8	6	29	43	11	0.00352893	0.0295143	0.0189716	0.103545	0.133631	0.0606703
ENSG00000261613	9.52031	7.00297	10.1636	37.6369	20.9594	38.6243	8.89562	32.4068	-1.84566	0.000373876	0.00584782	AC093525.6	16	2554060	2556060	-	2001	antisense	novel transcript, antisense to PDPK1	-	10	7	12	39	25	26	0.119959	0.0877869	0.12898	0.473351	0.2641	0.487468
ENSG00000276170	345.587	348.147	212.588	170.813	108.151	164.896	302.108	147.953	1.03372	0.000375279	0.0058653	AC244153.1	17	38450394	38452444	-	1248	processed_transcript	uncharacterized LOC101929494 [Source:NCBI gene;Acc:101929494]	-	363	348	251	177	129	111	6.98187	6.99751	4.32562	3.44449	2.18499	3.33679
ENSG00000130720	220.871	121.051	82.1557	37.6369	15.9291	63.8786	141.359	39.1482	1.87527	0.000383948	0.00598477	FIBCD1	9	130902438	130939286	-	3831	protein_coding	fibrinogen C domain containing 1 [Source:HGNC Symbol;Acc:HGNC:25922]	-	232	121	97	39	19	43	1.45364	0.792596	0.544564	0.24724	0.104837	0.421092
ENSG00000188958	38.0812	34.0144	38.9604	14.4757	7.54538	14.8555	37.0187	12.2922	1.62533	0.000384121	0.00598477	UTS2B	3	191267168	191330536	-	3850	protein_coding	urotensin 2B [Source:HGNC Symbol;Acc:HGNC:30894]	-	40	34	46	15	9	10	0.24939	0.221614	0.256972	0.094623	0.0494148	0.097445
ENSG00000238207	0.952031	3.00127	0.846966	13.5107	10.8989	22.2832	1.60009	15.5643	-3.29176	0.000384378	0.00598477	AC009312.1	2	117757563	117804174	-	592	antisense	novel transcript	-	1	3	1	14	13	15	0.0405469	0.127168	0.0363302	0.574344	0.464191	0.950582
ENSG00000019186	0.952031	0	0	0.965048	57.848	8.9133	0.317344	22.5754	-6.0903	0.000387425	0.00602766	CYP24A1	20	54153449	54173973	-	3972	protein_coding	cytochrome P450 family 24 subfamily A member 1 [Source:HGNC Symbol;Acc:HGNC:2602]	-	1	0	0	1	69	6	0.00604325	0	0	0.00611444	0.36721	0.0566712
ENSG00000237015	34.2731	39.0165	47.4301	12.5456	15.9291	14.8555	40.2399	14.4434	1.48017	0.000388381	0.00603734	AL031186.1	22	29260889	29262037	+	385	antisense	novel transcript	-	36	39	56	13	19	10	2.24451	2.54204	3.12836	0.820066	1.0432	0.97445
ENSG00000204362	41.8894	56.0237	21.1741	13.5107	4.19188	8.9133	39.6957	8.87195	2.17127	0.000388634	0.00603734	AL590644.1	1	17189783	17197617	+	4676	lincRNA	novel transcript	-	44	56	25	14	5	6	0.22587	0.300533	0.114989	0.0727142	0.0226032	0.048139
ENSG00000145040	34.2731	65.0275	33.0317	14.4757	14.2524	4.45665	44.1108	11.0616	1.9397	0.00039061	0.00605888	UCN2	3	48561727	48563773	-	1481	protein_coding	urocortin 2 [Source:HGNC Symbol;Acc:HGNC:18414]	-	36	65	39	15	17	3	0.583482	1.10138	0.566368	0.245981	0.242644	0.0759952
ENSG00000226321	3.80812	0	3.38786	25.0912	10.0605	28.2254	2.39866	21.1257	-3.09957	0.00039105	0.00606113	CROCC2	2	240906330	240993311	+	5978	protein_coding	ciliary rootlet coiled-coil, rootletin family member 2 [Source:HGNC Symbol;Acc:HGNC:51677]	-	4	0	4	26	12	19	0.0160614	0	0.0143911	0.105629	0.0424327	0.119239
ENSG00000223813	6.66422	2.00085	5.08179	24.1262	13.414	46.052	4.58229	27.8641	-2.57216	0.000395777	0.00612056	AC007255.1	7	29514225	29563670	-	1440	antisense	novel transcript, antisense to CHN2	-	7	2	6	25	16	31	0.116685	0.0348535	0.0896144	0.421642	0.234873	0.807643
ENSG00000054690	33.3211	42.0178	64.3694	13.5107	19.2827	10.3988	46.5694	14.3974	1.66587	0.000396131	0.00612144	PLEKHH1	14	67533301	67589612	+	10817	protein_coding	pleckstrin homology, MyTH4 and FERM domain containing H1 [Source:HGNC Symbol;Acc:HGNC:17733]	-	35	42	76	14	23	7	0.0776678	0.0974364	0.151111	0.0314331	0.0449465	0.0242779
ENSG00000198879	6.66422	2.00085	0	16.4058	38.5653	20.7977	2.88835	25.2563	-3.15776	0.000396502	0.00612256	SFMBT2	10	7158624	7411486	-	9953	protein_coding	Scm like with four mbt domains 2 [Source:HGNC Symbol;Acc:HGNC:20256]	-	7	2	0	17	46	14	0.016882	0.0050426	0	0.0414821	0.0976965	0.0527709
ENSG00000138379	261.809	719.305	293.05	184.324	34.3734	103.988	424.721	107.562	1.98238	0.000397731	0.00613233	MSTN	2	190055697	190062729	-	2822	protein_coding	myostatin [Source:HGNC Symbol;Acc:HGNC:4223]	-	275	719	346	191	41	70	2.33914	6.39368	2.63699	1.64377	0.307116	0.930596
ENSG00000153132	167.557	136.058	225.293	284.689	1157.8	335.734	176.303	592.74	-1.75034	0.00040067	0.00617301	CLGN	4	140388455	140427968	-	3127	protein_coding	calmegin [Source:HGNC Symbol;Acc:HGNC:2060]	-	176	136	266	295	1381	226	1.35103	1.09141	1.82954	2.29118	9.33557	2.71144
ENSG00000255874	378.908	384.163	329.47	195.905	233.069	108.445	364.18	179.139	1.01285	0.000418801	0.00643308	LINC00346	13	110863987	110870251	-	6265	lincRNA	long intergenic non-protein coding RNA 346 [Source:HGNC Symbol;Acc:HGNC:27492]	-	398	384	389	203	278	73	1.5249	1.53812	1.33542	0.786939	0.937991	0.437141
ENSG00000185291	75.2105	73.0309	53.3588	28.9514	27.6664	34.1676	67.2001	30.2618	1.16136	0.000420968	0.00646154	IL3RA	X	1336616	1382689	+	1710	protein_coding	interleukin 3 receptor subunit alpha [Source:HGNC Symbol;Acc:HGNC:6012]	-	79	73	63	30	33	23	1.10895	1.07129	0.79238	0.42608	0.407937	0.504605
ENSG00000236255	71.4023	57.0242	59.2876	130.281	94.7365	176.78	62.5714	133.933	-1.08692	0.000423095	0.00648207	AC009404.1	2	117833937	117841658	+	4058	lincRNA	novel transcript	-	75	57	70	135	113	119	0.443638	0.352486	0.371001	0.807956	0.588629	1.10016
ENSG00000222041	1342.36	1239.53	885.079	639.827	369.724	716.035	1155.66	575.195	1.00881	0.00042481	0.00650111	CYTOR	2	87454781	87636740	+	17693	lincRNA	cytoskeleton regulator RNA [Source:HGNC Symbol;Acc:HGNC:28717]	-	1410	1239	1045	663	441	482	1.91292	1.75731	1.27029	0.910077	0.526881	1.02204
ENSG00000111335	345.587	320.136	530.201	127.386	245.644	84.6763	398.641	152.569	1.37761	0.000428929	0.00655926	OAS2	12	112978395	113011723	+	6264	protein_coding	2'-5'-oligoadenylate synthetase 2 [Source:HGNC Symbol;Acc:HGNC:8087]	-	363	320	626	132	293	57	1.39102	1.28197	2.14937	0.511786	0.98876	0.341384
ENSG00000165061	1.90406	0	1.69393	25.0912	5.03026	23.7688	1.19933	17.9634	-3.86217	0.000429983	0.0065705	ZMAT4	8	40530590	40897833	-	3691	protein_coding	zinc finger matrin-type 4 [Source:HGNC Symbol;Acc:HGNC:25844]	-	2	0	2	26	6	16	0.0130067	0	0.011654	0.171078	0.0343623	0.162628
ENSG00000103942	240.864	151.064	101.636	80.099	61.2015	63.8786	164.521	68.393	1.2638	0.000448764	0.00679689	HOMER2	15	82836946	82986153	-	14685	protein_coding	homer scaffold protein 2 [Source:HGNC Symbol;Acc:HGNC:17513]	-	253	151	120	83	73	43	0.413548	0.258037	0.17575	0.137268	0.105081	0.109854
ENSG00000198237	24.7528	39.0165	14.3984	5.79029	5.86863	2.9711	26.0559	4.87667	2.36514	0.000450264	0.00680959	AC131392.1	5	69875271	69920867	+	633	unprocessed_pseudogene	glucuronidase, beta (GUSB) pseudogene	-	26	39	17	6	7	2	0.985938	1.54611	0.577609	0.230204	0.23376	0.118535
ENSG00000225511	74.2584	47.0199	55.0528	12.5456	30.1815	14.8555	58.777	19.1942	1.58726	0.0004556	0.00687008	LINC00475	9	92141298	92160114	+	3858	transcribed_unprocessed_pseudogene	long intergenic non-protein coding RNA 475 [Source:HGNC Symbol;Acc:HGNC:23569]	-	78	47	65	13	36	10	0.485302	0.305713	0.36236	0.0818365	0.197249	0.0972429
ENSG00000179862	90.4429	162.069	178.71	40.532	70.4236	14.8555	143.74	41.937	1.75309	0.000458234	0.00690472	CITED4	1	40861051	40862366	-	1316	protein_coding	Cbp/p300 interacting transactivator with Glu/Asp rich carboxy-terminal domain 4 [Source:HGNC Symbol;Acc:HGNC:18696]	-	95	162	211	42	84	10	1.7328	3.08914	3.44838	0.775103	1.34927	0.285078
ENSG00000101307	10.4723	31.0131	58.4406	7.72038	4.19188	2.9711	33.3087	4.96112	2.72112	0.000465522	0.00700147	SIRPB1	20	1563521	1620061	-	6091	protein_coding	signal regulatory protein beta 1 [Source:HGNC Symbol;Acc:HGNC:15928]	-	11	31	69	8	5	2	0.0433495	0.127718	0.243641	0.0318983	0.0173523	0.0123186
ENSG00000104899	186.598	105.045	132.974	71.4135	43.5956	74.2775	141.539	63.0955	1.17735	0.000467789	0.00702811	AMH	19	2249309	2252073	+	2587	protein_coding	anti-Mullerian hormone [Source:HGNC Symbol;Acc:HGNC:464]	-	196	105	157	74	52	50	1.81861	1.01852	1.30525	0.694706	0.424895	0.725093
ENSG00000196468	0	0	0	4.82524	13.414	5.9422	0	8.06048	-5.57131	0.00047047	0.00705809	FGF16	X	77447405	77457278	+	1650	protein_coding	fibroblast growth factor 16 [Source:HGNC Symbol;Acc:HGNC:3672]	-	0	0	0	5	16	4	0	0	0	0.0735956	0.20498	0.0909487
ENSG00000183793	55.2178	56.0237	61.8285	24.1262	24.3129	5.9422	57.69	18.1271	1.61761	0.000471244	0.00706454	NPIPA5	16	15363624	15381047	-	1520	protein_coding	nuclear pore complex interacting protein family member A5 [Source:HGNC Symbol;Acc:HGNC:41980]	-	58	56	73	25	29	4	0.915934	0.924535	1.03292	0.39945	0.403301	0.0987272
ENSG00000244479	9.52031	10.0042	5.92876	23.1611	27.6664	40.1098	8.48444	30.3125	-1.82981	0.000475888	0.00711763	OR2A1-AS1	7	144300395	144356181	-	2532	antisense	OR2A1 antisense RNA 1 [Source:HGNC Symbol;Acc:HGNC:49168]	-	10	10	7	24	33	27	0.0948017	0.0991094	0.0594598	0.230204	0.275502	0.400056
ENSG00000235904	62.834	43.0182	38.9604	23.1611	10.8989	13.3699	48.2709	15.81	1.6043	0.00047617	0.00711763	RBMS3-AS3	3	29264194	29290726	-	787	antisense	RBMS3 antisense RNA 3 [Source:HGNC Symbol;Acc:HGNC:39989]	-	66	43	46	24	13	9	2.01302	1.37111	1.25711	0.740632	0.349176	0.42903
ENSG00000046889	12.3764	40.017	58.4406	6.75533	7.54538	7.42775	36.9447	7.24282	2.35457	0.000481472	0.00718645	PREX2	8	67952118	68237030	+	12058	protein_coding	phosphatidylinositol-3,4,5-trisphosphate dependent Rac exchange factor 2 [Source:HGNC Symbol;Acc:HGNC:22950]	-	13	40	69	7	9	5	0.025879	0.083246	0.123073	0.014099	0.0157777	0.0155566
ENSG00000141448	359.868	192.081	159.23	589.644	363.855	928.468	237.06	627.323	-1.40238	0.000482329	0.00719401	GATA6	18	22169443	22202528	+	3945	protein_coding	GATA binding protein 6 [Source:HGNC Symbol;Acc:HGNC:4174]	zf-GATA	378	192	188	611	434	625	2.29998	1.22133	1.02494	3.76149	2.32551	5.94365
ENSG00000198947	114.244	236.1	190.567	83.9592	89.7062	80.2197	180.304	84.6284	1.08825	0.000487763	0.00726453	DMD	X	31097677	33339441	-	18910	protein_coding	dystrophin [Source:HGNC Symbol;Acc:HGNC:2928]	-	120	236	225	87	107	54	0.152324	0.313184	0.255906	0.111736	0.11961	0.107133
ENSG00000260176	17.1366	11.0047	16.0923	1.9301	1.67675	1.48555	14.7445	1.69747	3.10427	0.000490939	0.00730126	AC141586.2	16	2644084	2645214	-	572	lincRNA	novel transcript	-	18	11	19	2	2	1	0.755364	0.482587	0.714409	0.084918	0.073911	0.065588
ENSG00000277893	0.952031	16.0068	45.7361	0	0.838376	0	20.8983	0.279459	5.78086	0.00049488	0.00735454	SRD5A2	2	31522480	31581067	-	4648	protein_coding	steroid 5 alpha-reductase 2 [Source:HGNC Symbol;Acc:HGNC:11285]	-	1	16	54	0	1	0	0.00516433	0.0863839	0.249871	0	0.00454788	0
ENSG00000108984	271.329	228.097	236.303	59.833	70.4236	166.382	245.243	98.8794	1.328	0.000498941	0.00740955	MAP2K6	17	69414698	69553861	+	16655	protein_coding	mitogen-activated protein kinase kinase 6 [Source:HGNC Symbol;Acc:HGNC:6846]	-	285	228	279	62	84	112	0.410752	0.343533	0.360287	0.0904093	0.106613	0.252286
ENSG00000265485	1.90406	1.00042	5.08179	26.0563	10.8989	22.2832	2.66209	19.7461	-2.84631	0.000500235	0.00741853	LINC01915	18	24628182	24708542	+	6350	lincRNA	long intergenic non-protein coding RNA 1915 [Source:HGNC Symbol;Acc:HGNC:52734]	-	2	1	6	27	13	15	0.00756025	0.00395189	0.020322	0.103266	0.0432758	0.0886212
ENSG00000092421	44.7455	90.0381	131.28	295.305	164.322	242.145	88.6878	233.924	-1.39593	0.000500267	0.00741853	SEMA6A	5	116443616	116574934	-	10956	protein_coding	semaphorin 6A [Source:HGNC Symbol;Acc:HGNC:10738]	-	47	90	155	306	196	163	0.102974	0.206143	0.304277	0.678321	0.378163	0.558156
ENSG00000167653	61.882	31.0131	27.9499	15.4408	3.3535	5.9422	40.2817	8.24549	2.27979	0.00050446	0.00746456	PSCA	8	142670308	142682724	+	1763	protein_coding	prostate stem cell antigen [Source:HGNC Symbol;Acc:HGNC:9500]	-	65	31	33	16	4	4	0.884995	0.441253	0.402579	0.220411	0.0479604	0.0851193
ENSG00000258534	11.4244	10.0042	11.8575	0	0	1.48555	11.0954	0.495183	4.86547	0.000508589	0.00752025	AL132712.1	14	103854366	103880111	-	582	lincRNA	novel transcript	-	12	10	14	0	0	1	0.494924	0.431177	0.517361	0	0	0.064461
ENSG00000262877	110.436	76.0322	41.5013	25.0912	7.54538	28.2254	75.9897	20.2874	1.93158	0.000511444	0.0075516	AC110285.2	17	81388126	81390256	-	1565	lincRNA	novel transcript	-	116	76	49	26	9	19	1.77919	1.21865	0.673396	0.403483	0.121564	0.45547
ENSG00000225210	0	0	0	2.89514	6.70701	17.8266	0	9.14292	-5.71102	0.000515439	0.00759968	DUXAP9	14	19062316	19131167	+	4846	transcribed_processed_pseudogene	double homeobox A pseudogene 9 [Source:HGNC Symbol;Acc:HGNC:32188]	-	0	0	0	3	8	12	0	0	0	0.015035	0.0348965	0.0929005
ENSG00000170369	0	0	0	8.68543	0.838376	28.2254	0	12.5831	-6.17707	0.00052059	0.00766463	CST2	20	23823769	23826731	-	748	protein_coding	cystatin SA [Source:HGNC Symbol;Acc:HGNC:2474]	-	0	0	0	9	1	19	0	0	0	0.292218	0.0282601	0.952955
ENSG00000169282	63.7861	100.042	70.2982	40.532	31.8583	32.6821	78.0422	35.0241	1.15086	0.000523099	0.00769057	KCNAB1	3	156037701	156539138	+	6852	protein_coding	potassium voltage-gated channel subfamily A member regulatory beta subunit 1 [Source:HGNC Symbol;Acc:HGNC:6228]	-	67	100	83	42	38	22	0.234713	0.366236	0.260525	0.148867	0.117231	0.120455
ENSG00000166546	41.8894	21.0089	11.0106	135.107	49.4642	90.6185	24.6363	91.7298	-1.89966	0.000524315	0.00770294	BEAN1	16	66427297	66493529	+	7379	protein_coding	brain expressed associated with NEDD4 1 [Source:HGNC Symbol;Acc:HGNC:24160]	-	44	21	13	140	59	61	0.143131	0.0714168	0.0378909	0.460783	0.169017	0.310136
ENSG00000261377	0.952031	1.00042	0	9.65048	11.7373	16.341	0.650818	12.5763	-4.31604	0.000527621	0.00774597	PDCD6IPP2	15	28789664	28859007	+	5244	transcribed_unprocessed_pseudogene	PDCD6IP pseudogene 2 [Source:HGNC Symbol;Acc:HGNC:49873]	-	1	1	0	10	14	11	0.00457738	0.00478538	0	0.046313	0.056434	0.0786956
ENSG00000260807	24.7528	8.00339	1.69393	88.7844	42.7572	60.9075	11.4834	64.1497	-2.4895	0.000533967	0.00782796	AC009041.2	16	975761	981596	-	3905	lincRNA	lipase maturation factor 1 [Source:NCBI gene;Acc:64788]	-	26	8	2	92	51	41	0.15982	0.05141	0.0110153	0.57218	0.276073	0.393897
ENSG00000180053	23.8008	23.0097	22.8681	82.9941	42.7572	53.4798	23.2262	59.7437	-1.36435	0.000534956	0.00783688	NKX2-6	8	23702451	23706598	-	906	protein_coding	NK2 homeobox 6 [Source:HGNC Symbol;Acc:HGNC:32940]	Homeobox	25	23	27	86	51	36	0.662356	0.637057	0.640951	2.30535	1.18992	1.49071
ENSG00000123685	12.3764	9.00381	16.9393	27.9864	43.5956	47.5376	12.7732	39.7065	-1.6185	0.000535867	0.00783905	BATF3	1	212686418	212699985	-	2713	protein_coding	basic leucine zipper ATF-like transcription factor 3 [Source:HGNC Symbol;Acc:HGNC:28915]	TF_bZIP	13	9	20	29	52	32	0.11502	0.0832475	0.158551	0.259606	0.405162	0.442507
ENSG00000130600	1.90406	0	0	5.79029	12.5756	31.1965	0.634687	16.5208	-4.70393	0.000555046	0.00808925	H19	11	1995176	2001470	-	2897	processed_transcript	H19, imprinted maternally expressed transcript [Source:HGNC Symbol;Acc:HGNC:4713]	-	2	0	0	6	15	21	0.0165715	0	0	0.0503001	0.109451	0.271951
ENSG00000142910	228.487	449.19	284.58	1152.27	486.258	668.497	320.753	769.007	-1.26216	0.000555664	0.00808925	TINAGL1	1	31576485	31587686	+	5281	protein_coding	tubulointerstitial nephritis antigen like 1 [Source:HGNC Symbol;Acc:HGNC:19168]	-	240	449	336	1194	580	450	1.09087	2.13358	1.3684	5.49103	2.3216	3.19681
ENSG00000168309	8.56828	9.00381	10.1636	52.1126	31.0199	19.3121	9.24523	34.1482	-1.89803	0.000555723	0.00808925	FAM107A	3	58564117	58627610	-	5321	protein_coding	family with sequence similarity 107 member A [Source:HGNC Symbol;Acc:HGNC:30827]	-	9	9	12	54	37	13	0.0406003	0.0424451	0.0485039	0.246471	0.146989	0.091658
ENSG00000073150	84.7308	36.0153	50.8179	176.604	87.1911	228.775	57.188	164.19	-1.51546	0.000557912	0.00811234	PANX2	22	50170731	50180294	+	3102	protein_coding	pannexin 2 [Source:HGNC Symbol;Acc:HGNC:8600]	-	89	36	60	183	104	154	0.688697	0.291232	0.416005	1.43277	0.708707	1.86251
ENSG00000163751	7.61625	14.0059	19.4802	0.965048	0.838376	0	13.7008	0.601141	4.33981	0.00056292	0.00817088	CPA3	3	148865256	148897196	+	1848	protein_coding	carboxypeptidase A3 [Source:HGNC Symbol;Acc:HGNC:2298]	-	8	14	23	1	1	0	0.103913	0.19011	0.267679	0.0131421	0.0114386	0
ENSG00000177133	0	0	0.846966	19.301	10.8989	4.45665	0.282322	11.5522	-5.1333	0.00057015	0.00825834	LINC00982	1	3059615	3068437	-	5600	antisense	long intergenic non-protein coding RNA 982 [Source:HGNC Symbol;Acc:HGNC:48664]	-	0	0	1	20	13	3	0	0	0.00384062	0.0867377	0.0490716	0.020098
ENSG00000170891	23.8008	18.0076	18.6332	88.7844	31.8583	65.3642	20.1472	62.0023	-1.61722	0.000576652	0.00834077	CYTL1	4	5014586	5019472	-	1003	protein_coding	cytokine like 1 [Source:HGNC Symbol;Acc:HGNC:24435]	-	25	18	22	92	38	44	0.5983	0.45035	0.471749	2.22768	0.800862	1.64578
ENSG00000176349	12.3764	10.0042	10.1636	0	0	1.48555	10.8481	0.495183	4.83152	0.00058582	0.00845858	AC104129.1	7	1838586	1849931	+	4764	antisense	novel transcript, antisense to MAD1L1	-	13	10	12	0	0	1	0.0655015	0.0526753	0.054175	0	0	0.00787496
ENSG00000107821	592.163	243.103	231.222	1105.94	629.62	952.237	355.496	895.934	-1.33348	0.000586031	0.00845858	KAZALD1	10	101061841	101068131	+	3613	protein_coding	Kazal type serine peptidase inhibitor domain 1 [Source:HGNC Symbol;Acc:HGNC:25460]	-	622	243	273	1146	751	641	4.1324	1.68778	1.62511	7.7034	4.39387	6.65595
ENSG00000285697	14.2805	19.0081	27.1029	4.82524	0	2.9711	20.1305	2.59878	3.01289	0.000589787	0.00850683	AC002059.2	22	29387909	29417757	+	1648	transcribed_unprocessed_pseudogene	chromosome 22 open reading frame 42 (C22orf42) pseudogene	-	15	19	32	5	0	2	0.218481	0.289318	0.417621	0.0736849	0	0.0455295
ENSG00000183690	9.52031	9.00381	5.92876	25.0912	26.828	29.711	8.15096	27.2101	-1.74271	0.000593343	0.00854268	EFHC2	X	44147882	44343672	-	3319	protein_coding	EF-hand domain containing 2 [Source:HGNC Symbol;Acc:HGNC:26233]	-	10	9	7	26	32	20	0.0723224	0.0680478	0.0453607	0.190253	0.203806	0.22607
ENSG00000157152	2.85609	1.00042	4.23483	21.231	26.828	8.9133	2.69712	18.9908	-2.81364	0.00059756	0.00859483	SYN2	3	12004402	12191400	+	5683	protein_coding	synapsin II [Source:HGNC Symbol;Acc:HGNC:11495]	-	3	1	5	22	32	6	0.0126714	0.00441572	0.0189226	0.094018	0.119028	0.039609
ENSG00000267547	48.5536	29.0123	28.7968	7.72038	10.0605	14.8555	35.4542	10.8788	1.74052	0.000598987	0.00860934	AC060766.4	17	35403837	35404373	-	537	lincRNA	novel transcript	-	51	29	34	8	12	10	2.27969	1.3552	1.36174	0.361811	0.47237	0.698628
ENSG00000231345	29.513	29.0123	23.715	9.65048	8.38376	2.9711	27.4134	7.00178	1.90049	0.000627624	0.00896499	BEND3P1	10	50655967	50660472	+	2966	transcribed_processed_pseudogene	BEN domain containing 3 pseudogene 1 [Source:HGNC Symbol;Acc:HGNC:45014]	-	31	29	28	10	10	2	0.250883	0.245361	0.203037	0.0818832	0.0712696	0.0252976
ENSG00000179300	71.4023	42.0178	29.6438	14.4757	8.38376	19.3121	47.688	14.0572	1.79688	0.000627654	0.00896499	RTL3	X	78656069	78659328	-	2648	protein_coding	retrotransposon Gag like 3 [Source:HGNC Symbol;Acc:HGNC:22997]	-	75	42	35	15	10	13	0.679866	0.398025	0.284275	0.137575	0.0798284	0.184181
ENSG00000109511	0	0	0	6.75533	8.38376	5.9422	0	7.0271	-5.36709	0.000632266	0.00902391	ANXA10	4	168092515	168187690	+	1812	protein_coding	annexin A10 [Source:HGNC Symbol;Acc:HGNC:534]	-	0	0	0	7	10	4	0	0	0	0.0938222	0.116659	0.0828175
ENSG00000178772	1.90406	8.00339	3.38786	38.6019	25.9897	11.8844	4.43177	25.492	-2.55416	0.000632656	0.00902391	CPN2	3	194339765	194351328	-	3028	protein_coding	carboxypeptidase N subunit 2 [Source:HGNC Symbol;Acc:HGNC:2313]	-	2	8	4	40	31	8	0.0158546	0.0662999	0.0284114	0.320826	0.216412	0.0991184
ENSG00000157554	34.2731	52.022	28.7968	109.05	124.08	57.9364	38.364	97.0222	-1.35421	0.000633413	0.00902845	ERG	21	38380027	38661780	-	7588	protein_coding	ERG, ETS transcription factor [Source:HGNC Symbol;Acc:HGNC:3446]	ETS	36	52	34	113	148	39	0.113882	0.171971	0.0963697	0.361674	0.412296	0.192822
ENSG00000084710	99.9633	58.0246	48.277	175.639	172.705	115.873	68.755	154.739	-1.17757	0.000644361	0.00917813	EFR3B	2	25042130	25159137	+	10591	protein_coding	EFR3 homolog B [Source:HGNC Symbol;Acc:HGNC:29155]	-	105	58	57	182	206	78	0.237975	0.137426	0.115752	0.41735	0.411155	0.276298
ENSG00000285887	1.90406	0	0.846966	11.5806	6.70701	26.7399	0.917009	15.0092	-3.99004	0.000647961	0.00922302	AL009176.1	6	169419004	169425156	-	4158	lincRNA	novel transcript	-	2	0	1	12	8	18	0.0115458	0	0.00517255	0.0700911	0.0406706	0.162408
ENSG00000213700	60.93	93.0394	43.1953	29.9165	17.6059	23.7688	65.7216	23.7637	1.46907	0.000653458	0.00929483	RPL17P50	10	73005833	73006595	-	546	processed_pseudogene	ribosomal protein L17 pseudogene 50 [Source:HGNC Symbol;Acc:HGNC:45098]	-	64	93	51	31	21	16	2.81363	4.27434	2.00894	1.37891	0.813021	1.09938
ENSG00000188257	0.952031	0	0	5.79029	13.414	11.8844	0.317344	10.3629	-4.95488	0.000671396	0.00950084	PLA2G2A	1	19975431	19980416	-	1685	protein_coding	phospholipase A2 group IIA [Source:HGNC Symbol;Acc:HGNC:9031]	-	1	0	0	6	16	8	0.0142456	0	0	0.0864803	0.200722	0.178119
ENSG00000249244	1.90406	1.00042	0.846966	9.65048	9.22214	23.7688	1.25048	14.2138	-3.48448	0.000671637	0.00950084	AC110373.1	4	119391831	119395335	-	3505	unprocessed_pseudogene	glycerol kinase 2 pseudogene	-	2	1	1	10	11	16	0.0136969	0.00715963	0.00613622	0.0692912	0.0663407	0.171259
ENSG00000237945	20.9447	34.0144	35.5726	83.9592	98.9284	47.5376	30.1772	76.8084	-1.35943	0.000673957	0.00952246	LINC00649	21	33915534	33977691	+	14336	antisense	long intergenic non-protein coding RNA 649 [Source:HGNC Symbol;Acc:HGNC:44305]	-	22	34	42	87	118	32	0.0368362	0.0595154	0.0630101	0.147386	0.173992	0.0837418
ENSG00000225932	1.90406	2.00085	0	13.5107	9.22214	19.3121	1.30164	14.015	-3.4574	0.000679805	0.00959659	CTAGE4	7	144183466	144186053	+	2588	protein_coding	CTAGE family member 4 [Source:HGNC Symbol;Acc:HGNC:24772]	-	2	2	0	14	11	13	0.0185501	0.019393	0	0.13138	0.089847	0.188451
ENSG00000115828	794.946	1232.52	1570.27	497.965	783.043	475.376	1199.25	585.461	1.03296	0.000685067	0.00966423	QPCT	2	37342827	37373322	+	2696	protein_coding	glutaminyl-peptide cyclotransferase [Source:HGNC Symbol;Acc:HGNC:9753]	-	835	1232	1854	516	934	320	7.43441	11.4675	14.7904	4.64832	7.32322	4.45298
ENSG00000187398	3.80812	45.0191	26.2559	1.9301	3.3535	1.48555	25.0277	2.25638	3.4212	0.000693134	0.00974462	LUZP2	11	24496970	25082631	+	8851	protein_coding	leucine zipper protein 2 [Source:HGNC Symbol;Acc:HGNC:23206]	-	4	45	31	2	4	1	0.0108479	0.127585	0.0753283	0.00548787	0.00955307	0.00423865
ENSG00000234771	125.668	93.0394	85.5435	48.2524	43.5956	60.9075	101.417	50.9185	1.00874	0.000696828	0.00978516	SLC25A25-AS1	9	128108581	128118693	-	6391	antisense	SLC25A25 antisense RNA 1 [Source:HGNC Symbol;Acc:HGNC:27844]	-	132	93	101	50	52	41	0.495775	0.365168	0.339893	0.190006	0.171993	0.240677
ENSG00000120337	31.417	24.0102	9.31662	2.89514	3.3535	4.45665	21.5813	3.56843	2.6215	0.000696969	0.00978516	TNFSF18	1	173039960	173050963	-	2008	protein_coding	TNF superfamily member 18 [Source:HGNC Symbol;Acc:HGNC:11932]	-	33	24	11	3	4	3	0.394485	0.299934	0.11782	0.0362847	0.0421087	0.0560503
ENSG00000146950	32.3691	79.0335	20.3272	13.5107	5.86863	8.9133	43.9099	9.43087	2.21897	0.000699191	0.00978826	SHROOM2	X	9786456	9949443	+	8191	protein_coding	shroom family member 2 [Source:HGNC Symbol;Acc:HGNC:630]	-	34	79	24	14	7	6	0.0996373	0.24203	0.0630178	0.0415104	0.0180649	0.0274811
ENSG00000101405	59.978	27.0114	30.4908	15.4408	5.86863	8.9133	39.1601	10.0742	1.95911	0.000699569	0.00978826	OXT	20	3071620	3072517	+	513	protein_coding	oxytocin/neurophysin I prepropeptide [Source:HGNC Symbol;Acc:HGNC:8528]	-	63	27	36	16	7	6	2.94783	1.32076	1.5093	0.757475	0.28844	0.438787
ENSG00000175130	496.008	410.174	609.815	716.065	1608.01	889.844	505.332	1071.3	-1.0846	0.000706514	0.009872	MARCKSL1	1	32333832	32336379	-	1699	protein_coding	MARCKS like 1 [Source:HGNC Symbol;Acc:HGNC:7142]	-	521	410	720	742	1918	599	7.36079	6.05577	9.1144	10.6066	23.8633	13.2268
ENSG00000272763	54.2658	34.0144	16.9393	7.72038	10.0605	7.42775	35.0732	8.40288	2.04301	0.000711176	0.00992227	AC103702.2	17	48635923	48647023	-	1596	lincRNA	novel transcript	-	57	34	20	8	12	5	0.857278	0.534595	0.269517	0.121737	0.158936	0.117532
ENSG00000282995	17.1366	27.0114	20.3272	6.75533	3.3535	0	21.4917	3.36961	2.56531	0.000711559	0.00992227	FRG1EP	20	29480147	29497179	-	770	unprocessed_pseudogene	FSHD region gene 1 family member E, pseudogene [Source:HGNC Symbol;Acc:HGNC:51764]	-	18	27	24	7	4	0	0.561128	0.879937	0.670362	0.220787	0.109811	0
ENSG00000183668	50.4576	156.066	156.689	395.67	362.178	221.347	121.071	326.398	-1.43235	0.000719277	0.0100211	PSG9	19	43211791	43269530	-	5048	protein_coding	pregnancy specific beta-1-glycoprotein 9 [Source:HGNC Symbol;Acc:HGNC:9526]	-	53	156	185	410	432	149	0.252021	0.775504	0.788209	1.97256	1.809	1.10736
ENSG00000163235	48.5536	51.0216	24.562	1.9301	3.3535	17.8266	41.3791	7.7034	2.5293	0.000719621	0.0100211	TGFA	2	70447280	70554193	-	4963	protein_coding	transforming growth factor alpha [Source:HGNC Symbol;Acc:HGNC:11765]	-	51	51	29	2	4	12	0.246664	0.257872	0.125673	0.00978705	0.0170369	0.0907104
ENSG00000244588	15.2325	12.0051	13.5515	0	0	2.9711	13.5963	0.990366	4.19476	0.000720677	0.0100241	RAD21L1	20	1226056	1296421	+	2730	protein_coding	RAD21 cohesin complex component like 1 [Source:HGNC Symbol;Acc:HGNC:16271]	-	16	12	16	0	0	2	0.140682	0.110306	0.126051	0	0	0.0274845
ENSG00000153253	0	0	0	11.5806	8.38376	2.9711	0	7.64514	-5.50071	0.00072081	0.0100241	SCN3A	2	165087522	165204067	-	9840	protein_coding	sodium voltage-gated channel alpha subunit 3 [Source:HGNC Symbol;Acc:HGNC:10590]	-	0	0	0	12	10	2	0	0	0	0.0296178	0.0214823	0.00762527
ENSG00000260075	117.1	116.049	18.6332	14.4757	24.3129	16.341	83.9274	18.3766	2.18128	0.000722572	0.0100418	NSFP1	17	46372855	46487141	+	1471	unprocessed_pseudogene	N-ethylmaleimide-sensitive factor pseudogene 1 [Source:HGNC Symbol;Acc:HGNC:31405]	-	123	116	22	15	29	11	2.00712	1.9789	0.321661	0.247654	0.416736	0.280544
ENSG00000133169	0	13.0055	20.3272	97.4698	35.2118	98.0463	11.1109	76.9093	-2.78168	0.000727354	0.0100946	BEX1	X	103062651	103064240	-	864	protein_coding	brain expressed X-linked 1 [Source:HGNC Symbol;Acc:HGNC:1036]	-	0	13	24	101	42	66	0	0.377579	0.597429	2.83905	1.02757	2.86583
ENSG00000114737	51.4097	25.0106	32.1847	69.4834	83.8376	99.5318	36.2017	84.2843	-1.21281	0.000756678	0.0104452	CISH	3	50606490	50611831	-	5112	protein_coding	cytokine inducible SH2 containing protein [Source:HGNC Symbol;Acc:HGNC:1984]	-	54	25	38	72	100	67	0.253561	0.122724	0.159875	0.342064	0.413508	0.491705
ENSG00000262185	97.1072	178.075	141.443	75.2737	70.4236	56.4509	138.875	67.3827	1.03432	0.000760832	0.0104885	AC005736.1	16	3931217	3950586	-	2310	lincRNA	uncharacterized LOC102724927 [Source:NCBI gene;Acc:102724927]	-	102	178	167	78	84	38	1.05991	1.93369	1.55487	0.820066	0.768675	0.617152
ENSG00000170396	0	0	0	9.65048	2.51513	11.8844	0	8.01667	-5.52882	0.000765556	0.0105254	ZNF804A	2	184598366	184939492	+	4694	protein_coding	zinc finger protein 804A [Source:HGNC Symbol;Acc:HGNC:21711]	-	0	0	0	10	3	8	0	0	0	0.0517396	0.0135099	0.0639392
ENSG00000162975	0.952031	0	2.5409	15.4408	8.38376	17.8266	1.16431	13.8837	-3.49955	0.000767089	0.0105394	KCNF1	2	10911937	10914225	+	2289	protein_coding	potassium voltage-gated channel modifier subfamily F member 1 [Source:HGNC Symbol;Acc:HGNC:6246]	-	1	0	3	16	10	12	0.0104866	0	0.028188	0.169762	0.0923484	0.196678
ENSG00000187010	77.1145	79.0335	58.4406	211.345	93.0597	187.179	71.5295	163.861	-1.19328	0.00077224	0.0106031	RHD	1	25272393	25330445	+	3313	protein_coding	Rh blood group D antigen [Source:HGNC Symbol;Acc:HGNC:10009]	-	81	79	69	219	111	126	0.586872	0.59839	0.447937	1.60542	0.708234	1.42682
ENSG00000166924	21.8967	25.0106	72.839	133.177	166.837	83.1908	39.9155	127.735	-1.67615	0.000778145	0.010677	NYAP1	7	100483927	100494799	+	3586	protein_coding	neuronal tyrosine phosphorylated phosphoinositide-3-kinase adaptor 1 [Source:HGNC Symbol;Acc:HGNC:22009]	-	23	25	86	138	199	56	0.153956	0.174948	0.515795	0.934619	1.17305	0.585866
ENSG00000119283	0.952031	0	0	3.86019	25.9897	7.42775	0.317344	12.4259	-5.236	0.000795689	0.0108742	TRIM67	1	231162112	231221556	+	9326	protein_coding	tripartite motif containing 67 [Source:HGNC Symbol;Acc:HGNC:31859]	-	1	0	0	4	31	5	0.00257386	0	0	0.0104167	0.0702654	0.0201138
ENSG00000238178	84.7308	62.0263	41.5013	319.431	70.4236	228.775	62.7528	206.21	-1.71597	0.000798509	0.0109055	AC078993.1	X	16152941	16170869	-	1219	antisense	novel transcript, antisense to MAGEB17	-	89	62	49	331	84	154	1.75253	1.27634	0.864533	6.59463	1.45664	4.73955
ENSG00000169860	11.4244	4.0017	11.0106	27.0213	81.3225	20.7977	8.81221	43.0472	-2.29486	0.000800133	0.0109205	P2RY1	3	152834693	152841439	+	6747	protein_coding	purinergic receptor P2Y1 [Source:HGNC Symbol;Acc:HGNC:8539]	-	12	4	13	28	97	14	0.0426924	0.0148774	0.0414402	0.100789	0.303904	0.0778462
ENSG00000145428	14.2805	8.00339	35.5726	0	2.51513	2.9711	19.2855	1.82874	3.46343	0.000810944	0.011046	RNF175	4	153710125	153760235	-	4390	protein_coding	ring finger protein 175 [Source:HGNC Symbol;Acc:HGNC:27735]	-	15	8	42	0	3	2	0.0820175	0.0457303	0.205766	0	0.0144455	0.0170917
ENSG00000124440	0	0	0	4.82524	17.6059	2.9711	0	8.46741	-5.65126	0.000816181	0.0111027	HIF3A	19	46297046	46343433	+	8371	protein_coding	hypoxia inducible factor 3 subunit alpha [Source:HGNC Symbol;Acc:HGNC:15825]	Others	0	0	0	5	21	2	0	0	0	0.0145064	0.0530295	0.0089634
ENSG00000057593	64.7381	67.0284	52.5119	26.0563	23.4745	35.6532	61.4261	28.3947	1.1376	0.000821149	0.0111629	F7	13	113105788	113120681	+	3795	protein_coding	coagulation factor VII [Source:HGNC Symbol;Acc:HGNC:3544]	-	68	67	62	27	28	24	0.430107	0.443039	0.351373	0.17279	0.155963	0.237257
ENSG00000138759	571.219	931.395	1308.56	1873.16	2939.35	1478.12	937.058	2096.88	-1.16232	0.000825127	0.0112021	FRAS1	4	78057570	78544269	+	18960	protein_coding	Fraser extracellular matrix complex subunit 1 [Source:HGNC Symbol;Acc:HGNC:19185]	-	600	931	1545	1941	3506	995	0.759614	1.23223	1.75259	2.4863	3.90885	1.96882
ENSG00000115165	0	1.00042	1.69393	17.3709	6.70701	14.8555	0.898118	12.9778	-3.80793	0.00083749	0.0113625	CYTIP	2	157414619	157488961	-	3428	protein_coding	cytohesin 1 interacting protein [Source:HGNC Symbol;Acc:HGNC:9506]	-	0	1	2	18	8	10	0	0.00732045	0.0125481	0.127526	0.0493315	0.109441
ENSG00000135074	624.532	480.203	232.916	1064.45	761.245	1173.58	445.884	999.759	-1.16491	0.000847994	0.0114974	ADAM19	5	157395534	157575775	-	7704	protein_coding	ADAM metallopeptidase domain 19 [Source:HGNC Symbol;Acc:HGNC:197]	-	656	480	275	1103	908	790	2.04394	1.56352	0.767725	3.47716	2.49141	3.84708
ENSG00000105696	62.834	73.0309	31.3377	241.262	97.2516	124.786	55.7342	154.433	-1.47515	0.000854698	0.0115746	TMEM59L	19	18607430	18621039	+	2626	protein_coding	transmembrane protein 59 like [Source:HGNC Symbol;Acc:HGNC:13237]	-	66	73	37	250	116	84	0.603294	0.697601	0.303037	2.31212	0.933767	1.20007
ENSG00000046774	0	0	0	9.65048	5.03026	5.9422	0	6.87431	-5.3296	0.000860868	0.0116431	MAGEC2	X	142202345	142205290	-	1991	protein_coding	MAGE family member C2 [Source:HGNC Symbol;Acc:HGNC:13574]	-	0	0	0	10	6	4	0	0	0	0.121982	0.0637023	0.0753718
ENSG00000108684	9.52031	2.00085	3.38786	25.0912	14.2524	46.052	4.96967	28.4652	-2.49958	0.000861004	0.0116431	ASIC2	17	33013087	34174964	-	5597	protein_coding	acid sensing ion channel subunit 2 [Source:HGNC Symbol;Acc:HGNC:99]	-	10	2	4	26	17	31	0.0428869	0.00896713	0.0153707	0.112819	0.064205	0.207791
ENSG00000018236	0.952031	5.00212	16.0923	30.8815	72.1003	31.1965	7.34883	44.7261	-2.59325	0.000862917	0.0116613	CNTN1	12	40692442	41072418	+	7492	protein_coding	contactin 1 [Source:HGNC Symbol;Acc:HGNC:2171]	-	1	5	19	32	86	21	0.00320392	0.0167475	0.0545437	0.103733	0.242648	0.105158
ENSG00000185052	24.7528	37.0157	27.9499	7.72038	9.22214	11.8844	29.9061	9.60897	1.66236	0.000865813	0.0116927	SLC24A3	20	19212646	19722937	+	3933	protein_coding	solute carrier family 24 member 3 [Source:HGNC Symbol;Acc:HGNC:10977]	-	26	37	33	8	11	8	0.158683	0.236079	0.180459	0.0494006	0.0591213	0.0763108
ENSG00000101938	23.8008	11.0047	6.77573	27.0213	84.676	54.9653	13.8604	55.5542	-2.01105	0.000871739	0.011765	CHRDL1	X	110673856	110795819	-	3920	protein_coding	chordin like 1 [Source:HGNC Symbol;Acc:HGNC:29861]	-	25	11	8	28	101	37	0.153085	0.0704183	0.0438928	0.173475	0.544641	0.354108
ENSG00000272282	2.85609	0	3.38786	10.6155	22.6362	16.341	2.08132	16.5309	-2.95999	0.000873816	0.0117853	LINC02084	3	27712910	27714005	+	1096	lincRNA	long intergenic non-protein coding RNA 2084 [Source:HGNC Symbol;Acc:HGNC:52934]	-	3	0	4	11	27	11	0.0657038	0	0.0784944	0.243752	0.520749	0.376532
ENSG00000034053	3.80812	0	1.69393	12.5456	8.38376	40.1098	1.83402	20.3464	-3.43637	0.000877998	0.0118234	APBA2	15	28884483	29118315	+	6869	protein_coding	amyloid beta precursor protein binding family A member 2 [Source:HGNC Symbol;Acc:HGNC:579]	-	4	0	2	13	10	27	0.013978	0	0.00626218	0.0459638	0.0307738	0.147466
ENSG00000054277	78.0665	102.043	124.504	36.6718	46.1107	62.3931	101.538	48.3919	1.08854	0.000879608	0.0118324	OPN3	1	241590102	241677376	-	3716	protein_coding	opsin 3 [Source:HGNC Symbol;Acc:HGNC:14007]	-	82	102	147	38	55	42	0.529685	0.688816	0.850806	0.248356	0.312869	0.424027
ENSG00000205517	39.0333	46.0195	55.8997	25.0912	10.8989	13.3699	46.9842	16.4534	1.50872	0.000883975	0.0118834	RGL3	19	11384341	11419342	-	4358	protein_coding	ral guanine nucleotide dissociation stimulator like 3 [Source:HGNC Symbol;Acc:HGNC:30282]	-	41	46	66	26	13	9	0.225827	0.26488	0.325721	0.144895	0.0630567	0.0774775
ENSG00000113319	8.56828	1.00042	0	21.231	32.6967	25.2543	3.18957	26.394	-3.06648	0.000899051	0.0120624	RASGRF2	5	80960672	81230156	+	10717	protein_coding	Ras protein specific guanine nucleotide releasing factor 2 [Source:HGNC Symbol;Acc:HGNC:9876]	-	9	1	0	22	39	17	0.0201581	0.00234156	0	0.0498558	0.0769248	0.0595108
ENSG00000157399	0	1.00042	3.38786	12.5456	12.5756	17.8266	1.46276	14.316	-3.22734	0.000901128	0.0120745	ARSE	X	2934632	2968310	-	2878	protein_coding	arylsulfatase E [Source:HGNC Symbol;Acc:HGNC:719]	-	0	1	4	13	15	12	0	0.00871943	0.0298922	0.109703	0.110173	0.156427
ENSG00000267372	3.80812	2.00085	1.69393	14.4757	11.7373	20.7977	2.50097	15.6702	-2.63566	0.000907275	0.0121411	AC005330.1	19	1321225	1322846	+	1238	lincRNA	novel transcript	-	4	2	2	15	14	14	0.0775567	0.0405404	0.0347455	0.294264	0.239047	0.424256
ENSG00000228952	9.52031	6.00254	5.92876	0	0	0	7.15054	0	5.19144	0.00091332	0.012214	LINC02041	3	187448845	187449450	+	246	lincRNA	long intergenic non-protein coding RNA 2041 [Source:HGNC Symbol;Acc:HGNC:52881]	-	10	6	7	0	0	0	0.975764	0.612061	0.612001	0	0	0
ENSG00000253661	5.71219	22.0093	9.31662	46.3223	32.6967	50.5087	12.346	43.1759	-1.80955	0.000921949	0.0123035	ZFHX4-AS1	8	76491200	76683278	-	2251	antisense	ZFHX4 antisense RNA 1 [Source:HGNC Symbol;Acc:HGNC:44165]	-	6	22	11	48	39	34	0.0639817	0.24526	0.105101	0.517883	0.366239	0.566661
ENSG00000155269	6.66422	2.00085	3.38786	19.301	12.5756	35.6532	4.01764	22.5099	-2.45945	0.000922407	0.0123035	GPR78	4	8558725	8619761	+	8362	protein_coding	G protein-coupled receptor 78 [Source:HGNC Symbol;Acc:HGNC:4528]	-	7	2	4	20	15	24	0.0200941	0.00600204	0.0102882	0.0580879	0.0379189	0.107677
ENSG00000180998	62.834	47.0199	83.8496	243.192	114.858	115.873	64.5679	157.974	-1.29078	0.000939017	0.0125008	GPR137C	14	52553148	52637713	+	6193	protein_coding	G protein-coupled receptor 137C [Source:HGNC Symbol;Acc:HGNC:25445]	-	66	47	99	252	137	78	0.255813	0.190448	0.343814	0.988247	0.467622	0.472513
ENSG00000162078	0	0	0	11.5806	11.7373	1.48555	0	8.2678	-5.61687	0.000940041	0.0125063	ZG16B	16	2830169	2839585	+	2665	protein_coding	zymogen granule protein 16B [Source:HGNC Symbol;Acc:HGNC:30456]	-	0	0	0	12	14	1	0	0	0	0.109358	0.111047	0.0140774
ENSG00000284713	0	1.00042	0	7.72038	8.38376	11.8844	0.333475	9.32951	-4.79238	0.000945599	0.0125721	AP003071.5	11	69155478	69159752	+	2900	protein_coding	novel protein	-	0	1	0	8	10	8	0	0.00865328	0	0.0669974	0.0728915	0.103493
ENSG00000185442	72.3544	139.059	140.596	215.206	305.169	206.491	117.337	242.289	-1.04846	0.000948747	0.0126058	FAM174B	15	92617443	92809884	-	4657	protein_coding	family with sequence similarity 174 member B [Source:HGNC Symbol;Acc:HGNC:34339]	-	76	139	166	223	364	139	0.39173	0.749009	0.766639	1.16296	1.65223	1.11977
ENSG00000261340	68.5462	55.0233	88.0844	12.5456	4.19188	35.6532	70.5513	17.4636	2.07365	0.000957988	0.0126958	LINC01616	11	29980113	29982392	-	2280	lincRNA	long intergenic non-protein coding RNA 1616 [Source:HGNC Symbol;Acc:HGNC:51900]	-	72	55	104	13	5	24	0.758015	0.60535	0.981042	0.138476	0.0463565	0.394909
ENSG00000228775	35.2251	35.0148	28.7968	9.65048	5.03026	16.341	33.0123	10.3406	1.74443	0.00096274	0.0127506	WEE2-AS1	7	141704338	141738346	-	3504	antisense	WEE2 antisense RNA 1 [Source:HGNC Symbol;Acc:HGNC:48669]	-	37	35	34	10	6	11	0.253465	0.250659	0.208691	0.069311	0.0361961	0.117774
ENSG00000249992	1229.07	1643.7	2426.56	565.518	1182.95	698.208	1766.44	815.558	1.11419	0.000968718	0.0128132	TMEM158	3	45224466	45226278	-	1813	protein_coding	transmembrane protein 158 (gene/pseudogene) [Source:HGNC Symbol;Acc:HGNC:30293]	-	1291	1643	2865	586	1411	470	17.0926	22.7415	33.9872	7.84993	16.4515	9.72569
ENSG00000275874	0	0	0.846966	5.79029	10.8989	11.8844	0.282322	9.52452	-4.82709	0.000979311	0.0129367	PICSAR	21	44999208	45004727	-	733	lincRNA	P38 inhibited cutaneous squamous cell carcinoma associated lincRNA [Source:HGNC Symbol;Acc:HGNC:19725]	-	0	0	1	6	13	8	0	0	0.0293417	0.198799	0.374899	0.409455
ENSG00000228113	0	0	0	2.89514	14.2524	5.9422	0	7.69658	-5.50317	0.000990779	0.0130693	AC003991.1	7	88219359	88304367	+	4838	antisense	novel transcript, antisense to STEAP4	-	0	0	0	3	17	4	0	0	0	0.0150599	0.0742777	0.031018
ENSG00000149970	59.0259	95.0403	246.467	327.151	400.744	405.555	133.511	377.817	-1.49802	0.000991251	0.0130693	CNKSR2	X	21372801	21654695	+	31865	protein_coding	connector enhancer of kinase suppressor of Ras 2 [Source:HGNC Symbol;Acc:HGNC:19701]	-	62	95	291	339	478	273	0.0467044	0.074815	0.196412	0.258376	0.317095	0.321417
ENSG00000151623	45.6975	71.0301	83.0026	170.813	132.463	108.445	66.5767	137.241	-1.0465	0.000992459	0.0130768	NR3C2	4	148078762	148444698	-	6607	protein_coding	nuclear receptor subfamily 3 group C member 2 [Source:HGNC Symbol;Acc:HGNC:7979]	ESR-like	48	71	98	177	158	73	0.174388	0.26967	0.319015	0.650631	0.505508	0.414514
ENSG00000223855	19.9927	35.0148	22.8681	1.9301	8.38376	7.42775	25.9585	5.91387	2.14379	0.000998035	0.0131419	HRAT92	7	520391	525232	+	3506	lincRNA	heart tissue-associated transcript 92 [Source:NCBI gene;Acc:441307]	-	21	35	27	2	10	5	0.143776	0.250516	0.165631	0.0138543	0.0602925	0.053503
ENSG00000109738	529.329	1130.48	1770.16	303.025	646.388	303.052	1143.32	417.488	1.45188	0.00103162	0.013558	GLRB	4	157076057	157172090	+	3459	protein_coding	glycine receptor beta [Source:HGNC Symbol;Acc:HGNC:4329]	-	556	1130	2090	314	771	204	3.85837	8.19798	12.9953	2.20468	4.71171	2.21258
ENSG00000172460	8.56828	4.0017	1.69393	25.0912	15.0908	31.1965	4.75464	23.7928	-2.32308	0.00103752	0.0136182	PRSS30P	16	2839568	2842744	-	2961	transcribed_unitary_pseudogene	serine protease 30, pseudogene [Source:HGNC Symbol;Acc:HGNC:28753]	-	9	4	2	26	18	21	0.0729599	0.0339	0.0145272	0.213256	0.128502	0.266073
ENSG00000075275	11.4244	25.0106	11.8575	47.2873	88.8679	29.711	16.0975	55.2887	-1.80069	0.00104278	0.0136785	CELSR1	22	46360834	46537170	-	12806	protein_coding	cadherin EGF LAG seven-pass G-type receptor 1 [Source:HGNC Symbol;Acc:HGNC:1850]	-	12	25	14	49	106	20	0.022493	0.0489898	0.0235128	0.0929284	0.174972	0.0585918
ENSG00000227888	18.0886	25.0106	11.0106	39.567	43.5956	69.8208	18.0366	50.9944	-1.49468	0.00104444	0.0136916	FAM66A	8	12362019	12388296	+	1222	lincRNA	family with sequence similarity 66 member A [Source:HGNC Symbol;Acc:HGNC:30444]	-	19	25	13	41	52	47	0.373218	0.51339	0.228803	0.814852	0.899513	1.44294
ENSG00000232973	42.8414	22.0093	35.5726	111.946	54.4944	86.1619	33.4744	84.2006	-1.32512	0.00105004	0.01373	CYP1B1-AS1	2	38073447	38231651	+	7447	antisense	CYP1B1 antisense RNA 1 [Source:HGNC Symbol;Acc:HGNC:28543]	-	45	22	42	116	65	58	0.145048	0.0741344	0.121299	0.378305	0.184505	0.292191
ENSG00000106538	204.687	332.141	1406.81	15.4408	104.797	59.422	647.879	59.8866	3.43455	0.00106659	0.0139021	RARRES2	7	150338317	150341674	-	1921	protein_coding	retinoic acid receptor responder 2 [Source:HGNC Symbol;Acc:HGNC:9868]	-	215	332	1661	16	125	40	2.68653	4.337	18.5965	0.202283	1.37549	0.781183
ENSG00000108798	7.61625	1.00042	2.5409	33.7767	22.6362	11.8844	3.71919	22.7657	-2.62766	0.00107094	0.01395	ABI3	17	49210227	49223225	+	2456	protein_coding	ABI family member 3 [Source:HGNC Symbol;Acc:HGNC:29859]	-	8	1	3	35	27	8	0.0781883	0.0102176	0.0262713	0.346103	0.232386	0.122203
ENSG00000132357	351.299	409.173	488.699	644.652	1333.02	619.474	416.391	865.715	-1.05726	0.00109782	0.0142281	CARD6	5	40841184	40860175	+	4399	protein_coding	caspase recruitment domain family member 6 [Source:HGNC Symbol;Acc:HGNC:16394]	-	369	409	577	668	1590	417	2.0135	2.33318	2.82105	3.68798	7.64044	3.55633
ENSG00000131016	1030.1	1554.66	3492.89	5169.76	8312.5	3351.4	2025.88	5611.22	-1.46978	0.00109882	0.0142321	AKAP12	6	151239999	151358557	+	8741	protein_coding	A-kinase anchoring protein 12 [Source:HGNC Symbol;Acc:HGNC:370]	-	1082	1554	4124	5357	9915	2256	2.9713	4.46137	10.1472	14.8842	23.9777	9.68274
ENSG00000113196	11.4244	3.00127	8.46966	0	0	0	7.63177	0	5.28892	0.00110548	0.0142913	HAND1	5	154474972	154478264	-	1738	protein_coding	heart and neural crest derivatives expressed 1 [Source:HGNC Symbol;Acc:HGNC:4807]	bHLH	12	3	10	0	0	0	0.165734	0.0433162	0.123748	0	0	0
ENSG00000144063	297.986	139.059	63.5224	941.887	305.169	450.121	166.856	565.726	-1.76247	0.00113473	0.0146088	MALL	2	110083870	110116566	-	3167	protein_coding	mal, T cell differentiation protein like [Source:HGNC Symbol;Acc:HGNC:6818]	-	313	139	75	976	364	303	2.37234	1.1014	0.509334	7.48458	2.42956	3.58934
ENSG00000240204	23.8008	29.0123	39.8074	5.79029	13.414	2.9711	30.8735	7.3918	1.99086	0.00113523	0.0146088	SMKR1	7	129502479	129512932	+	1035	protein_coding	small lysine rich protein 1 [Source:HGNC Symbol;Acc:HGNC:43561]	-	25	29	47	6	16	2	0.579802	0.703131	0.976667	0.140792	0.32678	0.0724953
ENSG00000275226	10.4723	17.0072	5.08179	47.2873	22.6362	49.0231	10.8538	39.6489	-1.87281	0.00113572	0.0146088	LINC00547	13	37534940	37551536	+	3314	lincRNA	long intergenic non-protein coding RNA 547 [Source:HGNC Symbol;Acc:HGNC:43682]	-	11	17	6	49	27	33	0.0796746	0.128729	0.0389393	0.359095	0.172221	0.373578
ENSG00000064300	96.1551	29.0123	4.23483	6.75533	0	2.9711	43.1341	3.24214	3.74619	0.00113685	0.0146142	NGFR	17	49495293	49515017	+	4150	protein_coding	nerve growth factor receptor [Source:HGNC Symbol;Acc:HGNC:7809]	-	101	29	5	7	0	2	0.584189	0.175359	0.0259126	0.0409653	0	0.0180802
ENSG00000124491	7.61625	17.0072	6.77573	0	0.838376	0	10.4664	0.279459	4.77493	0.00113939	0.0146377	F13A1	6	6144085	6321013	-	4690	protein_coding	coagulation factor XIII A chain [Source:HGNC Symbol;Acc:HGNC:3531]	-	8	17	8	0	1	0	0.0409446	0.0909609	0.0366865	0	0.00450715	0
ENSG00000168491	2.85609	0	2.5409	24.1262	8.38376	14.8555	1.799	15.7885	-3.10442	0.00116804	0.014959	CCDC110	4	185445182	185471759	-	3388	protein_coding	coiled-coil domain containing 110 [Source:HGNC Symbol;Acc:HGNC:28504]	-	3	0	3	25	10	10	0.0212548	0	0.0190444	0.17921	0.0623924	0.110733
ENSG00000114251	8946.24	13777.8	9001.55	4912.09	2175.59	6628.52	10575.2	4572.07	1.21007	0.00116979	0.0149625	WNT5A	3	55465715	55490539	-	7397	protein_coding	Wnt family member 5A [Source:HGNC Symbol;Acc:HGNC:12784]	-	9397	13772	10628	5090	2595	4462	30.4939	46.7219	30.9019	16.712	7.41578	22.6305
ENSG00000228787	9.52031	9.00381	3.38786	0	0	0	7.304	0	5.21807	0.00117543	0.0150069	NLGN4Y-AS1	Y	14793642	14804033	-	532	antisense	NLGN4Y antisense RNA 1 [Source:HGNC Symbol;Acc:HGNC:38793]	-	10	9	4	0	0	0	0.451199	0.424531	0.16171	0	0	0
ENSG00000229950	18.0886	13.0055	20.3272	0	0.838376	5.9422	17.1404	2.26019	3.16275	0.00118923	0.0151738	TFAP2A-AS1	6	10409340	10416446	+	1692	antisense	TFAP2A antisense RNA 1 [Source:HGNC Symbol;Acc:HGNC:40579]	-	19	13	24	0	1	4	0.269546	0.192807	0.30507	0	0.0124932	0.0886911
ENSG00000222808	16.1845	16.0068	11.8575	1.9301	2.51513	2.9711	14.6829	2.47211	2.59349	0.00119178	0.0151969	RNU4-47P	17	77152561	77152674	-	114	snRNA	RNA, U4 small nuclear 47, pseudogene [Source:HGNC Symbol;Acc:HGNC:46983]	-	17	16	14	2	3	2	3.57951	3.52204	2.64127	0.42608	0.556278	0.658181
ENSG00000285681	5.71219	6.00254	8.46966	0	0	0	6.72813	0	5.10712	0.00122366	0.0155359	AC091576.1	18	60329233	60538595	+	634	antisense	novel transcript, antisense to MC4R	-	6	6	10	0	0	0	0.227165	0.237487	0.339234	0	0	0
ENSG00000143226	0	0	0	7.72038	4.19188	7.42775	0	6.44667	-5.22501	0.00123992	0.0157133	FCGR2A	1	161505430	161524013	+	5314	protein_coding	Fc fragment of IgG receptor IIa [Source:HGNC Symbol;Acc:HGNC:3616]	-	0	0	0	8	5	5	0	0	0	0.0365624	0.0198895	0.0352995
ENSG00000186832	1.90406	3.00127	0.846966	19.301	8.38376	14.8555	1.91743	14.1801	-2.90771	0.00126337	0.015932	KRT16	17	41609778	41615899	-	2475	protein_coding	keratin 16 [Source:HGNC Symbol;Acc:HGNC:6423]	-	2	3	1	20	10	10	0.019397	0.0304176	0.00868988	0.196255	0.0854083	0.151581
ENSG00000196126	0.952031	0	0	6.75533	19.2827	4.45665	0.317344	10.1649	-4.95425	0.00126779	0.0159779	HLA-DRB1	6	32578769	32589848	-	1229	protein_coding	major histocompatibility complex, class II, DR beta 1 [Source:HGNC Symbol;Acc:HGNC:4948]	-	1	0	0	7	23	3	0.0195312	0	0	0.138329	0.395595	0.0915777
ENSG00000268655	19.9927	22.0093	16.0923	2.89514	6.70701	1.48555	19.3648	3.6959	2.29032	0.00127874	0.0160493	AC008687.4	19	49017496	49020523	-	1756	protein_coding	uncharacterized LOC101059948 [Source:NCBI gene;Acc:101059948]	-	21	22	19	3	8	1	0.287061	0.314396	0.232712	0.0414918	0.0963032	0.0213646
ENSG00000137460	35.2251	17.0072	30.4908	67.5533	57.0096	63.8786	27.5744	62.8138	-1.1811	0.00127892	0.0160493	FHDC1	4	152936352	152979696	+	6593	protein_coding	FH2 domain containing 1 [Source:HGNC Symbol;Acc:HGNC:29363]	-	37	17	36	70	68	43	0.13471	0.064706	0.117438	0.257858	0.218022	0.244684
ENSG00000188372	60.93	58.0246	83.8496	35.7068	32.6967	28.2254	67.6014	32.2096	1.06274	0.0012821	0.0160697	ZP3	7	76397518	76442071	+	2716	protein_coding	zona pellucida glycoprotein 3 [Source:HGNC Symbol;Acc:HGNC:13189]	-	64	58	99	37	39	19	0.565627	0.535892	0.783961	0.330855	0.303536	0.262448
ENSG00000112902	5212.37	8290.51	12674	3713.5	3838.09	5315.3	8725.63	4288.96	1.02488	0.00128671	0.0161176	SEMA5A	5	9035026	9546075	-	12097	protein_coding	semaphorin 5A [Source:HGNC Symbol;Acc:HGNC:10736]	-	5475	8287	14964	3848	4578	3578	10.8639	17.1909	26.6047	7.72544	7.99969	11.0964
ENSG00000244300	112.34	119.05	55.8997	272.143	162.645	190.15	95.7633	208.313	-1.12474	0.00131696	0.0164464	GATA2-AS1	3	128489212	128502348	+	2283	antisense	GATA2 antisense RNA 1 [Source:HGNC Symbol;Acc:HGNC:51108]	-	118	119	66	282	194	128	1.24067	1.30804	0.621766	2.99992	1.79627	2.10341
ENSG00000085563	0	2.00085	2.5409	8.68543	16.7675	14.8555	1.51391	13.4361	-3.12848	0.00132364	0.0165127	ABCB1	7	87503633	87713323	-	5806	protein_coding	ATP binding cassette subfamily B member 1 [Source:HGNC Symbol;Acc:HGNC:40]	-	0	2	3	9	20	10	0	0.00864434	0.0111131	0.0376471	0.0728162	0.0646165
ENSG00000184160	69.4983	72.0305	53.3588	271.178	81.3225	154.497	64.9625	168.999	-1.38014	0.00132388	0.0165127	ADRA2C	4	3766348	3768526	+	2179	protein_coding	adrenoceptor alpha 2C [Source:HGNC Symbol;Acc:HGNC:283]	-	73	72	63	281	97	104	0.804166	0.82919	0.621831	3.13195	0.941	1.79059
ENSG00000183775	58.0739	100.042	60.9815	186.254	94.7365	280.769	73.0326	187.253	-1.35349	0.00132543	0.0165221	KCTD16	5	144170832	144485686	+	14294	protein_coding	potassium channel tetramerization domain containing 16 [Source:HGNC Symbol;Acc:HGNC:29244]	-	61	100	72	193	113	189	0.102437	0.17556	0.108335	0.327921	0.167109	0.496053
ENSG00000106484	173.27	195.083	242.232	397.6	247.321	1188.44	203.528	611.12	-1.58337	0.00133176	0.0165825	MEST	7	130486171	130506465	+	4794	protein_coding	mesoderm specific transcript [Source:HGNC Symbol;Acc:HGNC:7028]	-	182	195	286	412	295	800	0.911283	1.02074	1.28309	2.08721	1.30077	6.26055
ENSG00000168329	8.56828	44.0186	10.1636	3.86019	1.67675	0	20.9168	1.84565	3.39996	0.00133189	0.0165825	CX3CR1	3	39263494	39281735	-	3655	protein_coding	C-X3-C motif chemokine receptor 1 [Source:HGNC Symbol;Acc:HGNC:2558]	-	9	44	12	4	2	0	0.0591065	0.302095	0.0706127	0.026579	0.0115669	0
ENSG00000275216	2.85609	2.00085	0	28.9514	14.2524	5.9422	1.61898	16.382	-3.3898	0.00133742	0.0166413	AL161431.1	13	109269634	109278512	+	5087	lincRNA	novel transcript	-	3	2	0	30	17	4	0.014156	0.00986613	0	0.143227	0.0706419	0.0294998
ENSG00000139508	317.978	466.198	779.208	146.687	323.613	175.295	521.128	215.198	1.27334	0.00134589	0.0167163	SLC46A3	13	28700064	28718970	-	3776	protein_coding	solute carrier family 46 member 3 [Source:HGNC Symbol;Acc:HGNC:27501]	-	334	466	920	152	386	118	2.12322	3.09694	5.24016	0.977637	2.16088	1.17238
ENSG00000101187	34.2731	58.0246	88.0844	4.82524	27.6664	10.3988	60.1274	14.2968	2.04737	0.00135675	0.0167941	SLCO4A1	20	62642445	62685785	+	4051	protein_coding	solute carrier organic anion transporter family member 4A1 [Source:HGNC Symbol;Acc:HGNC:10953]	-	36	58	104	5	33	7	0.213314	0.359289	0.552154	0.029976	0.172198	0.064827
ENSG00000118156	0.952031	3.00127	3.38786	19.301	7.54538	23.7688	2.44706	16.8717	-2.75518	0.00138363	0.017041	ZNF541	19	47520685	47555856	-	4655	protein_coding	zinc finger protein 541 [Source:HGNC Symbol;Acc:HGNC:25294]	zf-C2H2	1	3	4	20	9	16	0.00515656	0.0161726	0.0184812	0.104346	0.0408694	0.12895
ENSG00000111863	46.6495	28.0119	39.8074	65.6232	114.858	74.2775	38.1563	84.9194	-1.15897	0.00139024	0.0171122	ADTRP	6	11712054	11807046	-	4150	protein_coding	androgen dependent TFPI regulating protein [Source:HGNC Symbol;Acc:HGNC:21214]	-	49	28	47	68	137	50	0.283418	0.169312	0.243578	0.397948	0.697827	0.452004
ENSG00000231407	8.56828	0	10.1636	26.0563	68.7468	23.7688	6.24396	39.524	-2.65492	0.00139722	0.0171775	AL354732.1	1	170460453	170532647	-	3185	antisense	novel transcript	-	9	0	12	27	82	16	0.0678286	0	0.0810328	0.205883	0.544226	0.188465
ENSG00000270179	0	1.00042	0	6.75533	11.7373	7.42775	0.333475	8.64012	-4.70551	0.00143897	0.0176276	AP002840.2	11	113368478	113369117	+	640	sense_intronic	novel transcript	-	0	1	0	7	14	5	0	0.0392102	0	0.265634	0.462406	0.293096
ENSG00000008277	6.66422	13.0055	29.6438	36.6718	90.5446	54.9653	16.4378	60.7273	-1.87892	0.00146762	0.0179146	ADAM22	7	87934143	88202889	+	12199	protein_coding	ADAM metallopeptidase domain 22 [Source:HGNC Symbol;Acc:HGNC:201]	-	7	13	35	38	108	37	0.0137738	0.0267422	0.0617068	0.0756529	0.187143	0.113788
ENSG00000187266	159.941	116.049	186.332	73.3436	98.09	46.052	154.108	72.4952	1.07203	0.00147961	0.0180395	EPOR	19	11377205	11384342	-	3079	protein_coding	erythropoietin receptor [Source:HGNC Symbol;Acc:HGNC:3416]	-	168	116	220	76	117	31	1.30972	0.945425	1.53675	0.599473	0.803251	0.377722
ENSG00000041353	64.7381	52.022	115.187	125.456	352.118	155.983	77.3158	211.186	-1.45036	0.00149989	0.0182543	RAB27B	18	54717860	54895516	+	7432	protein_coding	RAB27B, member RAS oncogene family [Source:HGNC Symbol;Acc:HGNC:9767]	-	68	52	136	130	420	105	0.219626	0.175581	0.39357	0.424819	1.19459	0.530034
ENSG00000152127	3364.48	7404.14	8245.21	3526.28	3127.14	2852.25	6337.94	3168.56	1.0001	0.00150476	0.0182852	MGAT5	2	134119983	134454621	+	8578	protein_coding	alpha-1,6-mannosylglycoprotein 6-beta-N-acetylglucosaminyltransferase [Source:HGNC Symbol;Acc:HGNC:7049]	-	3534	7401	9735	3654	3730	1920	9.88918	21.6513	24.4084	10.3454	9.19175	8.39722
ENSG00000144810	55459.6	91990	40424.8	29378	7194.94	29116.8	62624.8	21896.6	1.51606	0.0015051	0.0182852	COL8A1	3	99638475	99799226	+	9408	protein_coding	collagen type VIII alpha 1 chain [Source:HGNC Symbol;Acc:HGNC:2215]	-	58254	91951	47729	30442	8582	19600	148.631	245.266	109.112	78.5854	19.2826	78.159
ENSG00000226445	61.882	82.0348	258.325	308.815	459.43	393.671	134.08	387.305	-1.52803	0.00150925	0.0183248	BX322234.1	6	169213254	169239565	+	980	antisense	uncharacterized LOC101929523 [Source:NCBI gene;Acc:101929523]	-	65	82	305	320	548	265	1.59209	2.09974	6.69365	7.9303	11.8203	10.1447
ENSG00000116132	5063.85	4574.94	8723.75	10601	20514.2	9121.27	6120.85	13412.2	-1.13178	0.00151218	0.0183495	PRRX1	1	170662728	170739419	+	8246	protein_coding	paired related homeobox 1 [Source:HGNC Symbol;Acc:HGNC:9142]	Homeobox	5319	4573	10300	10985	24469	6140	15.4834	13.9167	26.8648	32.3536	62.7261	27.9348
ENSG00000170345	291.321	54.0229	123.657	354.173	355.471	883.902	156.334	531.182	-1.76286	0.00151421	0.0183634	FOS	14	75278774	75282230	+	3238	protein_coding	Fos proto-oncogene, AP-1 transcription factor subunit [Source:HGNC Symbol;Acc:HGNC:3796]	TF_bZIP	306	54	146	367	424	595	2.26843	0.4185	0.969762	2.75268	2.76799	6.89383
ENSG00000248890	2.85609	0	2.5409	42.4621	18.4443	2.9711	1.799	21.2925	-3.558	0.00153724	0.0185769	HHIP-AS1	4	144642922	144661357	-	1557	antisense	HHIP antisense RNA 1 [Source:HGNC Symbol;Acc:HGNC:44182]	-	3	0	3	44	22	2	0.0462501	0	0.0414402	0.686325	0.298682	0.0481905
ENSG00000189410	598.828	1535.65	1470.33	443.922	715.135	265.913	1201.6	474.99	1.33673	0.00153907	0.0185772	SH2D5	1	20719732	20732837	-	4423	protein_coding	SH2 domain containing 5 [Source:HGNC Symbol;Acc:HGNC:28819]	-	629	1535	1736	460	853	179	3.41361	8.70904	8.44154	2.52585	4.07669	1.5183
ENSG00000254560	7.61625	1.00042	0	20.266	17.6059	29.711	2.87222	22.5276	-2.98028	0.0015523	0.0187103	BBOX1-AS1	11	27047186	27220113	-	1312	antisense	BBOX1 antisense RNA 1 [Source:HGNC Symbol;Acc:HGNC:50700]	-	8	1	0	21	21	20	0.146365	0.0191269	0	0.388733	0.338346	0.571895
ENSG00000164112	353.204	205.087	172.781	610.875	336.189	600.162	243.69	515.742	-1.08069	0.00155519	0.0187278	TMEM155	4	121758930	121765427	-	3027	protein_coding	transmembrane protein 155 [Source:HGNC Symbol;Acc:HGNC:26418]	-	371	205	204	633	401	404	2.94199	1.6995	1.44946	5.07875	2.80032	5.00713
ENSG00000160781	46.6495	30.0127	48.277	80.099	70.4236	126.272	41.6464	92.2648	-1.13081	0.00155759	0.0187457	PAQR6	1	156243321	156248117	-	2439	protein_coding	progestin and adipoQ receptor family member 6 [Source:HGNC Symbol;Acc:HGNC:30132]	-	49	30	57	83	84	85	0.482241	0.308666	0.502634	0.82648	0.728019	1.30746
ENSG00000186868	30.465	36.0153	66.0633	71.4135	127.433	120.33	44.1812	106.392	-1.26065	0.00157158	0.018892	MAPT	17	45894382	46028334	+	14920	protein_coding	microtubule associated protein tau [Source:HGNC Symbol;Acc:HGNC:6893]	-	32	36	78	74	152	81	0.0514827	0.0605498	0.112438	0.120456	0.215353	0.203674
ENSG00000278727	31.417	28.0119	26.2559	45.3572	62.8782	80.2197	28.5616	62.8184	-1.12579	0.00158869	0.0190865	AC000403.1	13	76887551	76891135	+	3585	lincRNA	novel transcript	-	33	28	31	47	75	54	0.220955	0.195996	0.185978	0.318401	0.442229	0.565099
ENSG00000230479	7.61625	19.0081	10.1636	0.965048	1.67675	0	12.2626	0.8806	3.6171	0.00160501	0.0192488	AP000695.1	21	36430360	36481070	+	893	antisense	novel transcript	-	8	19	12	1	2	0	0.21504	0.533926	0.289014	0.0271966	0.0473428	0
ENSG00000135378	6.66422	8.00339	2.5409	17.3709	39.4037	17.8266	5.73617	24.867	-2.14836	0.00160782	0.0192714	PRRG4	11	32829943	32858123	+	5530	protein_coding	proline rich and Gla domain 4 [Source:HGNC Symbol;Acc:HGNC:30799]	-	7	8	3	18	47	12	0.0303845	0.0363031	0.0116677	0.0790521	0.179659	0.0814097
ENSG00000229660	4.76016	12.0051	4.23483	0	0	0	7.00002	0	5.15631	0.00162102	0.019407	AC004975.2	7	157281536	157282686	-	565	lincRNA	novel transcript	-	5	12	5	0	0	0	0.212423	0.532981	0.190331	0	0	0
ENSG00000276953	34.2731	44.0186	26.2559	13.5107	11.7373	13.3699	34.8492	12.8726	1.43889	0.00165181	0.0197067	TRBV12-4	7	142563740	142564245	+	406	TR_V_gene	T cell receptor beta variable 12-4 [Source:HGNC Symbol;Acc:HGNC:12186]	-	36	44	31	14	14	9	2.12842	2.7196	1.64219	0.837468	0.728915	0.831643
ENSG00000145476	928.23	1231.52	1602.46	426.551	904.608	540.74	1254.07	623.966	1.00593	0.00167282	0.0198997	CYP4V2	4	186191520	186213456	+	9807	protein_coding	cytochrome P450 family 4 subfamily V member 2 [Source:HGNC Symbol;Acc:HGNC:23198]	-	975	1231	1892	442	1079	364	2.38643	3.14993	4.14929	1.09459	2.32574	1.39247
ENSG00000257879	12.3764	8.00339	14.3984	1.9301	0.838376	0	11.5927	0.922824	3.52151	0.00167753	0.0199442	AC130415.1	12	78426826	78442952	-	1010	lincRNA	novel transcript	-	13	8	17	2	1	0	0.30896	0.198768	0.362007	0.0480922	0.0209293	0
ENSG00000124772	5.71219	2.00085	5.92876	21.231	10.8989	38.6243	4.54726	23.5847	-2.33629	0.00168015	0.0199487	CPNE5	6	36740775	36840002	-	6330	protein_coding	copine 5 [Source:HGNC Symbol;Acc:HGNC:2318]	-	6	2	7	22	13	26	0.0227524	0.00792876	0.0237839	0.0844083	0.0434125	0.154095
ENSG00000186479	0	0	0	4.82524	3.3535	11.8844	0	6.68771	-5.2568	0.0016919	0.0200687	RGS7BP	5	64506257	64612312	+	4379	protein_coding	regulator of G protein signaling 7 binding protein [Source:HGNC Symbol;Acc:HGNC:23271]	-	0	0	0	5	4	8	0	0	0	0.0277307	0.019309	0.0685386
ENSG00000137878	1.90406	2.00085	1.69393	12.5456	31.0199	4.45665	1.86628	16.0074	-3.13254	0.00171099	0.0202413	GCOM1	15	57591908	57714745	+	10302	protein_coding	GRINL1A complex locus 1 [Source:HGNC Symbol;Acc:HGNC:26424]	-	2	2	2	13	37	3	0.00466003	0.00487177	0.00417539	0.030647	0.0759199	0.010925
ENSG00000253958	30.465	35.0148	110.106	80.099	451.885	175.295	58.5285	235.76	-2.00881	0.00172766	0.0204104	CLDN23	8	8701938	8704106	+	2169	protein_coding	claudin 23 [Source:HGNC Symbol;Acc:HGNC:17591]	-	32	35	130	83	539	118	0.354136	0.404937	1.28906	0.929361	5.25296	2.041
ENSG00000260097	39.0333	61.0259	63.5224	26.0563	25.9897	16.341	54.5272	22.7957	1.23427	0.00174047	0.0205381	SPDYE6	7	102347206	102356444	-	1691	protein_coding	speedy/RINGO cell cycle regulator family member E6 [Source:HGNC Symbol;Acc:HGNC:35465]	-	41	61	75	27	31	11	0.581996	0.905243	0.953908	0.387781	0.387519	0.244045
ENSG00000242574	0	1.00042	0	3.86019	12.5756	10.3988	0.333475	8.94489	-4.74326	0.0017698	0.0208603	HLA-DMB	6	32934629	32941070	-	4655	protein_coding	major histocompatibility complex, class II, DM beta [Source:HGNC Symbol;Acc:HGNC:4935]	-	0	1	0	4	15	7	0	0.00539087	0	0.0208692	0.0681156	0.0564155
ENSG00000176928	233.248	527.223	587.794	1065.41	799.811	898.757	449.422	921.327	-1.03529	0.00177466	0.0209057	GCNT4	5	75025346	75030899	-	5554	protein_coding	glucosaminyl (N-acetyl) transferase 4, core 2 [Source:HGNC Symbol;Acc:HGNC:17973]	-	245	527	694	1104	954	605	1.05886	2.38113	2.68746	4.82758	3.63093	4.08667
ENSG00000203727	61.882	174.074	289.662	542.357	290.078	738.318	175.206	523.584	-1.57699	0.00178985	0.0210604	SAMD5	6	147508927	147737547	+	6320	protein_coding	sterile alpha motif domain containing 5 [Source:HGNC Symbol;Acc:HGNC:21180]	-	65	174	342	562	346	497	0.246874	0.690893	1.16385	2.15966	1.15727	2.95025
ENSG00000169085	15.2325	14.0059	12.7045	0	1.67675	4.45665	13.981	2.04447	2.94183	0.00181056	0.0212676	VXN	8	66493208	66518524	+	5074	protein_coding	vexin [Source:HGNC Symbol;Acc:HGNC:28498]	-	16	14	15	0	2	3	0.0756919	0.0692399	0.0635814	0	0.0083321	0.0221815
ENSG00000095637	66.6422	107.045	38.1135	27.0213	23.4745	29.711	70.6003	26.7356	1.40519	0.00183202	0.0214677	SORBS1	10	95311771	95561414	-	10951	protein_coding	sorbin and SH3 domain containing 1 [Source:HGNC Symbol;Acc:HGNC:14565]	-	70	107	45	28	28	20	0.153435	0.245193	0.0883787	0.0620969	0.054048	0.0685167
ENSG00000184524	62.834	56.0237	56.7467	149.582	71.262	161.925	58.5348	127.59	-1.11592	0.00184307	0.0215755	CEND1	11	787104	790123	-	1649	protein_coding	cell cycle exit and neuronal differentiation 1 [Source:HGNC Symbol;Acc:HGNC:24153]	-	66	56	67	155	85	109	0.960734	0.852209	0.873863	2.28285	1.08962	2.47985
ENSG00000230712	0	0	1.69393	10.6155	5.03026	20.7977	0.564644	12.1478	-4.30255	0.00185113	0.0216576	GGTLC4P	22	24248074	24249466	-	664	unprocessed_pseudogene	gamma-glutamyltransferase light chain 4 pseudogene [Source:HGNC Symbol;Acc:HGNC:33428]	-	0	0	2	11	6	14	0	0	0.0647815	0.402338	0.191011	0.791007
ENSG00000231760	1.90406	2.00085	5.08179	11.5806	20.121	16.341	2.99557	16.0142	-2.39474	0.0018587	0.0216845	AL355312.2	6	149796151	149799150	-	2117	antisense	novel transcript	-	2	2	6	12	24	11	0.0226772	0.0237076	0.0609564	0.137666	0.239643	0.194936
ENSG00000185053	0	0	0	8.68543	10.8989	1.48555	0	7.02329	-5.3835	0.00188589	0.0219394	SGCZ	8	14089864	15238339	-	2234	protein_coding	sarcoglycan zeta [Source:HGNC Symbol;Acc:HGNC:14075]	-	0	0	0	9	13	1	0	0	0	0.097842	0.123009	0.0167933
ENSG00000203883	0	0	0	5.79029	2.51513	11.8844	0	6.72994	-5.26674	0.00190614	0.0221499	SOX18	20	64047582	64049641	-	1864	protein_coding	SRY-box 18 [Source:HGNC Symbol;Acc:HGNC:11194]	HMG	0	0	0	6	3	8	0	0	0	0.0781756	0.0340213	0.161014
ENSG00000184292	145.661	690.292	1401.73	129.316	145.039	90.6185	745.894	121.658	2.61506	0.00192159	0.0222917	TACSTD2	1	58575423	58577773	-	2351	protein_coding	tumor associated calcium signal transducer 2 [Source:HGNC Symbol;Acc:HGNC:11530]	-	153	690	1655	134	173	61	1.56214	7.36504	15.1403	1.38426	1.5555	0.973414
ENSG00000147408	159.941	147.062	139.749	251.877	451.046	194.607	148.918	299.177	-1.01192	0.00194173	0.0225	CSGALNACT1	8	19404161	19758029	-	6580	protein_coding	chondroitin sulfate N-acetylgalactosaminyltransferase 1 [Source:HGNC Symbol;Acc:HGNC:24290]	-	168	147	165	261	538	131	0.612863	0.560622	0.539321	0.963342	1.72835	0.746905
ENSG00000124406	28.5609	23.0097	37.2665	50.1825	79.6457	63.8786	29.6124	64.5689	-1.12172	0.00196377	0.0226915	ATP8A1	4	42408373	42657105	-	11199	protein_coding	ATPase phospholipid transporting 8A1 [Source:HGNC Symbol;Acc:HGNC:13531]	-	30	23	44	52	95	43	0.0643016	0.051538	0.0845011	0.112769	0.179316	0.144049
ENSG00000178718	174.222	229.097	378.594	67.5533	169.352	62.3931	260.637	99.7661	1.37695	0.0019996	0.0230537	RPP25	15	74954416	74957464	-	3049	protein_coding	ribonuclease P and MRP subunit p25 [Source:HGNC Symbol;Acc:HGNC:30361]	-	183	229	447	70	202	42	1.4407	1.88476	3.15311	0.557579	1.40045	0.516788
ENSG00000170848	32.3691	65.0275	44.8892	153.443	135.817	60.9075	47.4286	116.722	-1.30973	0.00201431	0.0231843	PSG6	19	42902079	42919563	-	5140	protein_coding	pregnancy specific beta-1-glycoprotein 6 [Source:HGNC Symbol;Acc:HGNC:9523]	-	34	65	53	159	162	41	0.15878	0.317343	0.221769	0.751277	0.666234	0.299255
ENSG00000245711	5.71219	8.00339	5.08179	23.1611	19.2827	20.7977	6.26579	21.0805	-1.75881	0.00202046	0.023229	NADK2-AS1	5	36221055	36221902	+	720	antisense	NADK2 antisense RNA 1 [Source:HGNC Symbol;Acc:HGNC:41143]	-	6	8	6	24	23	14	0.200032	0.278828	0.179229	0.809552	0.675259	0.729484
ENSG00000257335	0	0	0	2.89514	4.19188	13.3699	0	6.81899	-5.28287	0.00203169	0.0233452	MGAM	7	141907813	142106747	+	10767	protein_coding	maltase-glucoamylase [Source:HGNC Symbol;Acc:HGNC:7043]	-	0	0	0	3	5	9	0	0	0	0.00676694	0.00981636	0.0313594
ENSG00000174945	130.428	150.064	66.0633	58.8679	17.6059	46.052	115.518	40.8419	1.50763	0.00203558	0.0233644	AMZ1	7	2679522	2775500	+	7011	protein_coding	archaelysin family metallopeptidase 1 [Source:HGNC Symbol;Acc:HGNC:22231]	-	137	150	78	61	21	31	0.469051	0.536896	0.239279	0.211308	0.0633162	0.165883
ENSG00000248187	12.3764	7.00297	0	46.3223	10.8989	103.988	6.45979	53.7365	-3.05896	0.00203564	0.0233644	AC078850.1	4	128567972	128570531	-	1623	lincRNA	novel transcript	-	13	7	0	48	13	70	0.192267	0.108233	0	0.718272	0.169317	1.61808
ENSG00000153012	19.0406	7.00297	1.69393	27.0213	55.3328	44.5665	9.24584	42.3069	-2.20428	0.00203985	0.0233997	LGI2	4	24998847	25030879	-	6428	protein_coding	leucine rich repeat LGI family member 2 [Source:HGNC Symbol;Acc:HGNC:18710]	-	20	7	2	28	66	30	0.0746851	0.0273276	0.0066918	0.105791	0.217042	0.175092
ENSG00000104826	8.56828	7.00297	10.1636	0	0.838376	0	8.57828	0.279459	4.49583	0.00205426	0.0235381	LHB	19	49015980	49017091	-	630	protein_coding	luteinizing hormone beta polypeptide [Source:HGNC Symbol;Acc:HGNC:6584]	-	9	7	12	0	1	0	0.342911	0.278828	0.409666	0	0.0335533	0
ENSG00000163207	0	0	0	2.89514	6.70701	8.9133	0	6.17182	-5.15667	0.0020796	0.0238014	IVL	1	152908545	152911886	+	2153	protein_coding	involucrin [Source:HGNC Symbol;Acc:HGNC:6187]	-	0	0	0	3	8	6	0	0	0	0.033841	0.0785455	0.104551
ENSG00000273008	59.978	62.0263	44.8892	22.1961	14.2524	34.1676	55.6311	23.5387	1.28021	0.00208566	0.0238322	AC010864.1	10	43136824	43138334	-	1511	lincRNA	novel transcript	-	63	62	53	23	17	23	1.00082	1.02969	0.754398	0.369683	0.237826	0.571062
ENSG00000138039	8.56828	9.00381	24.562	0	2.51513	1.48555	14.0447	1.33356	3.37822	0.00208848	0.0238511	LHCGR	2	48686775	48755730	-	4999	protein_coding	luteinizing hormone/choriogonadotropin receptor [Source:HGNC Symbol;Acc:HGNC:6585]	-	9	9	29	0	3	1	0.0432155	0.0451792	0.124768	0	0.0126857	0.00750476
ENSG00000260581	0	2.00085	0	19.301	4.19188	13.3699	0.666949	12.2876	-4.27129	0.00208981	0.0238531	AC011374.1	5	151652275	151655449	+	1567	antisense	uncharacterized LOC105378231 [Source:NCBI gene;Acc:105378231]	-	0	2	0	20	5	9	0	0.0320287	0	0.309975	0.0674491	0.215473
ENSG00000230390	0	1.00042	0	10.6155	5.03026	8.9133	0.333475	8.18636	-4.60909	0.00209491	0.0238981	LINC01048	13	37481467	37484769	-	511	lincRNA	long intergenic non-protein coding RNA 1048 [Source:HGNC Symbol;Acc:HGNC:49042]	-	0	1	0	11	6	6	0	0.0491086	0	0.522803	0.248202	0.440505
ENSG00000060140	91.395	151.064	95.7071	55.9728	18.4443	56.4509	112.722	43.6226	1.38486	0.00212234	0.0241573	STYK1	12	10618939	10674318	-	3424	protein_coding	serine/threonine/tyrosine kinase 1 [Source:HGNC Symbol;Acc:HGNC:18889]	-	96	151	113	58	22	38	0.673004	1.10668	0.709796	0.411396	0.13582	0.416361
ENSG00000241322	16.1845	17.0072	30.4908	1.9301	6.70701	5.9422	21.2275	4.85977	2.14198	0.00214179	0.0243518	CDRT1	17	15565483	15619512	-	4286	protein_coding	CMT1A duplicated region transcript 1 [Source:HGNC Symbol;Acc:HGNC:14379]	-	17	17	36	2	8	4	0.0952087	0.0995349	0.180651	0.011333	0.039456	0.0350129
ENSG00000198719	40.9373	44.0186	46.5831	85.8892	124.918	60.9075	43.8464	90.5716	-1.05966	0.00215546	0.0244936	DLL1	6	170282206	170306565	-	3226	protein_coding	delta like canonical Notch ligand 1 [Source:HGNC Symbol;Acc:HGNC:2908]	-	43	44	55	89	149	41	0.319951	0.342269	0.36668	0.670026	0.976331	0.476804
ENSG00000078114	1.90406	1.00042	0	9.65048	6.70701	17.8266	0.968162	11.3947	-3.57018	0.00217062	0.0246523	NEBL	10	20779973	21174187	-	13654	protein_coding	nebulette [Source:HGNC Symbol;Acc:HGNC:16932]	-	2	1	0	10	8	12	0.00351601	0.00183789	0	0.0177871	0.0123853	0.0329717
ENSG00000113212	108.532	172.073	276.958	61.7631	107.312	72.7919	185.854	80.6224	1.20147	0.00220466	0.0249974	PCDHB7	5	141172619	141176383	+	3765	protein_coding	protocadherin beta 7 [Source:HGNC Symbol;Acc:HGNC:8692]	-	114	172	327	64	128	49	0.726808	1.14642	1.86798	0.412839	0.718655	0.48826
ENSG00000267809	10.4723	12.0051	11.0106	22.1961	42.7572	29.711	11.1627	31.5548	-1.50803	0.00221084	0.0250493	NDUFV2P1	19	53223973	53224879	-	907	processed_pseudogene	NADH:ubiquinone oxidoreductase core subunit V2 pseudogene 1 [Source:HGNC Symbol;Acc:HGNC:7718]	-	11	12	13	23	51	20	0.291115	0.332011	0.308266	0.615866	1.18861	0.827262
ENSG00000271811	12.3764	7.00297	8.46966	29.9165	31.0199	20.7977	9.28301	27.2447	-1.56763	0.00221965	0.0251121	Z97200.1	1	170667381	170669425	+	2045	lincRNA	novel transcript	-	13	7	10	31	37	14	0.152591	0.0858981	0.105171	0.368158	0.382458	0.256835
ENSG00000169684	17.1366	11.0047	8.46966	0.965048	0.838376	2.9711	12.2036	1.59151	3.08423	0.00222647	0.0251754	CHRNA5	15	78565520	78595269	+	3623	protein_coding	cholinergic receptor nicotinic alpha 5 subunit [Source:HGNC Symbol;Acc:HGNC:1959]	-	18	11	10	1	1	2	0.119257	0.0761909	0.0593637	0.00670344	0.00583454	0.0207101
ENSG00000010310	53.3137	73.0309	88.0844	42.4621	30.1815	28.2254	71.4764	33.623	1.08109	0.00226201	0.0254792	GIPR	19	45668244	45683724	+	4736	protein_coding	gastric inhibitory polypeptide receptor [Source:HGNC Symbol;Acc:HGNC:4271]	-	56	73	104	44	36	19	0.283829	0.386803	0.472292	0.225635	0.160682	0.150509
ENSG00000125657	328.451	759.322	1333.97	229.681	446.854	224.318	807.248	300.285	1.425	0.00228743	0.0257233	TNFSF9	19	6530999	6535928	+	1665	protein_coding	TNF superfamily member 9 [Source:HGNC Symbol;Acc:HGNC:11939]	-	345	759	1575	238	533	151	4.97376	11.4395	20.3449	3.47159	6.76687	3.40238
ENSG00000205456	0	0	0	2.89514	11.7373	4.45665	0	6.36302	-5.23181	0.00233218	0.0261693	TP53TG3D	16	32252719	32255922	+	2922	protein_coding	TP53 target 3D [Source:HGNC Symbol;Acc:HGNC:44657]	-	0	0	0	3	14	3	0	0	0	0.0249349	0.10128	0.0385178
ENSG00000117152	315.122	381.161	493.781	875.298	1685.14	412.983	396.688	991.139	-1.32224	0.00235295	0.0263592	RGS4	1	163068775	163076802	+	4836	protein_coding	regulator of G protein signaling 4 [Source:HGNC Symbol;Acc:HGNC:10000]	-	331	381	583	907	2010	278	1.64294	1.97705	2.59281	4.55499	8.78587	2.15665
ENSG00000165269	0	0	0.846966	2.89514	24.3129	4.45665	0.282322	10.5549	-5.00469	0.00235604	0.0263795	AQP7	9	33383179	33402682	-	5253	protein_coding	aquaporin 7 [Source:HGNC Symbol;Acc:HGNC:640]	-	0	0	1	3	29	3	0	0	0.00409432	0.0138701	0.116699	0.0214257
ENSG00000171729	97.1072	124.053	191.414	45.3572	82.1609	65.3642	137.525	64.2941	1.09655	0.00238116	0.0266317	TMEM51	1	15152532	15220480	+	2240	protein_coding	transmembrane protein 51 [Source:HGNC Symbol;Acc:HGNC:25488]	-	102	124	226	47	98	44	1.09303	1.38916	2.16995	0.509584	0.924812	0.736928
ENSG00000130035	0	0	0	5.79029	2.51513	10.3988	0	6.23475	-5.1585	0.00247755	0.0275301	GALNT8	12	4720341	4851927	+	9651	protein_coding	polypeptide N-acetylgalactosaminyltransferase 8 [Source:HGNC Symbol;Acc:HGNC:4130]	-	0	0	0	6	3	7	0	0	0	0.0150989	0.00657089	0.0272111
ENSG00000274752	15.2325	16.0068	6.77573	2.89514	0.838376	0	12.6717	1.24451	3.23128	0.00248939	0.0276468	TRBV12-3	7	142560423	142560931	+	409	TR_V_gene	T cell receptor beta variable 12-3 [Source:HGNC Symbol;Acc:HGNC:12185]	-	16	16	8	3	1	0	0.939024	0.981692	0.420684	0.178141	0.0516835	0
ENSG00000164674	72.3544	33.014	45.7361	144.757	76.2922	121.815	50.3682	114.288	-1.17844	0.00249518	0.0276961	SYTL3	6	158650014	158764876	+	2896	protein_coding	synaptotagmin like 3 [Source:HGNC Symbol;Acc:HGNC:15587]	-	76	33	54	150	91	82	0.629934	0.285953	0.401037	1.25794	0.664229	1.06227
ENSG00000163492	0	0	0	6.75533	11.7373	1.48555	0	6.65938	-5.30788	0.00253218	0.0280462	CCDC141	2	178829757	179050086	-	15446	protein_coding	coiled-coil domain containing 141 [Source:HGNC Symbol;Acc:HGNC:26821]	-	0	0	0	7	14	1	0	0	0	0.0110065	0.0191596	0.00242887
ENSG00000257671	13.3284	10.0042	5.08179	57.9029	15.9291	34.1676	9.47149	35.9999	-1.932	0.00259755	0.0287084	KRT7-AS	12	52245048	52247448	-	1693	antisense	KRT7 antisense RNA 1 [Source:HGNC Symbol;Acc:HGNC:52643]	-	14	10	6	60	19	23	0.198496	0.148225	0.0762225	0.860717	0.237231	0.509672
ENSG00000154914	46.6495	70.0297	118.575	22.1961	42.7572	13.3699	78.4181	26.1077	1.56055	0.00262901	0.0289627	USP43	17	9644698	9729691	+	5068	protein_coding	ubiquitin specific peptidase 43 [Source:HGNC Symbol;Acc:HGNC:20072]	-	49	70	140	23	51	9	0.232081	0.346609	0.594129	0.110219	0.21272	0.0666233
ENSG00000007372	27.6089	12.0051	22.0211	3.86019	6.70701	4.45665	20.545	5.00795	2.01598	0.0026864	0.0295002	PAX6	11	31784779	31818062	-	20812	protein_coding	paired box 6 [Source:HGNC Symbol;Acc:HGNC:8620]	PAX	29	12	26	4	8	3	0.0334475	0.0144693	0.0268688	0.0046678	0.00812552	0.00540789
ENSG00000101670	1.90406	7.00297	5.08179	22.1961	57.848	5.9422	4.66294	28.6621	-2.64058	0.00272378	0.0298151	LIPG	18	49560699	49599182	+	13112	protein_coding	lipase G, endothelial type [Source:HGNC Symbol;Acc:HGNC:6623]	-	2	7	6	23	69	4	0.00366135	0.013397	0.00984173	0.0426015	0.111239	0.0114449
ENSG00000257261	19.9927	12.0051	19.4802	40.532	31.8583	57.9364	17.1593	43.4422	-1.31673	0.00274289	0.0300084	AC008014.1	12	46383679	46876159	+	2227	lincRNA	novel transcript	-	21	12	23	42	38	39	0.226349	0.13522	0.222125	0.458031	0.360694	0.656999
ENSG00000169933	180.886	230.097	151.607	67.5533	20.121	111.416	187.53	66.3635	1.51515	0.00274677	0.0300348	FRMPD4	X	12138466	12724523	+	8478	protein_coding	FERM and PDZ domain containing 4 [Source:HGNC Symbol;Acc:HGNC:29007]	-	190	230	179	70	24	75	0.537948	0.68079	0.454097	0.200526	0.0598402	0.331885
ENSG00000253485	58.0739	53.0225	106.718	160.198	167.675	114.387	72.6047	147.42	-1.0223	0.00283215	0.0308422	PCDHGA5	5	141364232	141512979	+	5733	protein_coding	protocadherin gamma subfamily A, 5 [Source:HGNC Symbol;Acc:HGNC:8703]	-	61	53	126	166	200	77	0.255404	0.231992	0.472691	0.703221	0.737434	0.503882
ENSG00000261040	101.867	160.068	132.974	351.277	148.393	331.278	131.636	276.982	-1.07053	0.0028326	0.0308422	WFDC21P	17	60083566	60091885	-	1099	transcribed_unitary_pseudogene	WAP four-disulfide core domain 21, pseudogene [Source:HGNC Symbol;Acc:HGNC:50357]	-	107	160	157	364	177	223	2.33704	3.65343	3.07249	8.04396	3.40448	7.6125
ENSG00000265148	15.2325	28.0119	33.8786	4.82524	10.8989	2.9711	25.7077	6.23174	1.98017	0.00285683	0.0310896	TSPOAP1-AS1	17	58325450	58415766	+	3601	antisense	TSPOAP1, SUPT4H1 and RNF43 antisense RNA 1 [Source:HGNC Symbol;Acc:HGNC:44148]	-	16	28	40	5	13	2	0.106654	0.195125	0.238905	0.033722	0.0763125	0.0208366
ENSG00000174521	2.85609	10.0042	5.92876	0	0	0	6.26303	0	4.9987	0.00287363	0.0311978	TTC9B	19	40216058	40218399	-	2342	protein_coding	tetratricopeptide repeat domain 9B [Source:HGNC Symbol;Acc:HGNC:26395]	-	3	10	7	0	0	0	0.0307478	0.10715	0.0642836	0	0	0
ENSG00000108231	3.80812	9.00381	13.5515	0.965048	0	0	8.7878	0.321683	4.5322	0.00288991	0.0313005	LGI1	10	93757809	93806272	+	11108	protein_coding	leucine rich glioma inactivated 1 [Source:HGNC Symbol;Acc:HGNC:6572]	-	4	9	16	1	0	0	0.00864379	0.0203322	0.0309794	0.0021864	0	0
ENSG00000237975	24.7528	21.0089	30.4908	49.2174	46.1107	68.3353	25.4175	54.5545	-1.0815	0.00290334	0.0313799	FLG-AS1	1	152168125	152445456	+	7691	antisense	FLG antisense RNA 1 [Source:HGNC Symbol;Acc:HGNC:27913]	-	26	21	36	51	55	46	0.0811466	0.0685197	0.100672	0.161047	0.151166	0.224386
ENSG00000172572	15.2325	34.0144	51.6649	125.456	62.0398	84.6763	33.6373	90.7241	-1.42655	0.00290686	0.0314014	PDE3A	12	20369245	20684381	+	8398	protein_coding	phosphodiesterase 3A [Source:HGNC Symbol;Acc:HGNC:8778]	-	16	34	61	130	74	57	0.0457324	0.101597	0.156222	0.375953	0.186265	0.254636
ENSG00000111262	0	0	0	7.72038	21.7978	0	0	9.83939	-5.86192	0.00292584	0.0315567	KCNA1	12	4909905	4918256	+	7985	protein_coding	potassium voltage-gated channel subfamily A member 1 [Source:HGNC Symbol;Acc:HGNC:6218]	-	0	0	0	8	26	0	0	0	0	0.0243322	0.0688293	0
ENSG00000227028	9.52031	10.0042	5.08179	0	0.838376	0	8.20211	0.279459	4.42385	0.00296381	0.031866	SLC8A1-AS1	2	39786453	40255209	+	8475	antisense	SLC8A1 antisense RNA 1 [Source:HGNC Symbol;Acc:HGNC:44102]	-	10	10	6	0	1	0	0.0283231	0.02961	0.0152265	0	0.00249422	0
ENSG00000101605	31.417	50.0212	34.7256	15.4408	17.6059	14.8555	38.7213	15.9674	1.26591	0.00297971	0.0319868	MYOM1	18	3066807	3220108	-	6574	protein_coding	myomesin 1 [Source:HGNC Symbol;Acc:HGNC:7613]	-	33	50	41	16	21	10	0.120494	0.190862	0.134135	0.0591094	0.067525	0.0570677
ENSG00000171316	40.9373	38.0161	43.1953	14.4757	14.2524	25.2543	40.7162	17.9941	1.22223	0.00298501	0.032027	CHD7	8	60678778	60868028	+	16982	protein_coding	chromodomain helicase DNA binding protein 7 [Source:HGNC Symbol;Acc:HGNC:20626]	-	43	38	51	15	17	17	0.0607798	0.0561531	0.0645908	0.021452	0.021161	0.0375561
ENSG00000228695	5.71219	11.0047	2.5409	0	0	0	6.41925	0	5.03018	0.00302534	0.0323921	CES1P1	16	55760566	55793960	+	3195	transcribed_unprocessed_pseudogene	carboxylesterase 1 pseudogene 1 [Source:HGNC Symbol;Acc:HGNC:18546]	-	6	11	3	0	0	0	0.0450775	0.0863974	0.0201948	0	0	0
ENSG00000250722	196.118	173.073	324.388	262.493	798.972	537.769	231.193	533.078	-1.20475	0.00302907	0.0324151	SELENOP	5	42799880	42887392	-	5688	protein_coding	selenoprotein P [Source:HGNC Symbol;Acc:HGNC:10751]	-	206	173	383	272	953	362	0.869336	0.763247	1.4482	1.16138	3.54167	2.38764
ENSG00000280339	9.52031	8.00339	14.3984	29.9165	20.121	51.9942	10.6407	34.0106	-1.64367	0.00303245	0.0324204	AP001528.3	11	86908990	86912238	-	3249	TEC	novel transcript	-	10	8	17	31	24	35	0.0738806	0.0617901	0.112535	0.231728	0.156148	0.404146
ENSG00000235848	3.80812	6.00254	1.69393	24.1262	9.22214	22.2832	3.83487	18.5439	-2.2818	0.00303271	0.0324204	RMDN2-AS1	2	37949911	38067041	-	3282	antisense	RMDN2 antisense RNA 1 [Source:HGNC Symbol;Acc:HGNC:41150]	-	4	6	2	25	11	15	0.0292551	0.0458766	0.0131063	0.184998	0.0708483	0.171464
ENSG00000171931	13.3284	18.0076	22.8681	6.75533	0.838376	0	18.068	2.53124	2.75902	0.00303511	0.0324291	FBXW10	17	18744024	18779349	+	4390	protein_coding	F-box and WD repeat domain containing 10 [Source:HGNC Symbol;Acc:HGNC:1211]	-	14	18	27	7	1	0	0.0765497	0.102893	0.132278	0.0387257	0.00481516	0
ENSG00000233521	18.0886	3.00127	3.38786	72.3786	14.2524	44.5665	8.15924	43.7325	-2.4234	0.00305192	0.0325749	LINC01638	22	27221349	27224727	-	975	lincRNA	long intergenic non-protein coding RNA 1638 [Source:HGNC Symbol;Acc:HGNC:52425]	-	19	3	4	75	17	30	0.467766	0.0772139	0.0882357	1.8682	0.36857	1.15435
ENSG00000227606	49.5056	80.0339	68.6042	24.1262	36.8885	34.1676	66.0479	31.7275	1.0593	0.00305646	0.0326064	AC005392.1	19	43153279	43160862	+	500	lincRNA	novel transcript	-	52	80	81	25	44	23	2.49639	4.01512	3.48421	1.21433	1.86019	1.72575
ENSG00000078295	0	0	0.846966	8.68543	9.22214	4.45665	0.282322	7.45474	-4.50216	0.0030762	0.0328001	ADCY2	5	7396208	7830081	+	17538	protein_coding	adenylate cyclase 2 [Source:HGNC Symbol;Acc:HGNC:233]	-	0	0	1	9	11	3	0	0	0.00122633	0.0124632	0.0132583	0.00641743
ENSG00000177459	8.56828	19.0081	15.2454	31.8466	28.5048	72.7919	14.2739	44.3811	-1.61673	0.00309122	0.0329315	ERICH5	8	98064311	98093610	+	1761	protein_coding	glutamate rich 5 [Source:HGNC Symbol;Acc:HGNC:26823]	-	9	19	18	33	34	49	0.122677	0.270753	0.219838	0.455114	0.408126	1.0439
ENSG00000178573	448.407	322.136	813.087	1437.92	4450.94	1075.54	527.877	2321.47	-2.1368	0.00312536	0.033232	MAF	16	79585843	79600714	-	6976	protein_coding	MAF bZIP transcription factor [Source:HGNC Symbol;Acc:HGNC:6776]	TF_bZIP	471	322	960	1490	5309	724	1.62067	1.15832	2.95974	5.18735	16.0872	3.89361
ENSG00000181634	26.6569	21.0089	12.7045	0.965048	7.54538	2.9711	20.1234	3.82718	2.33981	0.00318476	0.0336782	TNFSF15	9	114784635	114806126	-	7889	protein_coding	TNF superfamily member 15 [Source:HGNC Symbol;Acc:HGNC:11931]	-	28	21	15	1	9	2	0.0851954	0.0667999	0.0408939	0.00307853	0.0241155	0.00951105
ENSG00000156219	0	0	0	4.82524	5.03026	5.9422	0	5.2659	-4.93696	0.00320793	0.0338734	ART3	4	76011184	76112802	+	3278	protein_coding	ADP-ribosyltransferase 3 [Source:HGNC Symbol;Acc:HGNC:725]	-	0	0	0	5	6	4	0	0	0	0.0370448	0.0386917	0.0457795
ENSG00000103044	39.0333	52.022	37.2665	103.26	55.3328	117.358	42.7739	91.9838	-1.09654	0.00323426	0.0341139	HAS3	16	69105564	69118719	+	5289	protein_coding	hyaluronan synthase 3 [Source:HGNC Symbol;Acc:HGNC:4820]	-	41	52	44	107	66	79	0.186076	0.246722	0.178924	0.491333	0.263782	0.560369
ENSG00000130940	39.9853	25.0106	6.77573	6.75533	3.3535	2.9711	23.9239	4.35998	2.43107	0.00331268	0.0347806	CASZ1	1	10636604	10796650	-	11336	protein_coding	castor zinc finger 1 [Source:HGNC Symbol;Acc:HGNC:26002]	Others	42	25	8	7	4	2	0.0889343	0.0553425	0.0151782	0.014997	0.00745891	0.00661897
ENSG00000068078	65.6901	33.014	31.3377	212.31	32.6967	215.405	43.3473	153.471	-1.82105	0.00334632	0.0350622	FGFR3	4	1793293	1808872	+	4848	protein_coding	fibroblast growth factor receptor 3 [Source:HGNC Symbol;Acc:HGNC:3690]	-	69	33	37	220	39	145	0.341638	0.170817	0.164145	1.10211	0.17005	1.12208
ENSG00000230623	14.2805	5.00212	12.7045	33.7767	21.7978	44.5665	10.6624	33.3803	-1.62205	0.00335423	0.0351272	AC104461.1	1	200333193	200478360	+	3344	processed_transcript	novel transcript, antisense to ZNF281	-	15	5	15	35	26	30	0.107673	0.0375217	0.0964748	0.254195	0.164355	0.33657
ENSG00000105880	0	0	0	5.79029	7.54538	2.9711	0	5.43559	-5.00853	0.00336273	0.0351804	DLX5	7	97020392	97024950	-	1748	protein_coding	distal-less homeobox 5 [Source:HGNC Symbol;Acc:HGNC:2918]	Homeobox	0	0	0	6	9	2	0	0	0	0.0833635	0.108837	0.0429249
ENSG00000187037	0	0	0	5.79029	7.54538	2.9711	0	5.43559	-5.00853	0.00336273	0.0351804	GPR141	7	37683796	37833788	+	2312	protein_coding	G protein-coupled receptor 141 [Source:HGNC Symbol;Acc:HGNC:19997]	-	0	0	0	6	9	2	0	0	0	0.0630274	0.0822867	0.0324536
ENSG00000113749	0	0	0	0.965048	14.2524	5.9422	0	7.05321	-5.37387	0.00340319	0.0355314	HRH2	5	175658030	175710756	+	5679	protein_coding	histamine receptor H2 [Source:HGNC Symbol;Acc:HGNC:5183]	-	0	0	0	1	17	4	0	0	0	0.00427656	0.0632779	0.0264246
ENSG00000135253	7.61625	10.0042	9.31662	27.0213	31.8583	17.8266	8.97904	25.5687	-1.53024	0.00340573	0.0355399	KCP	7	128862451	128910719	-	8259	protein_coding	kielin/chordin-like protein [Source:HGNC Symbol;Acc:HGNC:17585]	-	8	10	11	28	38	12	0.023251	0.0303844	0.0286454	0.0823373	0.0972593	0.0545097
ENSG00000154783	1.90406	2.00085	2.5409	7.72038	10.8989	20.7977	2.1486	13.139	-2.57483	0.00342303	0.0357023	FGD5	3	14810853	14934565	+	8093	protein_coding	FYVE, RhoGEF and PH domain containing 5 [Source:HGNC Symbol;Acc:HGNC:19117]	-	2	2	3	8	13	14	0.00593199	0.00620153	0.00797261	0.0240075	0.0339554	0.0648991
ENSG00000251555	0	0	0	11.5806	3.3535	2.9711	0	5.96839	-5.13513	0.00344384	0.0359011	AC096711.2	4	131930031	131975952	-	454	lincRNA	novel transcript	-	0	0	0	12	4	2	0	0	0	0.641935	0.186243	0.16527
ENSG00000189398	11.4244	16.0068	16.0923	40.532	28.5048	35.6532	14.5078	34.8967	-1.2605	0.00349961	0.0363535	OR7E12P	11	3390780	3391752	-	973	unprocessed_pseudogene	olfactory receptor family 7 subfamily E member 12 pseudogene [Source:HGNC Symbol;Acc:HGNC:8383]	-	12	16	19	42	34	24	0.296039	0.412654	0.419981	1.04834	0.738654	0.925377
ENSG00000196932	98.0592	94.0398	148.219	47.2873	74.6155	26.7399	113.439	49.5476	1.1738	0.00358387	0.0371537	TMEM26	10	61406643	61453450	-	6907	protein_coding	transmembrane protein 26 [Source:HGNC Symbol;Acc:HGNC:28550]	-	103	94	175	49	89	18	0.357954	0.341521	0.544926	0.172295	0.27238	0.0977695
ENSG00000180318	0	0	1.69393	4.82524	27.6664	4.45665	0.564644	12.3161	-4.3805	0.00361496	0.0374195	ALX1	12	85280107	85301784	+	1445	protein_coding	ALX homeobox 1 [Source:HGNC Symbol;Acc:HGNC:1494]	Homeobox	0	0	2	5	33	3	0	0	0.0297681	0.0840365	0.482749	0.0778886
ENSG00000164303	1.90406	0	0	8.68543	5.03026	17.8266	0.634687	10.5141	-4.04633	0.0036232	0.0374294	ENPP6	4	184088706	184221230	-	4703	protein_coding	ectonucleotide pyrophosphatase/phosphodiesterase 6 [Source:HGNC Symbol;Acc:HGNC:23409]	-	2	0	0	9	6	12	0.0102079	0	0	0.0464765	0.0269682	0.0957252
ENSG00000184060	0.952031	0	4.23483	10.6155	12.5756	16.341	1.72895	13.1774	-2.86208	0.0036479	0.0376656	ADAP2	17	30906344	30959322	+	3750	protein_coding	ArfGAP with dual PH domains 2 [Source:HGNC Symbol;Acc:HGNC:16487]	-	1	0	5	11	15	11	0.00640101	0	0.0286766	0.0712406	0.0845542	0.110048
ENSG00000090539	213.255	402.17	628.449	197.835	212.948	188.665	414.625	199.816	1.0529	0.00365887	0.0377485	CHRD	3	184380073	184390736	+	6620	protein_coding	chordin [Source:HGNC Symbol;Acc:HGNC:1949]	-	224	402	742	205	254	127	0.812213	1.52387	2.41065	0.752076	0.811056	0.719724
ENSG00000237892	0.952031	1.00042	0	4.82524	10.8989	11.8844	0.650818	9.20284	-3.86493	0.00366143	0.0377485	KLF7-IT1	2	207120884	207122044	-	655	sense_intronic	KLF7 intronic transcript 1 [Source:HGNC Symbol;Acc:HGNC:41355]	-	1	1	0	5	13	8	0.036647	0.0383122	0	0.185394	0.419544	0.458215
ENSG00000181885	58.0739	66.028	67.7573	37.6369	36.0502	19.3121	63.953	30.9997	1.01401	0.00366512	0.0377676	CLDN7	17	7259903	7263983	-	2492	protein_coding	claudin 7 [Source:HGNC Symbol;Acc:HGNC:2049]	-	61	66	80	39	43	13	0.587573	0.664622	0.690448	0.380087	0.36475	0.195711
ENSG00000172296	21.8967	30.0127	58.4406	62.7281	153.423	78.7341	36.7834	98.295	-1.41804	0.00368455	0.0379305	SPTLC3	20	13008979	13169103	+	8520	protein_coding	serine palmitoyltransferase long chain base subunit 3 [Source:HGNC Symbol;Acc:HGNC:16253]	-	23	30	69	65	183	53	0.064799	0.088361	0.17418	0.185285	0.454032	0.233376
ENSG00000108551	55.2178	33.014	65.2164	75.2737	212.109	96.5607	51.1494	127.981	-1.32578	0.00368741	0.0379402	RASD1	17	17494437	17496395	-	1748	protein_coding	ras related dexamethasone induced 1 [Source:HGNC Symbol;Acc:HGNC:15828]	-	58	33	77	78	253	65	0.796465	0.473752	0.947411	1.08373	3.05953	1.39506
ENSG00000226864	0	6.00254	0.846966	16.4058	22.6362	10.3988	2.28317	16.4803	-2.89903	0.00376714	0.0385677	ATE1-AS1	10	121928312	121951965	+	1172	transcribed_unitary_pseudogene	ATE1 antisense RNA 1 [Source:HGNC Symbol;Acc:HGNC:49496]	-	0	6	1	17	27	7	0	0.12847	0.0183511	0.352279	0.48698	0.224074
ENSG00000115594	7022.18	7445.15	16266	15606.8	31828.1	18324.3	10244.4	21919.7	-1.09738	0.00376988	0.0385766	IL1R1	2	102064544	102179874	+	7083	protein_coding	interleukin 1 receptor type 1 [Source:HGNC Symbol;Acc:HGNC:5993]	-	7376	7442	19205	16172	37964	12335	24.9967	26.3664	58.3158	55.4514	113.3	65.3344
ENSG00000117472	26.6569	23.0097	24.562	8.68543	10.8989	5.9422	24.7429	8.50884	1.4993	0.00385258	0.0393641	TSPAN1	1	46175073	46185958	+	2366	protein_coding	tetraspanin 1 [Source:HGNC Symbol;Acc:HGNC:20657]	-	28	23	29	9	13	4	0.284069	0.243945	0.263616	0.0923834	0.116146	0.0634257
ENSG00000259834	0	0	0	1.9301	11.7373	4.45665	0	6.04134	-5.15542	0.00386099	0.0394304	AL365361.1	1	110653560	110657040	-	3481	lincRNA	novel transcript	-	0	0	0	2	14	3	0	0	0	0.0139538	0.0850157	0.0323324
ENSG00000185585	227.535	253.107	324.388	516.301	2920.06	591.249	268.344	1342.54	-2.32306	0.00386907	0.0394933	OLFML2A	9	124777158	124814885	+	6746	protein_coding	olfactomedin like 2A [Source:HGNC Symbol;Acc:HGNC:27270]	-	239	253	383	535	3483	398	0.850416	0.941137	1.22107	1.92608	10.914	2.21338
ENSG00000169313	0	0	2.5409	7.72038	27.6664	4.45665	0.846966	13.2811	-3.9143	0.00390319	0.039743	P2RY12	3	151337380	151384812	-	1859	protein_coding	purinergic receptor P2Y12 [Source:HGNC Symbol;Acc:HGNC:18124]	-	0	0	3	8	33	3	0	0	0.0347081	0.104515	0.375241	0.0605427
ENSG00000079841	421.75	1057.45	1021.44	559.728	266.604	298.595	833.546	374.976	1.15176	0.00392098	0.0398846	RIMS1	6	71886703	72403143	+	12788	protein_coding	regulating synaptic membrane exocytosis 1 [Source:HGNC Symbol;Acc:HGNC:17282]	-	443	1057	1206	580	318	201	0.831536	2.0742	2.02831	1.10152	0.525654	0.589676
ENSG00000145681	63.7861	79.0335	40.6544	37.6369	13.414	16.341	61.158	22.464	1.43402	0.00392413	0.0398969	HAPLN1	5	83637805	83721613	-	6956	protein_coding	hyaluronan and proteoglycan link protein 1 [Source:HGNC Symbol;Acc:HGNC:2380]	-	67	79	48	39	16	11	0.231204	0.285001	0.148413	0.136167	0.0486223	0.0593271
ENSG00000165949	71.4023	114.048	136.361	31.8466	67.9085	47.5376	107.271	49.0975	1.12298	0.00392921	0.0399091	IFI27	14	94104836	94116698	+	4147	protein_coding	interferon alpha inducible protein 27 [Source:HGNC Symbol;Acc:HGNC:5397]	-	75	114	161	33	81	32	0.434117	0.689842	0.834989	0.193262	0.412882	0.289492
ENSG00000266129	3.80812	9.00381	4.23483	0	0	0	5.68226	0	4.85655	0.00393707	0.0399343	SRP68P1	17	16787235	16788141	-	269	processed_pseudogene	signal recognition particle 68 pseudogene 1 [Source:HGNC Symbol;Acc:HGNC:30427]	-	4	9	5	0	0	0	0.356934	0.839593	0.399767	0	0	0
ENSG00000231419	0	0	0.846966	6.75533	13.414	2.9711	0.282322	7.71348	-4.55982	0.00393751	0.0399343	LINC00689	7	159006522	159030195	+	9158	processed_transcript	long intergenic non-protein coding RNA 689 [Source:HGNC Symbol;Acc:HGNC:27217]	-	0	0	1	7	16	2	0	0	0.00234849	0.0185636	0.0369313	0.00819313
ENSG00000147224	2433.39	2220.94	1396.65	5552.88	1929.1	5781.76	2016.99	4421.25	-1.1321	0.0040147	0.0406142	PRPS1	X	107628424	107651026	+	2623	protein_coding	phosphoribosyl pyrophosphate synthetase 1 [Source:HGNC Symbol;Acc:HGNC:9462]	-	2556	2220	1649	5754	2301	3892	23.3907	21.239	13.5211	53.2767	18.5436	55.6666
ENSG00000170421	102.819	105.045	65.2164	42.4621	13.414	50.5087	91.0267	35.4616	1.38195	0.00402295	0.0406604	KRT8	12	52897187	52949954	-	6881	protein_coding	keratin 8 [Source:HGNC Symbol;Acc:HGNC:6446]	-	108	105	77	44	16	34	0.376749	0.382927	0.240673	0.155298	0.0491523	0.185373
ENSG00000283696	6.66422	5.00212	6.77573	19.301	20.9594	17.8266	6.14735	19.3623	-1.65629	0.00404778	0.0408713	AL592295.4	1	161399409	161422424	+	997	lincRNA	novel transcript	-	7	5	8	20	25	12	0.168532	0.12585	0.172577	0.487193	0.530054	0.45155
ENSG00000173406	869.204	545.231	422.636	1520.92	688.307	1643.02	612.357	1284.08	-1.06773	0.00407595	0.0410952	DAB1	1	56994778	58546734	-	7548	protein_coding	DAB1, reelin adaptor protein [Source:HGNC Symbol;Acc:HGNC:2661]	-	913	545	499	1576	821	1106	2.90348	1.81194	1.42186	5.07096	2.29925	5.49722
ENSG00000163995	0	0	1.69393	6.75533	25.9897	2.9711	0.564644	11.9054	-4.33435	0.0040827	0.041143	ABLIM2	4	7965310	8158832	-	6049	protein_coding	actin binding LIM protein family member 2 [Source:HGNC Symbol;Acc:HGNC:19195]	-	0	0	2	7	31	2	0	0	0.00711108	0.0281048	0.108331	0.0124041
ENSG00000163909	14.2805	30.0127	24.562	9.65048	3.3535	0	22.9517	4.33466	2.3263	0.00413163	0.041575	HEYL	1	39624153	39639945	-	3661	protein_coding	hes related family bHLH transcription factor with YRPW motif-like [Source:HGNC Symbol;Acc:HGNC:4882]	bHLH	15	30	29	10	4	0	0.0983493	0.205637	0.170368	0.0663386	0.0230959	0
ENSG00000163689	62.834	42.0178	27.9499	83.9592	87.1911	95.0752	44.2672	88.7418	-1.00524	0.00416658	0.041804	C3orf67	3	58717365	59050084	-	9455	protein_coding	chromosome 3 open reading frame 67 [Source:HGNC Symbol;Acc:HGNC:24763]	-	66	42	33	87	104	64	0.167557	0.111472	0.0750657	0.223472	0.232513	0.253944
ENSG00000115844	35.2251	22.0093	19.4802	138.967	27.6664	74.2775	25.5716	80.3036	-1.65111	0.00420319	0.0421302	DLX2	2	172099439	172102900	-	2970	protein_coding	distal-less homeobox 2 [Source:HGNC Symbol;Acc:HGNC:2915]	Homeobox	37	22	23	144	33	50	0.299037	0.185885	0.166556	1.17753	0.234873	0.631588
ENSG00000169715	840.643	422.179	295.591	256.703	266.604	234.717	519.471	252.674	1.03854	0.00423361	0.0423938	MT1E	16	56625475	56627112	+	1052	protein_coding	metallothionein 1E [Source:HGNC Symbol;Acc:HGNC:7397]	-	883	422	349	266	318	158	20.1477	10.0664	7.13508	6.1409	6.38979	5.63458
ENSG00000274642	6.66422	18.0076	11.8575	28.9514	46.9491	26.7399	12.1765	34.2135	-1.50735	0.00428018	0.0427977	AC244669.2	1	120197085	120319680	+	853	unprocessed_pseudogene	phosphodiesterase 4D interacting protein (PDE4DIP) pseudogene	-	7	18	14	30	56	18	0.196983	0.529544	0.352995	0.854158	1.38776	0.791669
ENSG00000073146	119.004	97.0411	178.71	39.567	78.8074	72.7919	131.585	63.7221	1.05101	0.00431354	0.0430893	MOV10L1	22	50089879	50161690	+	6872	protein_coding	Mov10 like RISC complex RNA helicase 1 [Source:HGNC Symbol;Acc:HGNC:7201]	-	125	97	211	41	94	49	0.436623	0.354215	0.660372	0.144899	0.289148	0.267506
ENSG00000128918	10.4723	6.00254	17.7863	22.1961	52.8177	32.6821	11.4204	35.8986	-1.64613	0.00431871	0.0431042	ALDH1A2	15	57953424	58497866	-	8622	protein_coding	aldehyde dehydrogenase 1 family member A2 [Source:HGNC Symbol;Acc:HGNC:15472]	-	11	6	21	23	63	22	0.0306242	0.0174631	0.0523842	0.0647867	0.154457	0.0957271
ENSG00000134917	6.66422	14.0059	5.92876	17.3709	47.7874	25.2543	8.8663	30.1375	-1.78619	0.00432341	0.0431042	ADAMTS8	11	130404925	130428993	-	4523	protein_coding	ADAM metallopeptidase with thrombospondin type 1 motif 8 [Source:HGNC Symbol;Acc:HGNC:224]	-	7	14	7	18	57	17	0.0371494	0.0776748	0.0332859	0.0966522	0.266393	0.141008
ENSG00000250318	18.0886	15.0064	22.8681	46.3223	36.0502	40.1098	18.6543	40.8274	-1.12216	0.00434129	0.0432405	AC003072.1	22	30653877	30654814	-	612	unprocessed_pseudogene	ribosomal protein L13a (RPL13A) pseudogene	-	19	15	27	48	43	27	0.745216	0.615062	0.948858	1.90483	1.48522	1.65513
ENSG00000165617	228.487	175.074	55.8997	895.564	250.674	962.636	153.154	702.958	-2.19856	0.00438572	0.0436408	DACT1	14	58633967	58648321	+	4490	protein_coding	dishevelled binding antagonist of beta catenin 1 [Source:HGNC Symbol;Acc:HGNC:17748]	-	240	175	66	928	299	648	1.28305	0.978071	0.316145	5.01958	1.40767	5.41438
ENSG00000103723	11.4244	14.0059	8.46966	21.231	32.6967	35.6532	11.3	29.8603	-1.4014	0.00441861	0.0439468	AP3B2	15	82659281	82709914	-	9108	protein_coding	adaptor related protein complex 3 subunit beta 2 [Source:HGNC Symbol;Acc:HGNC:567]	-	12	14	10	22	39	24	0.0316256	0.038573	0.0236138	0.0586632	0.0905142	0.0988572
ENSG00000180730	0.952031	0	0	28.9514	2.51513	1.48555	0.317344	10.984	-5.05273	0.00442369	0.0439761	SHISA2	13	26044597	26051031	-	2860	protein_coding	shisa family member 2 [Source:HGNC Symbol;Acc:HGNC:20366]	-	1	0	0	30	3	1	0.00839293	0	0	0.254754	0.0221733	0.0131176
ENSG00000271079	0	0	0	4.82524	2.51513	8.9133	0	5.41789	-4.95573	0.00443634	0.0440587	CTAGE15	7	143571801	143574387	+	2587	protein_coding	CTAGE family member 15 [Source:HGNC Symbol;Acc:HGNC:37295]	-	0	0	0	5	3	6	0	0	0	0.0469396	0.0245132	0.0870112
ENSG00000168497	1427.09	1132.48	596.264	717.995	244.806	420.41	1051.95	461.071	1.18994	0.00443843	0.0440587	CAVIN2	2	191834302	191847255	-	3229	protein_coding	caveolae associated protein 2 [Source:HGNC Symbol;Acc:HGNC:10690]	-	1499	1132	704	744	292	283	11.1433	8.79746	4.68915	5.59591	1.91157	3.28805
ENSG00000099960	2.85609	8.00339	26.2559	0	1.67675	0	12.3718	0.558917	4.24755	0.00450789	0.0446835	SLC7A4	22	21028718	21032840	-	2447	protein_coding	solute carrier family 7 member 4 [Source:HGNC Symbol;Acc:HGNC:11062]	-	3	8	31	0	2	0	0.0294284	0.0820417	0.272469	0	0.0172771	0
ENSG00000085117	559.794	775.328	996.879	210.38	577.641	332.763	777.334	373.595	1.05563	0.00454099	0.0449034	CD82	11	44564427	44620363	+	4054	protein_coding	CD82 molecule [Source:HGNC Symbol;Acc:HGNC:6210]	-	588	775	1177	218	689	224	3.48156	4.7973	6.24427	1.30599	3.59261	2.07293
ENSG00000259845	0	0	0.846966	6.75533	5.86863	7.42775	0.282322	6.6839	-4.31802	0.00459642	0.0453425	HERC2P10	15	30815271	30844153	+	2393	unprocessed_pseudogene	hect domain and RLD 2 pseudogene 10 [Source:HGNC Symbol;Acc:HGNC:39056]	-	0	0	1	7	7	5	0	0	0.00898765	0.071043	0.0618345	0.0783876
ENSG00000237517	0	0	0	5.79029	2.51513	7.42775	0	5.24439	-4.91638	0.00462247	0.045534	DGCR5	22	18970514	18994628	+	5676	transcribed_unprocessed_pseudogene	DiGeorge syndrome critical region gene 5 [Source:HGNC Symbol;Acc:HGNC:16757]	-	0	0	0	6	3	5	0	0	0	0.0256729	0.0111726	0.0330482
ENSG00000285744	42.8414	40.017	111.799	22.1961	25.1513	26.7399	64.8859	24.6958	1.40184	0.00469822	0.0461917	AC083837.2	8	78805293	78956082	+	2921	bidirectional_promoter_lncRNA	novel transcript	-	45	40	132	23	30	18	0.369795	0.343643	0.971922	0.191233	0.217103	0.231186
ENSG00000205054	9.52031	11.0047	29.6438	1.9301	5.03026	1.48555	16.7229	2.8153	2.50404	0.00470575	0.0462232	LINC01121	2	45164816	45323385	-	4335	processed_transcript	long intergenic non-protein coding RNA 1121 [Source:HGNC Symbol;Acc:HGNC:49266]	-	10	11	35	2	6	1	0.0553721	0.063677	0.173647	0.0112049	0.0292575	0.00865428
ENSG00000117984	9788.78	13093.5	22705.5	5219.94	11040.6	5659.94	15195.9	7306.82	1.05627	0.00470592	0.0462232	CTSD	11	1752752	1764573	-	3126	protein_coding	cathepsin D [Source:HGNC Symbol;Acc:HGNC:2529]	-	10282	13088	26808	5409	13169	3810	78.953	105.066	184.444	42.0237	89.051	45.7253
ENSG00000197410	33.3211	26.011	47.4301	13.5107	7.54538	19.3121	35.5874	13.4561	1.45298	0.00477625	0.0467857	DCHS2	4	154231742	154495570	-	20429	protein_coding	dachsous cadherin-related 2 [Source:HGNC Symbol;Acc:HGNC:23111]	-	35	26	56	14	9	13	0.0411245	0.0319378	0.0589563	0.0166436	0.00931259	0.0238735
ENSG00000170558	4558.32	3522.49	2845.8	2218.64	895.386	2350.14	3642.21	1821.39	1.00037	0.00478989	0.0468689	CDH2	18	27950966	28177446	-	4950	protein_coding	cadherin 2 [Source:HGNC Symbol;Acc:HGNC:1759]	-	4788	3521	3360	2299	1068	1582	23.2182	17.8501	14.599	11.2798	4.5608	11.9901
ENSG00000180332	78.0665	128.054	85.5435	31.8466	10.8989	60.9075	97.2214	34.551	1.52262	0.00482147	0.0471555	KCTD4	13	45192853	45194717	-	1865	protein_coding	potassium channel tetramerization domain containing 4 [Source:HGNC Symbol;Acc:HGNC:23227]	-	82	128	101	33	13	41	1.05539	1.7223	1.16475	0.429735	0.147346	0.824756
ENSG00000146477	11.4244	14.0059	27.9499	2.89514	4.19188	5.9422	17.7934	4.34307	2.08139	0.00482867	0.0471818	SLC22A3	6	160348268	160452581	+	3348	protein_coding	solute carrier family 22 member 3 [Source:HGNC Symbol;Acc:HGNC:10967]	-	12	14	33	3	5	4	0.0860351	0.104935	0.211991	0.0217621	0.0315689	0.0448224
ENSG00000148488	5.71219	11.0047	12.7045	0.965048	1.67675	0	9.80711	0.8806	3.30428	0.00483535	0.0472015	ST8SIA6	10	17318383	17454330	-	2696	protein_coding	ST8 alpha-N-acetyl-neuraminide alpha-2,8-sialyltransferase 6 [Source:HGNC Symbol;Acc:HGNC:23317]	-	6	11	15	1	2	0	0.0534209	0.102389	0.119663	0.00900837	0.0156814	0
ENSG00000187173	0	7.00297	3.38786	23.1611	20.121	11.8844	3.46361	18.3889	-2.43081	0.00485514	0.0473273	LCE2A	1	152698364	152699442	+	592	protein_coding	late cornified envelope 2A [Source:HGNC Symbol;Acc:HGNC:29469]	-	0	7	4	24	24	8	0	0.296726	0.145321	0.98459	0.856968	0.506977
ENSG00000124678	4.76016	12.0051	5.92876	0.965048	0	0	7.56467	0.321683	4.30737	0.00487243	0.0474508	TCP11	6	35118071	35148610	-	3306	protein_coding	t-complex 11 [Source:HGNC Symbol;Acc:HGNC:11658]	-	5	12	7	1	0	0	0.0363034	0.0910872	0.0455391	0.00734621	0	0
ENSG00000272825	10.4723	27.0114	13.5515	72.3786	28.5048	44.5665	17.0117	48.4833	-1.51652	0.00487476	0.0474511	AL844908.1	21	44936303	44936954	+	652	antisense	novel transcript	-	11	27	16	75	34	30	0.404972	1.03919	0.52779	2.7937	1.10232	1.72621
ENSG00000273442	7.61625	9.00381	5.08179	0.965048	0	0	7.23395	0.321683	4.24311	0.00488221	0.0475011	AC006946.3	22	17080701	17081456	+	756	lincRNA	novel transcript	-	8	9	6	1	0	0	0.254008	0.298744	0.170694	0.0321251	0	0
ENSG00000226334	0	1.00042	0.846966	5.79029	10.0605	8.9133	0.615797	8.2547	-3.73839	0.00489924	0.0476443	AL359182.1	9	104927553	104928892	+	469	antisense	novel transcript	-	0	1	1	6	12	6	0	0.0535064	0.0458581	0.310702	0.540858	0.479953
ENSG00000239552	43.7934	43.0182	43.1953	21.231	23.4745	19.3121	43.3356	21.3392	1.00989	0.00491875	0.0477662	HOXB-AS2	17	48557262	48560333	+	845	antisense	HOXB cluster antisense RNA 2 [Source:HGNC Symbol;Acc:HGNC:40284]	-	46	43	51	22	28	13	1.30672	1.277	1.29808	0.632313	0.700449	0.577174
ENSG00000130595	0	0	0	9.65048	3.3535	2.9711	0	5.32503	-4.97012	0.00495486	0.0480488	TNNT3	11	1919562	1938706	+	2858	protein_coding	troponin T3, fast skeletal type [Source:HGNC Symbol;Acc:HGNC:11950]	-	0	0	0	10	4	2	0	0	0	0.0849775	0.0295851	0.0262535
ENSG00000263535	41.8894	59.025	29.6438	84.9242	67.9085	114.387	43.5194	89.0733	-1.02857	0.00500106	0.0483601	AK4P1	17	31345519	31346190	+	672	processed_pseudogene	adenylate kinase 4 pseudogene 1 [Source:HGNC Symbol;Acc:HGNC:364]	-	44	59	35	88	81	77	1.57168	2.20324	1.12018	3.18038	2.54795	4.29874
ENSG00000274447	18.0886	17.0072	9.31662	0	1.67675	5.9422	14.8041	2.53965	2.70819	0.00510057	0.0491835	AC005790.1	19	5294247	5294696	+	450	antisense	novel transcript, antisense to PTPRS	-	19	17	11	0	2	4	1.01349	0.948015	0.525738	0	0.0939491	0.333478
ENSG00000166317	17.1366	50.0212	39.8074	3.86019	0	14.8555	35.655	6.23856	2.61254	0.0051101	0.049248	SYNPO2L	10	73644881	73663803	-	5147	protein_coding	synaptopodin 2 like [Source:HGNC Symbol;Acc:HGNC:23532]	-	18	50	47	4	0	10	0.0839457	0.243778	0.196396	0.0188743	0	0.0728897
ENSG00000203805	119.004	111.047	53.3588	257.668	128.272	209.462	94.4699	198.467	-1.07181	0.00512883	0.0493404	PLPP4	10	120456954	120589855	+	1785	protein_coding	phospholipid phosphatase 4 [Source:HGNC Symbol;Acc:HGNC:23531]	-	125	111	63	267	153	141	1.68094	1.5605	0.759087	3.63278	1.81188	2.96347
ENSG00000119698	14.2805	23.0097	49.971	55.0077	92.2214	78.7341	29.0871	75.3211	-1.36507	0.00515585	0.049554	PPP4R4	14	94146128	94279735	+	4974	protein_coding	protein phosphatase 4 regulatory subunit 4 [Source:HGNC Symbol;Acc:HGNC:23788]	-	15	23	59	57	110	53	0.0723878	0.116038	0.255115	0.278314	0.467479	0.399752
ENSG00000164220	0.952031	1.00042	1.69393	7.72038	8.38376	11.8844	1.21546	9.32951	-2.90525	0.0051764	0.0496581	F2RL2	5	76615482	76623434	-	3429	protein_coding	coagulation factor II thrombin receptor like 2 [Source:HGNC Symbol;Acc:HGNC:3539]	-	1	1	2	8	10	8	0.00700023	0.00731832	0.0125444	0.0566616	0.0616464	0.0875271
ENSG00000100342	1128.16	1099.47	1682.92	372.508	1029.53	506.572	1303.51	636.202	1.03359	0.00517853	0.0496581	APOL1	22	36253010	36267530	+	3519	protein_coding	apolipoprotein L1 [Source:HGNC Symbol;Acc:HGNC:618]	-	1185	1099	1987	386	1228	341	8.08312	7.83713	12.1442	2.664	7.37657	3.63543
ENSG00000107099	0.952031	0	2.5409	19.301	10.0605	4.45665	1.16431	11.2727	-3.24202	0.00517875	0.0496581	DOCK8	9	214854	465259	+	13784	protein_coding	dedicator of cytokinesis 8 [Source:HGNC Symbol;Acc:HGNC:19191]	-	1	0	3	20	12	3	0.00174142	0	0.00468096	0.0352388	0.0184027	0.00816519

## Sheet: Transporter activity genes
gene_id	USH2C_1	USH2C_2	USH2C_3	healthy_1	healthy_2	healthy_3	USH2C	healthy	log2FoldChange	pvalue	padj	gene_name	gene_chr	gene_start	gene_end	gene_strand	gene_length	gene_biotype	gene_description	tf_family	USH2C_1_count	USH2C_2_count	USH2C_3_count	healthy_1_count	healthy_2_count	healthy_3_count	USH2C_1_fpkm	USH2C_2_fpkm	USH2C_3_fpkm	healthy_1_fpkm	healthy_2_fpkm	healthy_3_fpkm
ENSG00000017483	0	1.00042	6.77573	905.215	1044.62	880.931	2.59205	943.587	-8.41281	1.69386e-58	8.70984e-55	SLC38A5	X	48458537	48470256	-	4014	protein_coding	solute carrier family 38 member 5 [Source:HGNC Symbol;Acc:HGNC:18070]	-	0	1	8	938	1246	593	0	0.00625175	0.0428649	5.67533	6.56169	5.5424
ENSG00000198225	82.8267	76.0322	84.6966	512.44	461.945	454.578	81.1852	476.321	-2.55206	2.29624e-45	3.63301e-42	FKBP1C	6	63211446	63213024	+	1579	protein_coding	FK506 binding protein 1C [Source:HGNC Symbol;Acc:HGNC:21376]	-	87	76	100	531	551	306	1.32256	1.20784	1.36209	8.1673	7.3764	7.27042
ENSG00000141338	82.8267	98.0415	92.3193	456.468	510.571	568.965	91.0625	512.001	-2.48917	6.59381e-39	5.42486e-36	ABCA8	17	68867292	68955392	-	11243	protein_coding	ATP binding cassette subfamily A member 8 [Source:HGNC Symbol;Acc:HGNC:38]	-	87	98	109	473	609	383	0.185745	0.218737	0.208513	1.02175	1.14501	1.27802
ENSG00000151572	41.8894	47.0199	25.409	530.776	544.106	353.561	38.1061	476.148	-3.65396	4.68275e-34	2.6031e-31	ANO4	12	100717526	101128641	+	4997	protein_coding	anoctamin 4 [Source:HGNC Symbol;Acc:HGNC:23837]	-	44	47	30	550	649	238	0.21136	0.23603	0.129122	2.67313	2.74543	1.78685
ENSG00000106688	86.6348	169.072	165.158	972.768	981.738	1112.68	140.288	1022.39	-2.86441	2.75744e-27	9.29753e-25	SLC1A1	9	4490444	4587469	+	3998	protein_coding	solute carrier family 1 member 1 [Source:HGNC Symbol;Acc:HGNC:10939]	-	91	169	195	1008	1171	749	0.546359	1.06077	1.04901	6.12327	6.19141	7.02845
ENSG00000182389	4.76016	4.0017	7.62269	122.561	305.169	190.15	5.46151	205.96	-5.22151	5.09205e-24	1.30917e-21	CACNB4	2	151832768	152099475	-	36268	protein_coding	calcium voltage-gated channel auxiliary subunit beta 4 [Source:HGNC Symbol;Acc:HGNC:1404]	-	5	4	9	127	364	128	0.00330922	0.00276768	0.00533713	0.0850445	0.212155	0.132406
ENSG00000189056	1.90406	3.00127	0	556.833	177.736	205.006	1.63511	313.191	-7.64358	2.22926e-21	4.82646e-19	RELN	7	103471784	103989516	-	12642	protein_coding	reelin [Source:HGNC Symbol;Acc:HGNC:9957]	-	2	3	0	577	212	138	0.00379747	0.00595503	0	1.10848	0.354483	0.409528
ENSG00000254087	321.786	504.214	593.723	82.0291	68.7468	72.7919	473.241	74.5226	2.66722	2.42982e-21	5.09964e-19	LYN	8	55879813	56014168	+	6185	protein_coding	LYN proto-oncogene, Src family tyrosine kinase [Source:HGNC Symbol;Acc:HGNC:6735]	-	338	504	701	85	82	49	1.31177	2.04489	2.43763	0.333768	0.280252	0.297219
ENSG00000240583	1388.06	3078.3	2626.44	351.277	268.28	383.272	2364.27	334.276	2.82438	2.96754e-20	5.70434e-18	AQP1	7	30911694	30925516	+	3435	protein_coding	aquaporin 1 (Colton blood group) [Source:HGNC Symbol;Acc:HGNC:633]	-	1458	3077	3101	364	320	258	10.1885	22.4791	19.4162	2.5736	1.96924	2.81782
ENSG00000005379	580.739	610.259	785.984	153.443	176.059	111.416	658.994	146.973	2.15405	5.03519e-20	9.33007e-18	TSPOAP1	17	58301228	58328760	-	11354	protein_coding	TSPO associated protein 1 [Source:HGNC Symbol;Acc:HGNC:16831]	-	610	610	928	159	210	75	1.28962	1.34822	1.75788	0.340106	0.390972	0.247818
ENSG00000174640	39.0333	49.0208	47.4301	472.873	191.988	464.977	45.1614	376.613	-3.05721	2.31575e-16	2.99562e-14	SLCO2A1	3	133928145	134052184	-	9834	protein_coding	solute carrier organic anion transporter family member 2A1 [Source:HGNC Symbol;Acc:HGNC:10955]	-	41	49	56	490	229	313	0.100077	0.125039	0.122475	1.21013	0.492244	1.19408
ENSG00000120899	264.665	255.108	287.121	726.681	590.217	739.804	268.965	685.567	-1.34702	2.13556e-15	2.46766e-13	PTK2B	8	27311482	27459391	+	7933	protein_coding	protein tyrosine kinase 2 beta [Source:HGNC Symbol;Acc:HGNC:9612]	-	278	255	339	753	704	498	0.841177	0.806643	0.919076	2.30528	1.8759	2.35511
ENSG00000237515	50.4576	263.111	234.609	0.965048	0.838376	1.48555	182.726	1.09632	7.45156	1.5909e-13	1.52194e-11	SHISA9	16	12901620	13240413	+	10155	protein_coding	shisa family member 9 [Source:HGNC Symbol;Acc:HGNC:37231]	-	53	263	277	1	1	1	0.125278	0.649912	0.586663	0.00239159	0.00208159	0.00369437
ENSG00000157542	319.882	990.42	1255.2	43.4271	83.8376	102.503	855.168	76.5892	3.48706	2.86261e-13	2.67628e-11	KCNJ6	21	37607376	38121345	-	19965	protein_coding	potassium voltage-gated channel subfamily J member 6 [Source:HGNC Symbol;Acc:HGNC:6267]	-	336	990	1482	45	100	69	0.403971	1.24436	1.5965	0.0547406	0.105878	0.129658
ENSG00000137672	21.8967	48.0203	87.2375	471.908	461.945	331.278	52.3848	421.71	-3.00516	9.17161e-13	7.9809e-11	TRPC6	11	101451564	101872562	-	5537	protein_coding	transient receptor potential cation channel subfamily C member 6 [Source:HGNC Symbol;Acc:HGNC:12338]	-	23	48	103	489	551	223	0.0997087	0.217543	0.400085	2.14487	2.10355	1.51095
ENSG00000134443	68.5462	133.056	79.6148	0	0	0	93.7391	0	8.90335	9.56062e-13	8.19345e-11	GRP	18	59220168	59230774	+	851	protein_coding	gastrin releasing peptide [Source:HGNC Symbol;Acc:HGNC:4605]	-	72	133	94	0	0	0	2.03087	3.92194	2.37568	0	0	0
ENSG00000136531	0	3.00127	0	62.7281	197.018	98.0463	1.00042	119.264	-6.99031	9.7982e-13	8.32766e-11	SCN2A	2	165194993	165392310	+	23695	protein_coding	sodium voltage-gated channel alpha subunit 2 [Source:HGNC Symbol;Acc:HGNC:10588]	-	0	3	0	65	235	66	0	0.00317719	0	0.0666228	0.209646	0.104498
ENSG00000135643	23.8008	33.014	29.6438	118.701	108.989	153.012	28.8195	126.9	-2.13058	1.19351e-12	9.93854e-11	KCNMB4	12	70366276	70434292	+	4874	protein_coding	potassium calcium-activated channel subfamily M regulatory beta subunit 4 [Source:HGNC Symbol;Acc:HGNC:6289]	-	25	33	35	123	130	103	0.123122	0.169905	0.154444	0.612894	0.56381	0.792815
ENSG00000185760	144.709	150.064	70.2982	978.558	617.045	475.376	121.69	690.326	-2.50747	4.05436e-12	3.25742e-10	KCNQ5	6	72621792	73198851	+	7570	protein_coding	potassium voltage-gated channel subfamily Q member 5 [Source:HGNC Symbol;Acc:HGNC:6299]	-	152	150	83	1014	736	320	0.481978	0.497249	0.235815	3.25318	2.05521	1.58589
ENSG00000215790	619.772	465.197	531.894	1143.58	1247.5	1149.82	538.955	1180.3	-1.13113	4.15803e-12	3.32772e-10	SLC35E2A	1	1724838	1745999	-	7713	protein_coding	solute carrier family 35 member E2A [Source:HGNC Symbol;Acc:HGNC:20863]	-	651	465	628	1185	1488	774	2.02599	1.51289	1.75116	3.73131	4.07807	3.76476
ENSG00000169432	15.2325	24.0102	32.1847	261.528	189.473	102.503	23.8091	184.501	-2.95421	5.33215e-12	4.17691e-10	SCN9A	2	166195185	166376001	-	13741	protein_coding	sodium voltage-gated channel alpha subunit 9 [Source:HGNC Symbol;Acc:HGNC:10597]	-	16	24	38	271	226	69	0.02795	0.04383	0.0594777	0.478979	0.347668	0.188387
ENSG00000169169	1135.77	1306.55	1696.47	496.035	586.863	482.804	1379.6	521.9	1.40109	7.19655e-12	5.46194e-10	CPT1C	19	49690898	49713731	+	5864	protein_coding	carnitine palmitoyltransferase 1C [Source:HGNC Symbol;Acc:HGNC:18540]	-	1193	1306	2003	514	700	325	4.88345	5.58892	7.34642	2.1288	2.52336	2.07926
[truncated: 65 more rows]

## Sheet: Epilepsy associated genes
gene_id	USH2C_1	USH2C_2	USH2C_3	healthy_1	healthy_2	healthy_3	USH2C	healthy	log2FoldChange	pvalue	padj	gene_name	gene_chr	gene_start	gene_end	gene_strand	gene_length	gene_biotype	gene_description	tf_family	USH2C_1_count	USH2C_2_count	USH2C_3_count	healthy_1_count	healthy_2_count	healthy_3_count	USH2C_1_fpkm	USH2C_2_fpkm	USH2C_3_fpkm	healthy_1_fpkm	healthy_2_fpkm	healthy_3_fpkm
[truncated: 63 more rows]

[truncated: 2 more sheets: CommonTransporter and epilepsy , DEGs common]
